# Supplementary material for: Crystal structure and Hirshfeld surface analysis of 2-azido-N-(4-fluoro­phen­yl)acetamide
Source: Acta Crystallogr E Crystallogr Commun. 2022 Jul 29;78(Pt 8):855–9. doi: 10.1107/S2056989022006764 (PMC9361366; doi:10.1107/S2056989022006764)
Supplement: Supplementary file 1 [file e-78-00855-sup1.cif]

##############################################################################
#                                                                            #
# This CIF contains the data in a paper accepted for publication in          #
# Acta Crystallographica Section E. It conforms to the requirements of       #
# Notes for Authors for Acta Crystallographica Section E, and has been       #
# peer reviewed under the auspices of the IUCr Commission on Journals.       #
#                                                                            #
# Full details of the Crystallographic Information File format               #
# are given in the paper "The Crystallographic Information File (CIF):       #
# a New Standard Archive File for Crystallography" by S. R. Hall, F. H.      #
# Allen and I. D. Brown [Acta Cryst. (1991), A47, 655-685].                  #
#                                                                            #
# The current version of the core CIF dictionary is obtainable from          #
# ftp://ftp.iucr.org/pub/cif_core.dic.                                       #
#                                                                            #
# Software is freely available for graphical display of the structure(s)     #
# in this CIF. For information consult the CIF software page                 #
# http://www.iucr.org/resources/cif/software.                                #
#                                                                            #
# This file may be used for bona fide research purposes within the           #
# scientific community so long as proper attribution is given to the journal # 
# article from which it was obtained.                                        #
#                                                                            #
##############################################################################
data_global
_audit_creation_method     'APEX3 v2019.1-0'
_journal_date_recd_electronic     2022-06-06
_journal_date_accepted     2022-06-30
_journal_name_full     'Acta Crystallographica, Section E'
_journal_year     2022
_journal_volume     78
_journal_issue      8
_journal_page_first     855
_journal_page_last     859
_journal_paper_category     GO
_journal_paper_doi     10.1107/S2056989022006764
_journal_coeditor_code     VM2266
_publ_contact_author_name     'Abdulsalam Alsubari'
_publ_contact_author_address
;
Laboratory of medicinal chemistry
Faculty of clinical pharmacy,21 september University
Yemen
;
_publ_contact_author_email     'alsubaripharmaco@21umas.edu.ye'
_publ_contact_author_fax     ?
_publ_contact_author_phone     ?
_publ_section_title
;
Crystal structure and Hirshfeld surface analysis of
2-azido-<i>N</i>-(4-fluorophenyl)acetamide
;
_publ_section_title_footnote     .
loop_
    _publ_author_name
    _publ_author_footnote
    _publ_author_address
    'Missioui, Mohcine' .
;
Laboratory of Medicinal Chemistry
Drug Sciences Research Center
Faculty of Medicine and Pharmacy, Mohammed V University in Rabat,
Morocco
;
    'Guerrab, Walid' .
;
Laboratory of Medicinal Chemistry
Drug Sciences Research Center
Faculty of Medicine and Pharmacy, Mohammed V University in Rabat,
Morocco
;
    'Alsubari, Abdulsalam' .
;
Laboratory of Medicinal Chemistry
Faculty of Clinical Pharmacy, 21 September University
Yemen
;
    'Mague, Joel T.' .
;
Department of Chemistry
Tulane University, New Orleans, LA 70118
USA
;
    'Ramli, Youssef'
;
Additional correspondence author, e-mail: y.ramli@um5r.ac.ma.
;
;
Laboratory of Medicinal Chemistry
Drug Sciences Research Center
Faculty of Medicine and Pharmacy, Mohammed V University in Rabat,
Morocco
;
_publ_section_synopsis
;
The asymmetric unit consists of two independent molecules differing in the
orientation of the azido group. Each molecule forms N---H...O hydrogen-bonded
chains extending along the <i>c</i>-axis direction with its symmetry-related
counterparts. The chains are connected by C---F...\p(ring), C\\db O...\p(ring)
and slipped \p-stacking interactions. A Hirshfeld surface analysis of these
interactions was performed.
;
data_I
_audit_creation_method     'SHELXL-2018/3'
_chemical_name_systematic
;
2-Azido-<i>N</i>-(4-fluorophenyl)acetamide
;
_chemical_name_common     ?
_chemical_formula_moiety     'C8 H7 F N4 O'
_chemical_formula_sum     'C8 H7 F N4 O'
_chemical_formula_iupac     'C8 H7 F N4 O'
_chemical_formula_weight     194.18
_chemical_melting_point     ?
_space_group_crystal_system     monoclinic
_space_group_name_H-M_alt     'P 21/c'
_space_group_name_Hall     '-P 2ybc'
loop_
    _space_group_symop_operation_xyz
    'x, y, z'
    '-x, y+1/2, -z+1/2'
    '-x, -y, -z'
    'x, -y-1/2, z-1/2'
_cell_length_a     10.8398(7)
_cell_length_b     19.0207(11)
_cell_length_c     9.3307(5)
_cell_angle_alpha     90
_cell_angle_beta     112.378(2)
_cell_angle_gamma     90
_cell_volume     1778.93(18)
_cell_formula_units_Z     8
_cell_measurement_reflns_used     8481
_cell_measurement_theta_min     2.3229
_cell_measurement_theta_max     68.2848
_cell_measurement_temperature     296.(2)
_exptl_crystal_description     'thick plate'
_exptl_crystal_colour     colourless
_exptl_crystal_size_max     0.466
_exptl_crystal_size_mid     0.246
_exptl_crystal_size_min     0.146
_exptl_crystal_density_diffrn     1.450
_exptl_crystal_density_meas     ?
_exptl_crystal_density_method     'not measured'
_exptl_crystal_F_000     800
_exptl_absorpt_coefficient_mu     0.997
_exptl_absorpt_correction_type     multi-scan
_exptl_absorpt_process_details
;
(<i>SADABS</i>; Krause <i>et al.</i>, 2015)
;
_exptl_absorpt_correction_T_min     0.75
_exptl_absorpt_correction_T_max     0.87
_diffrn_ambient_temperature     296(2)
_diffrn_source     'INCOATEC I\mS micro--focus source'
_diffrn_radiation_type     CuK\a
_diffrn_radiation_wavelength     1.54178
_diffrn_radiation_monochromator     mirror
_diffrn_measurement_device_type     'Bruker D8 VENTURE PHOTON 100 CMOS'
_diffrn_measurement_method     '\w scans'
_diffrn_detector_area_resol_mean     10.4167
_diffrn_reflns_number     12623
_diffrn_reflns_av_R_equivalents     0.0340
_diffrn_reflns_av_unetI/netI     0.0313
_diffrn_reflns_theta_min     4.411
_diffrn_reflns_theta_max     68.495
_diffrn_reflns_theta_full     68.000
_diffrn_measured_fraction_theta_max     0.985
_diffrn_measured_fraction_theta_full     0.990
_diffrn_reflns_limit_h_min     -12
_diffrn_reflns_limit_h_max     11
_diffrn_reflns_limit_k_min     -22
_diffrn_reflns_limit_k_max     22
_diffrn_reflns_limit_l_min     -11
_diffrn_reflns_limit_l_max     11
_refine_special_details
;
Refinement of F^2^ against ALL reflections.  The weighted R-factor wR and
goodness of fit S are based on F^2^, conventional R-factors R are based
on F, with F set to zero for negative F^2^. The threshold expression of
F^2^ > 2sigma(F^2^) is used only for calculating R-factors(gt) etc. and is
not relevant to the choice of reflections for refinement.  R-factors based
on F^2^ are statistically about twice as large as those based on F, and R-
factors based on ALL data will be even larger. H-atoms attached to carbon
were placed in calculated positions (C---H = 0.95 - 0.99 \%A) while those
attached to nitrogen were placed in locations derived from a difference
map and their parameters adjusted to give N---H = 0.91 \%A. All were
included as riding contributions with isotropic displacement
parameters 1.2 - 1.5 times those of the attached atoms.
;
_reflns_number_total     3224
_reflns_number_gt     2545
_reflns_threshold_expression     'I > 2\s(I)'
_refine_ls_structure_factor_coef     Fsqd
_refine_ls_matrix_type     full
_refine_ls_R_factor_all     0.0650
_refine_ls_R_factor_gt     0.0533
_refine_ls_wR_factor_gt     0.1485
_refine_ls_wR_factor_ref     0.1622
_refine_ls_goodness_of_fit_ref     1.058
_refine_ls_restrained_S_all     1.058
_refine_ls_number_reflns     3224
_refine_ls_number_parameters     254
_refine_ls_number_restraints     0
_refine_ls_hydrogen_treatment     constr
_refine_ls_weighting_scheme     calc
_refine_ls_weighting_details
              'w=1/[\s^2^(Fo^2^)+(0.0828P)^2^+0.4718P] where P=(Fo^2^+2Fc^2^)/3'
_atom_sites_solution_hydrogens     geom
_atom_sites_solution_primary     dual
_atom_sites_solution_secondary     difmap
_refine_ls_shift/su_max     0.000
_refine_ls_shift/su_mean     0.000
_refine_diff_density_max     0.446
_refine_diff_density_min     -0.237
_refine_ls_extinction_method
;
<i>SHELXL 2018/3</i> (Sheldrick, 2015<i>b</i>)
;
_refine_ls_extinction_coef     0.0033(5)
_refine_ls_extinction_expression
                                  'Fc^*^=kFc[1+0.001xFc^2^\l^3^/sin(2\q)]^-1/4^'
loop_
    _atom_type_symbol
    _atom_type_description
    _atom_type_scat_dispersion_real
    _atom_type_scat_dispersion_imag
    _atom_type_scat_source
    'C' 'C' 0.0181 0.0091
                         'International Tables Vol C Tables 4.2.6.8 and 6.1.1.4'
    'H' 'H' 0.0000 0.0000
                         'International Tables Vol C Tables 4.2.6.8 and 6.1.1.4'
    'F' 'F' 0.0727 0.0534
                         'International Tables Vol C Tables 4.2.6.8 and 6.1.1.4'
    'N' 'N' 0.0311 0.0180
                         'International Tables Vol C Tables 4.2.6.8 and 6.1.1.4'
    'O' 'O' 0.0492 0.0322
                         'International Tables Vol C Tables 4.2.6.8 and 6.1.1.4'
_computing_data_collection
;
<i>APEX3</i> (Bruker, 2016)
;
_computing_cell_refinement
;
<i>SAINT</i> (Bruker, 2016)
;
_computing_data_reduction
;
<i>SAINT</i>  (Bruker, 2016)
;
_computing_structure_solution
;
<i>SHELXT/5</i> (Sheldrick, 2015<i>a</i>)
;
_computing_structure_refinement
;
<i>SHELXL2018/3</i> (Sheldrick, 2015<i>b</i>)
;
_computing_molecular_graphics
;
<i>DIAMOND</i> (Brandenburg & Putz, 2012)
;
_computing_publication_material
;
<i>SHELXTL</i> (Sheldrick, 2008)
;
loop_
    _atom_site_type_symbol
    _atom_site_label
    _atom_site_fract_x
    _atom_site_fract_y
    _atom_site_fract_z
    _atom_site_U_iso_or_equiv
    _atom_site_adp_type
    _atom_site_calc_flag
    _atom_site_occupancy
    _atom_site_disorder_assembly
    _atom_site_disorder_group
    F F1 0.75450(16) 0.51934(8) 0.5506(2) 0.1053(6) Uani d 1 . .
    O O1 0.37628(16) 0.27865(8) 0.11857(16) 0.0704(5) Uani d 1 . .
    N N1 0.38854(15) 0.30447(8) 0.36111(17) 0.0528(4) Uani d 1 . .
    H H1 0.357573 0.292390 0.429765 0.063 Uiso calc 1 . .
    N N2 0.23792(19) 0.15768(11) 0.1118(2) 0.0780(6) Uani d 1 . .
    N N3 0.1406(2) 0.15796(10) -0.0097(2) 0.0673(5) Uani d 1 . .
    N N4 0.0587(3) 0.15058(17) -0.1238(3) 0.1192(11) Uani d 1 . .
    C C1 0.48107(18) 0.36020(10) 0.4020(2) 0.0494(4) Uani d 1 . .
    C C2 0.5065(2) 0.40201(11) 0.2943(2) 0.0614(5) Uani d 1 . .
    H H2 0.461604 0.394037 0.188729 0.074 Uiso calc 1 . .
    C C3 0.5994(2) 0.45573(12) 0.3457(3) 0.0725(6) Uani d 1 . .
    H H3 0.617810 0.483972 0.274916 0.087 Uiso calc 1 . .
    C C4 0.6637(2) 0.46685(11) 0.5015(3) 0.0702(6) Uani d 1 . .
    C C5 0.6383(2) 0.42787(12) 0.6092(3) 0.0675(6) Uani d 1 . .
    H H5 0.681609 0.437309 0.714400 0.081 Uiso calc 1 . .
    C C6 0.54707(19) 0.37419(11) 0.5590(2) 0.0569(5) Uani d 1 . .
    H H6 0.529166 0.346752 0.631306 0.068 Uiso calc 1 . .
    C C7 0.34277(18) 0.26790(10) 0.2280(2) 0.0517(5) Uani d 1 . .
    C C8 0.2417(2) 0.21221(12) 0.2228(3) 0.0655(6) Uani d 1 . .
    H H8A 0.265262 0.191575 0.324847 0.079 Uiso calc 1 . .
    H H8B 0.154166 0.233482 0.193244 0.079 Uiso calc 1 . .
    F F2 1.2344(2) 0.51818(12) 0.9845(3) 0.1438(9) Uani d 1 . .
    O O2 0.86230(17) 0.27797(9) 0.55142(18) 0.0760(5) Uani d 1 . .
    N N5 0.87105(16) 0.30220(9) 0.79296(17) 0.0546(4) Uani d 1 . .
    H H5A 0.839332 0.289670 0.860681 0.065 Uiso calc 1 . .
    N N6 0.6704(2) 0.18385(13) 0.4918(2) 0.0899(7) Uani d 1 . .
    N N7 0.5847(2) 0.14001(11) 0.4654(2) 0.0670(5) Uani d 1 . .
    N N8 0.5019(2) 0.10061(15) 0.4215(3) 0.0952(8) Uani d 1 . .
    C C9 0.96341(19) 0.35814(10) 0.8354(2) 0.0536(5) Uani d 1 . .
    C C10 0.9881(2) 0.40031(12) 0.7283(3) 0.0644(5) Uani d 1 . .
    H H10 0.943298 0.392439 0.622692 0.077 Uiso calc 1 . .
    C C11 1.0801(3) 0.45421(14) 0.7798(4) 0.0827(7) Uani d 1 . .
    H H11 1.098105 0.482845 0.709361 0.099 Uiso calc 1 . .
    C C12 1.1445(3) 0.46493(15) 0.9364(4) 0.0907(8) Uani d 1 . .
    C C13 1.1195(3) 0.42528(16) 1.0435(3) 0.0904(8) Uani d 1 . .
    H H13 1.162906 0.434404 1.148769 0.108 Uiso calc 1 . .
    C C14 1.0292(2) 0.37163(13) 0.9929(3) 0.0713(6) Uani d 1 . .
    H H14 1.011492 0.343792 1.064795 0.086 Uiso calc 1 . .
    C C15 0.82697(19) 0.26628(10) 0.6592(2) 0.0539(5) Uani d 1 . .
    C C16 0.7313(2) 0.20775(12) 0.6530(2) 0.0636(5) Uani d 1 . .
    H H16A 0.778421 0.169287 0.719587 0.076 Uiso calc 1 . .
    H H16B 0.662987 0.224593 0.687969 0.076 Uiso calc 1 . .
loop_
    _atom_site_aniso_label
    _atom_site_aniso_U_11
    _atom_site_aniso_U_22
    _atom_site_aniso_U_33
    _atom_site_aniso_U_12
    _atom_site_aniso_U_13
    _atom_site_aniso_U_23
    F1 0.0904(10) 0.0706(9) 0.1334(15) -0.0264(8) 0.0185(10) 0.0103(9)
    O1 0.0994(11) 0.0750(10) 0.0495(8) -0.0053(8) 0.0428(8) -0.0079(7)
    N1 0.0596(9) 0.0653(10) 0.0411(8) -0.0057(7) 0.0275(7) -0.0050(7)
    N2 0.0694(11) 0.0849(14) 0.0739(13) 0.0008(10) 0.0208(10) -0.0273(10)
    N3 0.0781(12) 0.0777(12) 0.0517(11) 0.0052(9) 0.0310(10) -0.0057(8)
    N4 0.1118(19) 0.160(3) 0.0615(14) 0.0438(19) 0.0055(14) -0.0281(15)
    C1 0.0507(10) 0.0542(10) 0.0484(9) 0.0043(8) 0.0247(8) -0.0003(8)
    C2 0.0684(12) 0.0663(13) 0.0534(11) 0.0030(10) 0.0276(9) 0.0079(9)
    C3 0.0763(14) 0.0614(13) 0.0873(16) 0.0025(11) 0.0396(13) 0.0198(11)
    C4 0.0589(12) 0.0535(12) 0.0897(17) -0.0022(9) 0.0186(11) 0.0052(11)
    C5 0.0646(12) 0.0637(13) 0.0652(13) -0.0030(10) 0.0146(10) -0.0036(10)
    C6 0.0621(11) 0.0621(12) 0.0484(10) -0.0026(9) 0.0231(9) -0.0008(8)
    C7 0.0568(10) 0.0593(11) 0.0429(9) 0.0079(8) 0.0234(8) -0.0033(8)
    C8 0.0651(12) 0.0739(13) 0.0620(12) -0.0080(10) 0.0292(10) -0.0187(10)
    F2 0.1302(15) 0.1254(16) 0.174(2) -0.0711(13) 0.0557(15) -0.0489(15)
    O2 0.1083(13) 0.0784(10) 0.0623(9) -0.0201(9) 0.0561(9) -0.0135(7)
    N5 0.0633(10) 0.0632(10) 0.0437(8) -0.0014(7) 0.0276(7) 0.0018(7)
    N6 0.1168(17) 0.1021(17) 0.0610(12) -0.0385(14) 0.0453(12) -0.0225(11)
    N7 0.0765(12) 0.0788(12) 0.0501(9) -0.0018(11) 0.0292(9) -0.0103(9)
    N8 0.0906(15) 0.123(2) 0.0712(13) -0.0231(15) 0.0300(12) -0.0307(13)
    C9 0.0530(10) 0.0571(11) 0.0538(10) 0.0049(8) 0.0239(8) -0.0017(8)
    C10 0.0691(13) 0.0655(13) 0.0654(13) -0.0018(10) 0.0334(10) 0.0007(10)
    C11 0.0871(17) 0.0708(15) 0.106(2) -0.0101(13) 0.0538(16) -0.0003(14)
    C12 0.0779(16) 0.0806(18) 0.112(2) -0.0217(13) 0.0351(16) -0.0251(16)
    C13 0.0863(17) 0.096(2) 0.0774(17) -0.0134(15) 0.0181(14) -0.0200(15)
    C14 0.0750(14) 0.0762(15) 0.0578(12) -0.0036(11) 0.0201(10) -0.0046(11)
    C15 0.0615(11) 0.0580(11) 0.0472(10) 0.0029(8) 0.0262(9) 0.0004(8)
    C16 0.0717(13) 0.0722(13) 0.0502(11) -0.0077(10) 0.0270(9) -0.0008(9)
_geom_special_details
;
 All esds (except the esd in the dihedral angle between two l.s. planes)
 are estimated using the full covariance matrix.  The cell esds are taken
 into account individually in the estimation of esds in distances, angles
 and torsion angles; correlations between esds in cell parameters are only
 used when they are defined by crystal symmetry.  An approximate (isotropic)
 treatment of cell esds is used for estimating esds involving l.s. planes.
;
loop_
    _geom_bond_atom_site_label_1
    _geom_bond_atom_site_label_2
    _geom_bond_site_symmetry_2
    _geom_bond_distance
    _geom_bond_publ_flag
    F1 C4 . 1.353(3) ?
    O1 C7 . 1.224(2) ?
    N1 C7 . 1.343(2) ?
    N1 C1 . 1.409(2) ?
    N1 H1 . 0.8600 ?
    N2 N3 . 1.220(3) ?
    N2 C8 . 1.455(3) ?
    N3 N4 . 1.105(3) ?
    C1 C2 . 1.389(3) ?
    C1 C6 . 1.390(3) ?
    C2 C3 . 1.386(3) ?
    C2 H2 . 0.9300 ?
    C3 C4 . 1.368(4) ?
    C3 H3 . 0.9300 ?
    C4 C5 . 1.359(3) ?
    C5 C6 . 1.374(3) ?
    C5 H5 . 0.9300 ?
    C6 H6 . 0.9300 ?
    C7 C8 . 1.511(3) ?
    C8 H8A . 0.9700 ?
    C8 H8B . 0.9700 ?
    F2 C12 . 1.358(3) ?
    O2 C15 . 1.225(2) ?
    N5 C15 . 1.341(2) ?
    N5 C9 . 1.411(3) ?
    N5 H5A . 0.8600 ?
    N6 N7 . 1.202(3) ?
    N6 C16 . 1.465(3) ?
    N7 N8 . 1.120(3) ?
    C9 C10 . 1.385(3) ?
    C9 C14 . 1.391(3) ?
    C10 C11 . 1.382(3) ?
    C10 H10 . 0.9300 ?
    C11 C12 . 1.374(4) ?
    C11 H11 . 0.9300 ?
    C12 C13 . 1.358(4) ?
    C13 C14 . 1.368(4) ?
    C13 H13 . 0.9300 ?
    C14 H14 . 0.9300 ?
    C15 C16 . 1.508(3) ?
    C16 H16A . 0.9700 ?
    C16 H16B . 0.9700 ?
loop_
    _geom_angle_atom_site_label_1
    _geom_angle_atom_site_label_2
    _geom_angle_atom_site_label_3
    _geom_angle_site_symmetry_1
    _geom_angle_site_symmetry_3
    _geom_angle
    _geom_angle_publ_flag
    C7 N1 C1 . . 127.90(16) ?
    C7 N1 H1 . . 116.0 ?
    C1 N1 H1 . . 116.0 ?
    N3 N2 C8 . . 116.02(19) ?
    N4 N3 N2 . . 171.2(3) ?
    C2 C1 C6 . . 119.27(18) ?
    C2 C1 N1 . . 123.51(17) ?
    C6 C1 N1 . . 117.20(17) ?
    C3 C2 C1 . . 119.3(2) ?
    C3 C2 H2 . . 120.3 ?
    C1 C2 H2 . . 120.3 ?
    C4 C3 C2 . . 119.4(2) ?
    C4 C3 H3 . . 120.3 ?
    C2 C3 H3 . . 120.3 ?
    F1 C4 C5 . . 118.5(2) ?
    F1 C4 C3 . . 119.0(2) ?
    C5 C4 C3 . . 122.4(2) ?
    C4 C5 C6 . . 118.4(2) ?
    C4 C5 H5 . . 120.8 ?
    C6 C5 H5 . . 120.8 ?
    C5 C6 C1 . . 121.11(19) ?
    C5 C6 H6 . . 119.4 ?
    C1 C6 H6 . . 119.4 ?
    O1 C7 N1 . . 124.23(19) ?
    O1 C7 C8 . . 122.15(17) ?
    N1 C7 C8 . . 113.61(16) ?
    N2 C8 C7 . . 110.25(17) ?
    N2 C8 H8A . . 109.6 ?
    C7 C8 H8A . . 109.6 ?
    N2 C8 H8B . . 109.6 ?
    C7 C8 H8B . . 109.6 ?
    H8A C8 H8B . . 108.1 ?
    C15 N5 C9 . . 127.53(16) ?
    C15 N5 H5A . . 116.2 ?
    C9 N5 H5A . . 116.2 ?
    N7 N6 C16 . . 115.87(19) ?
    N8 N7 N6 . . 171.2(2) ?
    C10 C9 C14 . . 119.6(2) ?
    C10 C9 N5 . . 123.08(18) ?
    C14 C9 N5 . . 117.35(18) ?
    C11 C10 C9 . . 119.4(2) ?
    C11 C10 H10 . . 120.3 ?
    C9 C10 H10 . . 120.3 ?
    C12 C11 C10 . . 119.1(3) ?
    C12 C11 H11 . . 120.4 ?
    C10 C11 H11 . . 120.4 ?
    C13 C12 F2 . . 119.4(3) ?
    C13 C12 C11 . . 122.5(2) ?
    F2 C12 C11 . . 118.2(3) ?
    C12 C13 C14 . . 118.5(3) ?
    C12 C13 H13 . . 120.7 ?
    C14 C13 H13 . . 120.7 ?
    C13 C14 C9 . . 120.9(2) ?
    C13 C14 H14 . . 119.6 ?
    C9 C14 H14 . . 119.6 ?
    O2 C15 N5 . . 124.02(19) ?
    O2 C15 C16 . . 121.86(18) ?
    N5 C15 C16 . . 114.10(16) ?
    N6 C16 C15 . . 107.63(17) ?
    N6 C16 H16A . . 110.2 ?
    C15 C16 H16A . . 110.2 ?
    N6 C16 H16B . . 110.2 ?
    C15 C16 H16B . . 110.2 ?
    H16A C16 H16B . . 108.5 ?
loop_
    _geom_torsion_atom_site_label_1
    _geom_torsion_atom_site_label_2
    _geom_torsion_atom_site_label_3
    _geom_torsion_atom_site_label_4
    _geom_torsion_site_symmetry_1
    _geom_torsion_site_symmetry_2
    _geom_torsion_site_symmetry_3
    _geom_torsion_site_symmetry_4
    _geom_torsion
    _geom_torsion_publ_flag
    C7 N1 C1 C2 . . . . 22.8(3) ?
    C7 N1 C1 C6 . . . . -158.76(19) ?
    C6 C1 C2 C3 . . . . 1.5(3) ?
    N1 C1 C2 C3 . . . . 179.95(18) ?
    C1 C2 C3 C4 . . . . -0.4(3) ?
    C2 C3 C4 F1 . . . . 179.9(2) ?
    C2 C3 C4 C5 . . . . -1.3(4) ?
    F1 C4 C5 C6 . . . . -179.38(19) ?
    C3 C4 C5 C6 . . . . 1.8(4) ?
    C4 C5 C6 C1 . . . . -0.6(3) ?
    C2 C1 C6 C5 . . . . -1.0(3) ?
    N1 C1 C6 C5 . . . . -179.57(18) ?
    C1 N1 C7 O1 . . . . -0.3(3) ?
    C1 N1 C7 C8 . . . . -178.95(18) ?
    N3 N2 C8 C7 . . . . -106.1(2) ?
    O1 C7 C8 N2 . . . . 24.7(3) ?
    N1 C7 C8 N2 . . . . -156.63(18) ?
    C15 N5 C9 C10 . . . . 23.2(3) ?
    C15 N5 C9 C14 . . . . -158.3(2) ?
    C14 C9 C10 C11 . . . . 1.4(3) ?
    N5 C9 C10 C11 . . . . 179.8(2) ?
    C9 C10 C11 C12 . . . . -0.3(4) ?
    C10 C11 C12 C13 . . . . -1.2(5) ?
    C10 C11 C12 F2 . . . . 180.0(2) ?
    F2 C12 C13 C14 . . . . -179.6(3) ?
    C11 C12 C13 C14 . . . . 1.6(5) ?
    C12 C13 C14 C9 . . . . -0.5(4) ?
    C10 C9 C14 C13 . . . . -1.0(4) ?
    N5 C9 C14 C13 . . . . -179.5(2) ?
    C9 N5 C15 O2 . . . . -0.3(3) ?
    C9 N5 C15 C16 . . . . 178.13(18) ?
    N7 N6 C16 C15 . . . . -175.4(2) ?
    O2 C15 C16 N6 . . . . -13.6(3) ?
    N5 C15 C16 N6 . . . . 168.00(19) ?
loop_
    _geom_hbond_atom_site_label_D
    _geom_hbond_atom_site_label_H
    _geom_hbond_atom_site_label_A
    _geom_hbond_site_symmetry_A
    _geom_hbond_distance_DH
    _geom_hbond_distance_HA
    _geom_hbond_distance_DA
    _geom_hbond_angle_DHA
    _geom_hbond_publ_flag
    N1 H1 O1 4_566 0.86 2.17 2.921(2) 146 yes
    N5 H5A O2 4_566 0.86 2.13 2.885(2) 146 yes
    C4 F1 Cg1 3_666 1.353(3) 3.755(3) 3.563(2) 71.45(2) y
    C12 F2 Cg2 3_767 1.358(3) 3.983(3) 3.942(2) 78.45(18) y
_shelx_space_group_comment
;
The symmetry employed for this shelxl refinement is uniquely defined
by the following loop, which should always be used as a source of
symmetry information in preference to the above space-group names.
They are only intended as comments.
;
_shelx_estimated_absorpt_T_min     0.654
_shelx_estimated_absorpt_T_max     0.868
_shelx_hkl_file
;
   0   0  -4   60.59    2.70
   0   0  -5    0.00    0.20
   0   0  -6   35.50    1.60
   0   0   6   32.70    2.00
   0   0  -7    2.10    0.40
   0   0   7    0.10    0.60
   0   0  -8   43.00    2.10
   0   0   8   49.30    2.40
   0   0   9   -0.10    0.40
   0   0  -9    0.40    0.30
   0   0  10   -0.20    0.30
   0  -1   0    0.00    0.10
   0   1   1   32.40    1.40
   0   1  -1   33.80    1.50
   0  -1   1   33.90    1.50
   0  -1  -1   33.90    1.40
   0   1   2  164.08    6.70
   0   1  -2  154.58    6.70
   0  -1  -2  157.38    6.70
   0   1  -4   10.90    0.60
   0  -1  -4   10.50    0.60
   0   1  -5  126.59    5.40
   0  -1  -5  124.29    5.40
   0   1  -6    2.60    0.40
   0   1   6    2.10    0.70
   0  -1   6    2.60    1.10
   0  -1  -6    2.10    0.40
   0   1   7    0.10    0.50
   0   1  -7   -0.30    0.20
   0  -1   7    0.00    0.70
   0   1  -8    4.50    0.50
   0  -1  -8    4.10    0.50
   0   1  -9    6.70    0.60
   0   1   9    8.60    0.90
   0  -1  -9    8.40    0.70
   0  -1   9    8.70    0.90
   0   1  10    0.20    0.40
   0  -1  10    0.20    0.30
   0   2   0  935.01   39.10
   0   2   1  341.47   15.10
   0   2  -1  352.96   15.10
   0  -2  -1  374.56   15.10
   0  -2   1  367.66   15.10
   0   2   2 1442.66   59.89
   0   2  -2 1398.36   59.89
   0  -2  -2 1456.75   59.89
   0   2   3    0.60    0.20
   0   2  -3    0.00    0.20
   0   2  -3    0.00    0.20
   0  -2  -3    0.30    0.20
   0   2  -4  363.66   15.20
   0  -2  -4  358.56   15.20
   0   2  -5  320.87   13.90
   0  -2  -5  334.47   13.90
   0   2   6   15.70    1.90
   0   2  -6   19.70    1.00
   0  -2   6   17.00    1.40
   0  -2  -6   19.30    1.00
   0  -2  -6   11.60    3.50
   0   2   7   17.10    1.30
   0   2  -7   17.60    1.00
   0  -2   7   16.70    1.30
   0  -2  -7   17.20    1.00
   0   2   8   24.80    1.60
   0   2  -8   22.80    1.20
   0  -2  -8   21.40    1.20
   0  -2   8   26.90    1.60
   0   2  -9    0.10    0.20
   0   2   9    0.40    0.40
   0  -2   9    0.40    0.40
   0   2  10    2.10    0.70
   0  -2  10    2.00    0.60
   0   3   0    0.10    0.10
   0  -3   0    0.10    0.10
   0   3   1   35.50    1.70
   0   3  -1   38.10    1.70
   0  -3  -1   37.50    1.70
   0  -3   1   38.50    1.70
   0   3   2 1700.23   75.99
   0   3  -2 1835.22   75.99
   0  -3   2 1863.01   75.99
   0  -3  -2 1865.51   75.99
   0   3   3   10.40    0.80
   0   3  -3   10.90    0.80
   0  -3  -3   12.10    0.80
   0   3  -4   14.20    0.80
   0  -3  -4   15.60    0.90
   0   3  -5  264.07   11.10
   0  -3  -5  258.97   11.10
   0   3  -6   13.80    0.80
   0   3   6   10.60    1.50
   0  -3   6   13.70    1.20
   0  -3  -6   12.20    0.80
   0   3   7    3.00    1.00
   0   3  -7    3.10    0.40
   0   3   7    2.60    0.90
   0  -3   7    3.90    0.90
   0  -3  -7    2.10    0.50
   0   3   8    0.60    0.50
   0  -3   8    0.70    0.50
   0   3  -9    1.90    0.40
   0   3   9    1.90    0.80
   0  -3   9    1.90    0.80
   0   3  10    0.00    0.30
   0  -3  10   -0.50    0.30
   0   4   0    1.10    0.30
   0  -4   0    1.30    0.30
   0   4   1   29.20    1.40
   0   4  -1   29.70    1.40
   0  -4   1   30.60    1.40
   0  -4  -1   30.20    1.40
   0   4  -2  195.58    8.30
   0   4   2  185.98    8.30
   0  -4  -2  200.58    8.30
   0  -4   2  195.98    8.30
   0   4   3   77.09    3.40
   0   4  -3   68.59    3.30
   0   4  -3   78.29    3.40
   0  -4  -3   78.39    3.40
   0   4  -4   31.60    2.40
   0   4  -4   29.40    1.40
   0   4   4   29.90    1.70
   0   4  -4   29.10    1.70
   0   4  -5  130.59    5.60
   0  -4  -5  128.39    5.60
   0   4  -6    4.40    0.40
   0   4   6    5.30    1.40
   0  -4   6    4.30    1.10
   0  -4  -6    4.40    0.50
   0  -4  -6    7.10    2.20
   0   4  -7  160.28    6.60
   0   4   7  146.79    6.70
   0  -4  -7  147.49    7.00
   0   4   8    0.10    0.50
   0   4  -8    0.10    0.20
   0  -4   8    0.30    0.50
   0   4  -9    7.10    0.50
   0   4   9    6.80    0.90
   0  -4   9    8.10    0.90
   0   4  10    8.70    0.70
   0  -4  10    9.50    0.80
   0  -5   0    1.70    0.40
   0   5   1   99.49    4.50
   0   5  -1  102.59    4.50
   0  -5   1  102.39    4.50
   0  -5  -1  105.99    4.50
   0   5  -2 1049.70   41.80
   0   5   2 1003.40   41.80
   0  -5  -2 1013.60   41.80
   0  -5   2  916.11   41.90
   0   5  -3  376.26   16.70
   0   5   3  401.56   16.80
   0   5  -3  401.26   16.80
   0  -5   3  396.86   16.80
   0  -5  -3  408.06   16.80
   0   5   4    0.10    0.50
   0   5  -4    0.40    0.50
   0   5  -4    0.30    0.10
   0  -5  -4    0.20    0.60
   0   5   5   24.00    1.80
   0   5  -5   26.10    1.20
   0  -5  -5   23.00    3.10
   0   5   6   -0.10    0.70
   0   5  -6    0.40    0.20
   0  -5   6    0.70    0.60
   0  -5  -6   -0.50    0.90
   0   5  -7   15.70    0.90
   0   5   7   18.70    1.50
   0  -5   7   16.10    1.30
   0  -5  -7   18.30    2.20
   0   5  -8    9.80    0.70
   0   5   8   10.40    1.10
   0   5   8    7.80    1.40
   0  -5   8   10.40    1.10
   0  -5  -8   10.90    2.60
   0   5  -9   25.00    1.30
   0   5   9   26.60    1.50
   0  -5   9   25.60    1.50
   0   5  10   10.50    0.70
   0  -5  10   10.90    0.90
   0   6   0  426.66   18.20
   0  -6   0  433.36   18.20
   0   6  -1   60.39    2.80
   0   6   1   58.59    2.70
   0  -6  -1   58.99    2.70
   0  -6   1   56.09    2.70
   0   6   2 1455.65   64.99
   0   6  -2 1581.44   64.99
   0  -6  -2 1594.94   64.99
   0  -6   2 1567.34   64.99
   0   6  -3  593.04   24.20
   0   6   3  580.84   24.20
   0   6  -3  518.05   24.00
   0  -6  -3  591.44   24.20
   0  -6   3  573.74   24.20
   0   6  -4   17.70    2.10
   0   6   4   25.60    2.00
   0   6  -4   23.10    1.10
   0  -6  -4   21.30    2.10
   0   6  -5   87.99    3.70
   0   6   5   84.59    4.00
   0  -6   5   80.89    4.00
   0  -6  -5   85.49    4.30
   0   6   6  108.79    5.00
   0   6  -6  109.69    4.80
   0  -6  -6  113.99    5.30
   0  -6   6  109.59    5.00
   0   6  -7    0.80    0.20
   0   6   7    0.30    0.60
   0  -6  -7    2.20    1.00
   0  -6   7    1.40    0.60
   0   6  -8   23.40    1.20
   0   6   8   24.10    1.60
   0   6   8   24.50    1.60
   0  -6   8   24.80    1.50
   0  -6  -8   26.20    2.40
   0   6   9   25.00    1.50
   0   6  -9   23.80    1.20
   0  -6   9   24.70    1.40
   0   6  10    2.90    0.50
   0   7   0    0.50    0.20
   0  -7   0    0.00    0.30
   0   7   1   93.99    4.20
   0   7  -1   96.49    4.20
   0  -7  -1   93.09    4.20
   0  -7   1   90.99    4.20
   0   7  -2  742.13   30.20
   0   7   2  726.93   30.20
   0  -7   2  687.73   30.20
   0  -7  -2  707.93   30.20
   0   7  -3   34.10    1.90
   0   7  -3   33.30    1.50
   0   7   3   30.70    2.00
   0  -7  -3   31.90    2.10
   0  -7   3   30.70    2.10
   0   7  -4   40.20    2.50
   0   7   4   35.90    2.60
   0   7  -4   37.80    1.80
   0   7  -5  106.89    4.40
   0   7   5   98.99    4.50
   0  -7  -5  100.39    4.80
   0  -7   5   92.19    4.60
   0   7   6   18.90    1.40
   0   7  -6   18.60    1.00
   0  -7  -6   23.60    2.10
   0  -7   6   16.20    1.50
   0   7   7    3.70    1.10
   0   7  -7    3.50    0.40
   0  -7  -7    3.40    0.90
   0   7  -8    6.70    0.60
   0   7   8    7.00    1.00
   0   7   8    6.60    1.20
   0  -7   8    6.80    1.00
   0   7  -9   14.60    1.00
   0   7   9   16.30    1.10
   0  -7   9   17.90    1.20
   0   8   0  100.99    4.40
   0  -8   0   94.49    4.50
   0   8   1    0.70    0.30
   0   8  -1    0.30    0.30
   0  -8   1   -0.10    0.40
   0  -8  -1    1.20    0.40
   0   8   2  304.57   12.70
   0   8  -2  316.67   12.80
   0   8  -2  281.47   12.50
   0  -8  -2  295.67   12.80
   0  -8   2  283.17   12.80
   0   8  -3   41.90    2.30
   0   8  -3   41.10    1.80
   0   8   3   37.80    2.40
   0  -8  -3   39.60    2.70
   0  -8   3   39.40    2.80
   0   8  -4    6.50    2.30
   0   8  -4   10.90    0.60
   0  -8  -4   11.50    1.90
   0   8   5  103.19    4.60
   0   8  -5  104.49    4.40
   0  -8  -5  104.29    4.80
   0  -8   5   88.49    4.60
   0   8  -6   11.70    0.70
   0   8   6   11.50    1.20
   0  -8   6    7.30    2.00
   0  -8  -6   13.90    1.90
   0   8  -7    1.60    0.30
   0   8   7    1.20    0.60
   0  -8  -7    1.80    0.90
   0  -8   7    1.20    0.60
   0   8   8    2.80    0.90
   0   8   8    3.60    1.30
   0   8  -8    3.00    0.50
   0  -8   8    2.70    1.10
   0   8   9    2.00    0.70
   0   8  -9    0.90    0.30
   0  -8   9    1.20    0.70
   0   9   0    0.50    0.40
   0  -9   0    1.00    0.50
   0   9  -1   44.30    2.30
   0   9   1   44.00    2.30
   0  -9  -1   40.70    2.50
   0  -9   1   43.90    2.50
   0   9   2   97.89    4.60
   0   9  -2   93.29    4.20
   0   9  -2   97.69    4.60
   0  -9  -2  108.69    6.00
   0   9   3   40.30    2.90
   0   9  -3   44.50    2.70
   0   9  -3   44.70    2.00
   0   9   4  105.89    7.00
   0   9  -4  124.69    5.20
   0  -9  -4  128.19    5.60
   0  -9  -4  120.79    5.60
   0   9   5   68.59    3.20
   0  -9   5   58.59    3.30
   0  -9  -5   67.89    3.40
   0   9   6    1.30    0.60
   0   9  -6    1.30    0.30
   0  -9  -6    1.50    0.80
   0  -9   6    1.20    0.80
   0   9  -7   70.09    3.30
   0   9   7   77.39    3.60
   0  -9  -7   81.39    3.80
   0  -9   7   69.29    3.50
   0   9   8    1.40    0.50
   0   9  -8    1.70    0.30
   0   9   8    0.80    0.50
   0  -9   8    3.40    1.20
   0  -9  -8    1.20    0.80
   0   9   9   20.00    1.20
   0   9   9   16.60    1.40
   0   9  -9   22.40    1.00
   0  10   0    6.50    1.20
   0  10   1    4.10    1.30
   0  10  -1    4.60    1.30
   0  10  -2  133.89    5.70
   0  10   2  135.59    6.20
   0  10  -2  132.79    6.20
   0  10   3    2.50    1.20
   0  10  -3    2.10    1.00
   0 -10  -3    3.50    0.90
   0  10  -4   37.60    1.70
   0 -10  -4   38.00    2.30
   0 -10  -4   36.00    2.50
   0 -10  -4   38.80    2.40
   0  10  -5   23.70    1.20
   0  10   6    7.90    1.10
   0  10  -6    8.40    0.60
   0 -10   6    6.20    1.80
   0 -10   6    7.70    0.70
   0  10   7   98.59    4.30
   0  10  -7   86.79    4.00
   0 -10  -7   96.59    4.50
   0 -10   7   82.79    4.70
   0  10  -8    3.50    0.40
   0  10   8    3.90    0.90
   0  10   8    4.90    0.90
   0 -10  -8    4.30    1.40
   0  10   9    0.60    0.40
   0  10  -9    1.50    0.30
   0  10   9   -0.80    0.60
   0  11   0   -1.00    0.70
   0  11  -1   41.50    2.70
   0  11   1   39.80    2.70
   0  11   2  120.29    6.90
   0  11  -2  106.59    4.70
   0 -11  -2  109.39    5.20
   0 -11   2  105.99    4.80
   0  11  -3   61.79    2.60
   0 -11  -3   58.69    2.80
   0 -11   3   59.99    2.70
   0 -11  -3   59.69    3.10
   0 -11  -3   52.09    3.60
   0  11  -4    5.30    0.40
   0 -11   4    4.50    0.60
   0 -11  -4    5.40    1.20
   0 -11  -4    5.20    1.50
   0  11  -5   10.90    0.70
   0  11   5   10.90    1.10
   0 -11  -5   13.40    1.60
   0 -11   5    9.30    0.70
   0  11   6    1.00    0.60
   0  11  -6    1.40    0.30
   0 -11  -6    3.60    1.50
   0 -11   6    1.70    0.60
   0  11   7    1.10    0.60
   0  11  -7    0.70    0.40
   0  11   7    1.00    0.50
   0 -11  -7    1.50    0.70
   0  11  -8    7.90    0.50
   0  11   8    7.10    0.90
   0  11   8    6.20    0.80
   0 -11  -8    8.50    1.30
   0  11  -9    3.90    0.40
   0  11   9    4.90    0.70
   0 -12   0  420.66   17.80
   0 -12  -1    5.30    1.40
   0 -12  -1    4.30    1.00
   0 -12  -1    5.90    0.70
   0 -12   1    5.10    0.60
   0  12  -2    1.50    0.40
   0 -12   2    1.60    0.50
   0 -12  -2    1.30    0.80
   0 -12  -2    1.20    0.40
   0  12  -3   37.50    1.60
   0 -12  -3   33.00    1.90
   0 -12  -3   35.80    2.30
   0 -12   3   36.00    1.70
   0 -12  -3   30.70    2.80
   0  12  -4   -0.10    0.20
   0 -12   4    0.00    0.30
   0 -12  -4    0.10    0.70
   0 -12  -4   -1.00    1.00
   0 -12  -4   -1.30    1.10
   0  12  -5   11.90    0.70
   0  12   5   11.00    1.10
   0 -12   5    9.50    0.70
   0 -12  -5   13.80    2.20
   0 -12  -5   10.70    1.60
   0  12   6    0.30    0.50
   0  12  -6    1.00    0.30
   0 -12  -6    1.60    0.90
   0 -12   6    1.90    0.50
   0  12   7   30.70    2.50
   0  12   7   30.00    1.80
   0  12  -7   32.30    1.50
   0  12   8    0.10    0.40
   0  12   8    0.10    0.40
   0  12  -8   -0.10    0.20
   0 -12  -8    0.00    0.60
   0 -13   0    5.30    2.00
   0 -13   0    1.80    0.90
   0 -13  -1   27.20    2.20
   0 -13   1   20.80    3.90
   0 -13  -1   28.00    1.80
   0 -13  -1   28.50    1.40
   0 -13   1   28.50    1.40
   0  13  -2    7.40    0.60
   0 -13  -2    7.10    0.90
   0 -13  -2    5.40    1.60
   0 -13   2    8.60    0.60
   0  13  -3    0.50    0.20
   0 -13  -3   -2.10    1.50
   0 -13  -3    0.40    0.80
   0 -13  -3    0.00    0.50
   0 -13   3   -0.10    0.20
   0  13  -4   28.70    1.40
   0 -13  -4   29.00    2.00
   0 -13   4   26.30    1.40
   0 -13  -4   27.60    2.20
   0 -13  -4   28.10    1.80
   0  13  -5    0.00    0.30
   0  13   5   -0.10    0.50
   0 -13  -5    0.20    0.70
   0 -13  -5    0.60    0.80
   0 -13   5    0.60    0.20
   0  13  -6    2.50    0.40
   0  13   6    1.50    0.60
   0 -13  -6    4.90    1.50
   0 -13   6    2.30    0.50
   0  13   7    0.10    0.50
   0  13  -7    0.30    0.20
   0  13   7    0.10    0.60
   0  13   8   -0.60    0.50
   0  13  -8    0.20    0.20
   0  13   8   -0.20    0.40
   0 -13  -8   -0.80    0.50
   0 -14   0   88.99    4.20
   0 -14   0   86.59    4.40
   0 -14   0   87.29    3.90
   0 -14  -1    9.50    0.70
   0 -14  -1    8.90    1.80
   0 -14   1    8.40    0.70
   0 -14   1    4.60    1.80
   0 -14   1    5.80    1.40
   0 -14  -2   12.00    1.60
   0 -14   2   10.80    0.70
   0 -14  -2   11.80    1.00
   0  14  -3   14.80    0.90
   0 -14  -3   13.20    1.70
   0 -14  -3   15.20    1.20
   0 -14   3   15.40    0.90
   0  14   4   45.50    2.30
   0  14  -4   45.60    2.10
   0 -14  -4   43.70    2.30
   0 -14   4   42.50    2.10
   0 -14  -4   48.40    2.60
   0  14   5   95.79    4.20
   0  14  -5   89.79    3.90
   0 -14   5   89.79    4.00
   0 -14  -5   91.09    4.40
   0 -14  -5   82.19    4.20
   0  14  -6   -0.10    0.20
   0  14   6    0.70    0.50
   0 -14  -6    0.80    0.70
   0  14  -7    2.10    0.40
   0  14   7    3.90    1.00
   0  14   7    3.20    0.80
   0 -14  -7    1.00    0.60
   0  14   8    0.40    0.30
   0  14   8    0.70    0.60
   0 -14  -8   -0.20    0.80
   0 -15   0    0.40    1.00
   0 -15   1   33.40    2.80
   0 -15  -1   37.40    1.80
   0 -15   1   36.20    1.80
   0 -15  -1   37.60    2.60
   0 -15  -2   31.40    2.10
   0 -15   2   30.50    1.50
   0 -15  -2   30.50    1.70
   0 -15  -3    1.00    0.50
   0 -15  -3   -0.40    0.70
   0 -15   3    1.10    0.30
   0  15   4   10.80    1.10
   0  15  -4   10.20    0.70
   0 -15  -4   13.00    1.50
   0 -15   4   10.50    0.70
   0 -15  -4   11.60    1.20
   0  15   5  111.89    4.90
   0  15  -5  107.69    4.70
   0 -15   5  104.99    4.70
   0 -15  -5  103.59    4.90
   0 -15  -5  110.39    5.10
   0  15   6    0.30    0.40
   0  15  -6    0.40    0.20
   0  15   6    1.80    0.80
   0 -15  -6    0.50    0.70
   0 -15   6    0.60    0.20
   0  15   7    7.20    0.80
   0  15  -7    8.00    0.60
   0 -15  -7    5.20    1.30
   0 -16   0  156.58    6.50
   0 -16   0  143.19    6.80
   0 -16  -1    0.30    0.30
   0 -16  -1    1.40    0.80
   0 -16   1    0.50    0.30
   0 -16   2    0.40    0.20
   0 -16  -2    0.10    0.40
   0 -16  -2    0.60    0.80
   0 -16  -3   44.80    2.20
   0 -16  -3   41.60    2.50
   0 -16   3   43.10    2.00
   0  16   4    0.00    0.50
   0 -16   4   -0.10    0.20
   0 -16  -4   -0.40    0.60
   0 -16  -4    0.40    0.70
   0  16   5   -0.20    0.50
   0  16  -5    0.50    0.30
   0 -16   5   -0.20    0.30
   0 -16  -5    0.20    0.70
   0  16   6    1.30    0.40
   0  16  -6    1.50    0.50
   0 -16   6    1.30    0.40
   0 -16  -6    0.60    0.60
   0  16   7    0.40    0.40
   0 -16  -7    0.20    0.50
   0 -17   0    0.10    0.90
   0 -17   0    0.40    0.30
   0 -17   1    0.80    0.30
   0 -17  -1    0.30    0.80
   0 -17   1    0.40    1.20
   0 -17  -1    1.80    0.60
   0 -17  -2   25.50    1.90
   0 -17  -2   25.10    1.40
   0 -17   2   24.70    1.30
   0  17   3   11.20    1.00
   0 -17  -3   11.20    1.50
   0 -17   3   10.20    0.70
   0 -17  -3    9.80    0.90
   0  17   4   -0.80    0.50
   0 -17   4   -0.20    0.20
   0 -17  -4    0.00    0.70
   0 -17  -4    0.60    0.70
   0  17   5    2.30    0.70
   0 -17  -5    0.80    0.60
   0 -17   5    1.60    0.40
   0  17   6    0.00    0.30
   0 -17   6   -0.40    0.30
   0 -17  -6    0.20    0.50
   0 -18   0   25.40    1.40
   0 -18   0   24.80    2.10
   0 -18  -1    1.10    0.40
   0 -18   1    0.30    0.30
   0 -18   1   -0.50    1.60
   0 -18  -1    0.20    0.80
   0 -18  -2   11.00    0.90
   0 -18  -2    9.30    1.60
   0  18   3   17.30    1.20
   0 -18  -3   17.30    1.10
   0 -18  -3   14.30    1.60
   0  18   4    0.00    0.50
   0 -18   4    0.20    0.20
   0 -18  -4   -0.40    0.60
   0 -18  -4    0.40    0.50
   0  18   5   18.30    1.10
   0 -18  -5   18.40    1.40
   0 -18   5   19.20    1.00
   0  18   6    0.80    0.30
   0 -18  -6    0.60    0.40
   0 -18   6    0.40    0.30
   0 -19   0    4.40    1.90
   0 -19   1    0.60    0.30
   0 -19  -1    0.20    0.40
   0 -19  -1   -0.60    0.90
   0  19   2   82.59    3.90
   0 -19  -2   87.49    4.20
   0 -19   2   84.59    3.80
   0  19   3    3.80    0.90
   0 -19   3    4.20    0.50
   0 -19  -3    4.90    1.30
   0 -19  -3    3.10    0.70
   0  19   4    0.70    0.40
   0 -19  -4    0.60    0.50
   0 -19  -4    0.20    0.60
   0 -19   4   -0.30    0.20
   0  19   5   15.60    1.10
   0 -19   5   15.20    0.80
   0 -19  -5   15.00    1.20
   0 -20   0    0.90    0.90
   0 -20   0    0.20    0.30
   0  20   1    0.30    0.70
   0 -20  -1    0.60    0.70
   0 -20   1    0.20    0.30
   0 -20  -1    0.60    0.30
   0  20   2   39.30    2.00
   0 -20  -2   38.70    2.20
   0 -20  -2   40.90    1.90
   0  20   3    0.00    0.50
   0 -20   3    0.50    0.20
   0 -20  -3    0.20    0.40
   0 -20  -3    0.00    0.60
   0  20   4    0.30    0.40
   0 -20   4    0.30    0.20
   0 -20  -4    0.10    0.60
   0 -20  -4   -0.20    0.50
   0  20   5    0.10    0.50
   0 -20  -5   -0.10    0.40
   0 -20   5    0.60    0.30
   0 -21   0   -0.20    0.30
   0 -21  -1    2.40    0.50
   0 -21   1    2.60    0.40
   0  21   2    2.40    0.90
   0 -21  -2    2.90    1.30
   0 -21   2    2.30    0.40
   0 -21  -2    2.30    0.50
   0  21   3    7.70    0.80
   0 -21  -3    7.40    0.80
   0 -21   3    8.30    0.60
   0 -21  -3    7.80    1.10
   0  21   4   -0.30    0.40
   0 -21   4    0.00    0.30
   0 -21  -4    0.10    0.90
   0 -22   0    3.00    0.60
   0 -22  -1   -0.20    0.20
   0 -22  -1   -0.90    1.00
   0 -22   1    0.10    0.30
   0 -22  -2    0.70    0.40
   0 -22   2    2.20    0.50
   0 -22  -2    1.30    0.70
  -1   0  10    9.60    0.80
   1   0 -10    8.90    0.90
   1   0  -9    0.10    0.20
  -1   0   9    0.90    0.50
   1   0  -8   92.59    4.30
  -1   0   8   99.89    4.50
   1   0  -7    0.10    0.20
  -1   0   7    0.10    1.10
  -1   0   6   91.19    4.20
   1   0  -6   92.29    4.00
   1   0  -5   -0.10    0.10
   1   0  -5   -0.80    0.50
   1   0  -5   -0.40    0.60
   1   0  -4   20.80    1.20
   1   0  -4   20.50    1.30
   1   0  -3    0.40    0.20
   1   0  -2 1477.75   61.89
   1   0  -1    0.10    0.10
   1   0   0   67.29    2.90
  -1   0  -4 1178.18   49.40
  -1   0  -6   22.60    1.10
   1   0   6   23.40    1.60
  -1   0  -6   18.20    2.60
  -1   0  -7   -0.20    0.20
   1   0   7   -0.20    0.60
  -1   0  -8   35.70    1.80
   1   0   8   38.90    2.00
   1   0   9   -0.40    0.40
   1   0  10   10.00    0.80
  -1   1  10   11.50    0.80
   1   1 -10    9.10    0.70
  -1  -1  10   12.10    0.90
  -1   1   9   -0.40    0.50
   1   1  -9    0.10    0.20
  -1  -1   9    0.20    0.50
   1  -1  -9   -0.20    0.30
   1   1  -8   28.30    1.50
  -1   1   8   31.00    1.80
   1  -1  -8   27.60    1.50
  -1  -1   8   33.70    1.80
   1   1  -7    3.40    0.40
  -1   1   7    2.00    0.90
  -1   1   7    3.10    0.70
   1  -1  -7    4.20    0.40
  -1   1   6  224.08   10.30
  -1   1   6  240.88   10.40
   1   1  -6  244.88   10.20
  -1  -1   6  240.18   10.40
   1  -1  -6  246.58   10.20
   1   1  -5  165.48    7.30
   1   1  -5  162.88    7.40
   1   1  -5  174.68    7.20
   1  -1  -5  165.68    7.30
   1  -1  -5  161.58    7.30
   1  -1  -5  172.48    7.20
   1   1  -4  429.76   18.50
   1   1  -4  420.26   18.70
   1   1  -4  475.05   18.60
   1  -1  -4  437.46   18.70
   1   1  -3   31.90    1.50
   1   1  -3   29.70    1.50
   1  -1  -3   29.90    1.50
  -1   1   2  252.87   10.80
   1   1  -2  253.77   10.80
   1   1  -2  258.97   10.80
   1  -1  -2  259.57   10.80
   1   1  -1 1004.80   43.30
  -1   1   1 1011.60   43.40
   1  -1  -1 1090.69   43.40
  -1   1   0    3.20    0.20
   1   1   0    3.20    0.20
   1  -1   0    3.30    0.20
  -1  -1   0    3.50    0.20
  -1   1  -4   34.50    1.60
  -1  -1  -4   35.60    1.60
  -1   1  -5    0.70    0.20
  -1  -1  -5    1.30    0.30
  -1   1  -6   21.40    1.10
  -1  -1  -6   20.70    1.10
  -1  -1  -6   17.10    2.40
   1  -1   6   22.60    1.60
   1   1   7    6.60    1.10
  -1   1  -7    6.30    0.50
  -1  -1  -7    6.00    0.60
   1  -1   7    7.70    1.10
  -1  -1  -7    4.10    1.80
   1   1   8   62.19    3.00
  -1   1  -8   54.89    2.60
   1  -1   8   62.39    2.90
  -1  -1  -8   52.69    2.60
   1   1   9    2.10    0.70
  -1   1  -9    1.30    0.30
   1  -1   9    2.80    0.70
   1   1  10    0.90    0.30
   1  -1  10    1.60    0.60
  -1   2  10   16.30    1.00
   1   2 -10   14.60    0.90
  -1  -2  10   16.00    1.10
  -1   2   9   20.70    1.40
   1   2  -9   19.90    1.10
   1  -2  -9   18.50    1.10
  -1  -2   9   22.40    1.40
  -1   2   8  271.57   11.30
  -1   2   8  251.67   11.00
   1   2  -8  248.28   10.90
  -1  -2   8  263.17   11.10
   1  -2  -8  240.38   10.90
  -1   2   7   63.09    3.00
  -1   2   7   59.79    3.10
   1   2  -7   61.39    2.80
   1  -2  -7   61.19    2.80
  -1  -2   7   63.49    3.30
  -1   2   6  164.28    7.60
   1   2  -6  178.88    7.50
  -1  -2   6  165.38    7.60
   1  -2  -6  184.58    7.50
   1   2  -5  369.56   16.20
   1   2  -5  367.06   16.10
   1   2  -5  392.76   16.30
   1  -2  -5  369.46   16.00
   1  -2  -5  383.76   16.20
   1  -2  -5  399.36   16.30
   1   2  -4   96.39    4.30
   1   2  -4   96.29    4.20
   1   2  -4   95.69    4.10
   1  -2  -4   92.69    4.20
   1   2  -3 1389.06   60.79
   1   2  -3 1513.65   60.79
  -1   2   3 1451.45   60.79
   1  -2  -3 1446.66   60.79
  -1   2   2  145.89    6.30
   1  -2  -2  150.18    6.30
   1   2  -1  387.06   16.70
  -1   2   1  391.26   16.70
  -1  -2   1  404.66   16.70
   1  -2  -1  406.46   16.70
   1   2   0    2.00    0.20
  -1   2   0    1.70    0.20
  -1  -2   0    1.60    0.20
   1  -2   0    2.00    0.20
   1   2   1 2706.83  113.09
  -1   2  -4   54.29    2.30
  -1  -2  -4   49.20    2.30
  -1   2  -5   26.20    1.30
  -1  -2  -5   25.20    1.30
   1  -2   5   26.50    1.90
  -1   2  -6    8.30    0.60
   1  -2   6    8.20    1.20
  -1  -2  -6    8.30    2.00
  -1  -2  -6    7.30    0.60
  -1   2  -7    6.80    0.50
   1   2   7    6.00    1.10
  -1  -2  -7    6.20    2.00
   1  -2   7    7.80    1.00
  -1  -2  -7    7.00    0.60
  -1   2  -8   23.10    1.20
   1   2   8   25.90    1.60
   1  -2   8   25.40    1.50
  -1   2  -9   -0.40    0.30
   1   2   9    0.30    0.50
   1  -2   9    0.10    0.40
  -1   3  10   13.10    0.90
   1   3 -10   11.40    0.70
  -1  -3  10   13.70    0.90
  -1   3   9    0.40    0.50
   1   3  -9   -0.10    0.20
  -1  -3   9   -0.10    0.50
  -1   3   8    1.90    0.70
  -1   3   8    2.90    1.20
   1   3  -8    1.90    0.40
   1  -3  -8    1.40    0.50
  -1  -3   8    3.30    0.80
  -1   3   7    1.70    0.60
   1   3  -7    1.40    0.30
  -1   3   7    3.70    1.10
   1  -3  -7    1.30    0.30
  -1  -3   7    2.80    0.90
  -1   3   6    3.80    1.20
   1   3  -6    3.50    0.40
  -1   3   6    3.10    0.70
   1  -3  -6    3.70    0.40
  -1  -3   6    4.70    1.00
   1   3  -5    0.30    0.10
   1  -3  -5    0.50    0.20
   1   3  -4   62.59    3.00
   1   3  -4   58.29    2.70
   1   3  -4   62.29    2.90
  -1   3   4   64.89    3.00
   1  -3  -4   63.39    2.90
   1   3  -3  125.69    5.30
  -1   3   3  114.59    5.50
   1  -3  -3  127.39    5.30
  -1   3   2   32.60    1.60
   1   3  -2   34.00    1.60
  -1  -3   2   33.20    1.60
   1  -3  -2   32.80    1.60
  -1   3   1  101.39    4.50
   1   3  -1  105.29    4.50
   1  -3  -1  103.19    4.50
  -1  -3   1  106.49    4.50
  -1   3   0    1.20    0.20
   1   3   0    1.30    0.30
   1  -3   0    1.10    0.30
  -1  -3   0    1.10    0.30
   1   3   1 1398.76   59.39
  -1   3  -1 1420.96   59.39
   1  -3   1 1416.56   59.39
  -1  -3  -1 1440.26   59.39
  -1   3  -2  475.05   19.70
   1  -3   2  461.55   19.70
  -1   3  -3  285.17   12.00
  -1   3  -4   19.20    0.90
  -1  -3  -4   17.20    1.00
  -1   3  -5    6.50    0.50
  -1  -3  -5    5.50    2.10
  -1  -3  -5    6.90    0.50
   1  -3   5    4.00    1.50
  -1   3  -6   69.69    2.90
  -1   3  -6   56.79    3.10
  -1  -3  -6   66.99    2.90
  -1  -3  -6   63.09    3.50
   1  -3   6   64.49    3.20
  -1   3  -7   39.30    1.80
   1   3   7   36.10    2.20
  -1  -3  -7   35.30    2.60
   1  -3   7   37.90    2.10
  -1   3  -8   76.89    3.60
   1   3   8   86.09    3.90
   1  -3   8   79.49    3.80
  -1   3  -9    7.40    0.60
   1   3   9    8.20    0.80
   1  -3   9    8.50    0.90
   1   4 -10    4.10    0.40
  -1   4  10    4.00    0.60
  -1  -4  10    4.60    0.60
   1   4  -9   16.50    0.90
  -1  -4   9   18.00    1.30
  -1   4   8  315.87   13.00
   1   4  -8  287.17   12.90
  -1   4   8  309.77   13.10
   1  -4  -8  284.57   12.80
  -1  -4   8  312.67   13.00
  -1   4   7   54.99    2.80
   1   4  -7   53.49    2.50
  -1   4   7   52.79    3.10
   1  -4  -7   55.09    2.50
  -1  -4   7   56.09    2.70
   1   4  -6  185.78    7.70
  -1   4   6  179.78    7.80
  -1  -4   6  175.88    7.80
   1  -4  -6  189.08    7.70
   1  -4  -6  165.18    8.30
   1   4  -5  198.38    8.60
   1  -4  -5  190.98    8.30
   1   4  -4  243.08   10.10
  -1   4   4  242.28   10.30
   1   4  -4  226.48   10.20
   1  -4  -4  242.88   10.30
  -1   4   3 1325.97   55.99
   1   4  -3 1352.36   55.99
   1  -4  -3 1326.87   55.99
  -1   4   2   13.80    0.80
   1   4  -2   13.70    0.80
   1  -4  -2   13.20    0.80
  -1  -4   2   13.70    0.80
   1   4  -1 1254.07   53.49
  -1   4   1 1232.08   53.49
  -1  -4   1 1325.07   53.49
   1  -4  -1 1297.27   53.49
  -1   4   0   32.80    1.60
   1   4   0   33.90    1.60
   1  -4   0   34.30    1.60
  -1  -4   0   35.30    1.60
  -1   4  -1 2176.08   93.49
   1   4   1 2275.27   93.49
  -1  -4  -1 2235.18   93.49
   1  -4   1 2255.27   93.49
  -1   4  -2  755.62   31.30
   1   4   2  707.93   31.20
  -1  -4  -2  792.72   31.30
   1  -4   2  722.93   31.30
  -1   4  -3   38.50    1.70
  -1   4  -4  126.09    5.40
  -1   4  -5   31.00    1.40
   1  -4   5   28.90    2.00
  -1  -4  -5   27.20    2.40
  -1   4  -6   42.80    1.90
   1   4   6   41.10    2.50
  -1   4  -6   40.00    2.20
  -1  -4  -6   42.50    2.70
   1  -4   6   40.30    2.30
  -1   4  -7    4.10    0.60
   1   4   7    3.00    1.00
   1  -4   7    3.90    1.10
  -1  -4  -7    6.30    1.90
   1   4   8    6.80    1.00
  -1   4  -8    4.60    0.40
  -1  -4  -8    9.50    2.10
   1  -4   8    5.30    1.00
  -1   4  -9    4.30    0.50
   1   4   9    5.00    0.80
   1  -4   9    5.60    0.80
  -1   5  10    4.20    0.60
   1   5 -10    4.90    0.40
  -1  -5  10    4.90    0.70
  -1   5   9    1.30    0.50
   1   5  -9    1.40    0.30
  -1   5   9    1.30    0.60
  -1   5   8  115.39    5.20
   1   5  -8  105.29    4.90
  -1   5   8  112.49    5.00
  -1  -5   8  111.69    5.00
   1   5  -7    0.00    0.20
  -1   5   7    0.10    0.60
  -1   5   7    0.90    0.60
   1  -5  -7    0.40    0.40
  -1  -5   7    0.80    0.50
  -1   5   6   91.59    4.20
   1   5  -6   93.39    4.10
  -1  -5   6   92.59    4.20
   1  -5  -6   94.09    4.00
   1  -5  -6   86.09    4.70
   1   5  -5    1.30    0.30
   1   5  -5    5.50    2.00
  -1   5   5    1.80    1.00
   1  -5  -5    1.70    0.40
   1   5  -4  336.77   14.00
  -1   5   4  346.37   14.30
   1   5  -4  312.37   14.30
   1  -5  -4  333.27   14.20
   1   5  -3    2.60    0.30
   1   5  -3    4.10    0.70
   1  -5  -3    3.70    0.80
   1   5  -2  342.27   14.60
  -1   5   2  344.97   14.60
  -1  -5   2  351.36   14.70
   1  -5  -2  341.77   14.60
   1   5  -1  185.58    8.20
  -1   5   1  189.78    8.20
   1  -5  -1  193.38    8.20
  -1  -5   1  196.78    8.20
  -1   5   0  125.39    5.50
   1   5   0  126.79    5.50
   1  -5   0  126.59    5.50
  -1  -5   0  129.39    5.50
  -1   5  -1  268.37   11.40
   1   5   1  270.07   11.40
  -1  -5  -1  269.27   11.40
   1  -5   1  265.07   11.40
  -1   5  -2   15.80    0.90
   1   5   2   15.00    0.90
   1  -5   2   13.70    1.00
  -1  -5  -2   16.90    1.00
  -1   5  -3  204.28    9.00
  -1   5  -3  218.58    9.10
   1   5   3  215.58    9.20
  -1  -5  -3  222.38    9.20
   1  -5   3  207.28    9.20
  -1   5  -4   38.00    1.70
  -1   5  -5   10.20    0.60
  -1   5  -5   11.20    1.10
   1   5   5   10.80    1.50
   1  -5   5    9.70    1.60
   1   5   6   29.10    2.00
  -1   5  -6   28.50    1.40
  -1   5  -6   28.90    1.70
   1  -5   6   26.80    1.80
  -1  -5  -6   29.00    2.20
  -1   5  -7    8.50    0.60
  -1  -5  -7    9.50    1.80
   1  -5   7   10.80    1.20
  -1   5  -8    4.80    0.50
   1   5   8    6.40    1.00
   1  -5   8    4.20    1.00
   1   5   9    0.40    0.40
  -1   5  -9    0.10    0.20
   1  -5   9   -0.10    0.50
  -1   6  10    0.70    0.40
   1   6 -10    1.60    0.30
  -1  -6  10    0.80    0.40
  -1   6   9    3.80    1.00
   1   6  -9    4.60    0.40
  -1   6   9    5.40    0.80
  -1  -6   9    5.10    0.80
  -1   6   8    0.70    0.60
  -1   6   8    0.00    0.50
   1   6  -8    1.50    0.40
  -1  -6   8    0.50    0.50
  -1   6   7    8.30    1.10
   1   6  -7    8.60    0.60
  -1   6   7    8.50    1.20
   1  -6  -7    8.20    2.20
  -1  -6   7    8.20    1.10
   1   6  -6    6.90    0.50
  -1   6   6    7.60    1.10
  -1  -6   6    6.90    1.10
  -1   6   5    9.80    1.20
  -1   6   5    9.60    2.70
   1   6  -5    9.30    0.60
  -1  -6   5    8.50    1.40
  -1   6   4   89.99    4.30
   1   6  -4   93.59    3.90
   1   6  -4   91.89    4.20
   1  -6  -4   82.19    4.30
   1   6  -3  377.56   15.40
   1   6  -3  333.27   15.20
  -1   6   3  365.36   15.40
  -1  -6   3  358.66   15.50
   1  -6  -3  371.56   15.40
  -1   6   2   51.79    2.50
   1   6  -2   53.09    2.50
  -1  -6   2   52.29    2.60
   1  -6  -2   54.89    2.50
   1   6  -1 1324.17   56.89
  -1   6   1 1352.76   56.89
   1  -6  -1 1390.16   56.79
  -1  -6   1 1352.56   56.89
  -1   6   0  167.48    7.50
   1   6   0  175.08    7.50
  -1  -6   0  174.48    7.50
   1  -6   0  174.78    7.50
  -1   6  -1  364.16   15.10
   1   6   1  361.06   15.10
   1  -6   1  341.97   15.10
  -1  -6  -1  359.26   15.10
  -1   6  -2   47.30    2.20
  -1   6  -2   43.40    2.00
   1   6   2   46.00    2.20
   1  -6   2   44.90    2.30
  -1  -6  -2   49.70    2.30
  -1   6  -3  197.88    8.10
  -1   6  -3  177.68    8.00
   1   6   3  187.88    8.10
  -1  -6  -3  190.38    8.20
   1  -6   3  184.48    8.20
  -1   6  -4    5.80    0.40
  -1   6  -5   74.29    3.20
   1   6   5   70.59    3.40
  -1   6  -5   66.59    3.30
  -1  -6  -5   75.59    3.70
  -1  -6  -5   69.09    3.60
   1  -6   5   69.99    3.50
  -1   6  -6   15.10    1.20
   1   6   6   14.00    1.50
  -1   6  -6   13.50    0.80
  -1  -6  -6   15.60    1.90
   1  -6   6   13.90    1.40
  -1   6  -7    0.50    0.20
   1   6   7   -0.20    0.80
   1  -6   7    0.00    0.70
  -1  -6  -7    0.80    0.80
   1   6   8   -0.80    0.60
  -1   6  -8   -0.10    0.20
  -1  -6  -8   -0.30    0.80
   1  -6   8   -0.10    0.60
  -1   6  -9    1.80    0.40
   1   6   9    1.70    0.60
   1  -6   9    1.50    0.70
  -1   7  10    3.40    0.60
   1   7 -10    5.40    0.40
  -1  -7  10    4.70    0.80
  -1   7   9    2.10    0.80
  -1   7   9    2.90    0.80
   1   7  -9    2.80    0.40
  -1  -7   9    2.30    0.80
   1   7  -8   36.00    1.80
  -1   7   8   38.50    2.10
  -1   7   8   38.40    2.10
   1  -7  -8   42.80    3.10
  -1  -7   8   39.20    2.00
  -1   7   7    6.00    1.10
   1   7  -7    7.10    0.60
  -1   7   7    8.70    1.10
  -1  -7   7    7.10    1.10
   1   7  -6    9.50    0.60
  -1   7   6    9.10    1.10
  -1  -7   6    7.10    1.20
   1  -7  -6    7.00    2.00
   1   7  -5    8.20    0.50
  -1   7   5    8.10    1.20
  -1  -7   5    7.20    1.40
   1  -7  -5    8.10    1.90
   1   7  -4  209.48    9.10
  -1   7   4  205.98    9.20
   1   7  -4  220.28    8.80
   1  -7  -4  191.38    9.30
  -1   7   3  121.19    5.30
   1   7  -3  124.09    5.30
   1   7  -3  109.79    5.00
  -1  -7   3  112.19    5.30
   1  -7  -3  112.69    5.30
  -1   7   2   85.99    4.40
  -1  -7   2   94.79    4.30
   1  -7  -2   95.09    4.20
  -1   7   1   34.30    1.80
   1   7  -1   33.20    1.70
   1  -7  -1   35.30    1.80
  -1  -7   1   34.10    1.80
  -1   7   0   13.90    1.00
   1   7   0   15.10    1.00
   1  -7   0   14.10    1.00
  -1  -7   0   14.30    1.10
   1   7   1  272.27   11.80
  -1   7  -1  289.27   11.80
  -1  -7  -1  280.87   11.90
   1  -7   1  262.57   11.80
  -1   7  -2   14.80    1.10
   1   7   2   14.10    1.10
  -1   7  -2   12.70    0.70
  -1  -7  -2   12.60    1.30
   1  -7   2   10.70    1.30
   1   7   3  102.39    4.70
  -1   7  -3  103.79    4.40
  -1   7  -3  101.39    4.80
  -1  -7  -3  101.99    4.80
   1  -7   3  100.29    4.80
  -1   7  -4   72.69    3.10
  -1  -7  -4   68.69    3.60
  -1  -7  -4   69.89    3.60
  -1   7  -5   30.10    1.70
  -1   7  -5   30.70    1.50
   1   7   5   31.60    1.90
  -1  -7  -5   26.90    2.10
  -1  -7  -5   30.80    2.20
  -1  -7  -5   33.20    2.00
   1   7   6   88.99    4.10
  -1   7  -6   90.59    3.90
   1  -7   6   80.39    4.20
  -1  -7  -6   90.69    4.30
  -1   7  -7   24.30    1.20
   1   7   7   22.80    1.70
  -1  -7  -7   26.30    2.10
   1  -7   7   21.80    1.70
   1   7   8    5.20    1.00
   1  -7   8    6.10    1.20
  -1  -7  -8    3.80    1.60
   1   7   9    0.80    0.40
  -1   7  -9    0.50    0.20
  -1   8  10    0.50    0.30
   1   8  -9   15.80    0.80
  -1   8   9   14.50    1.10
  -1   8   9   14.90    1.10
  -1  -8   9   14.90    1.10
  -1   8   8   24.90    1.50
   1   8  -8   19.70    1.10
  -1   8   8   22.10    1.50
   1  -8  -8   23.60    2.30
  -1  -8   8   22.60    1.40
  -1   8   7    3.10    1.10
  -1   8   7    4.40    1.00
   1  -8  -7    1.60    0.90
   1   8  -6   13.70    0.80
   1  -8  -6   14.20    1.90
  -1  -8   6   12.00    1.30
   1   8  -5   11.10    0.70
  -1   8   5   11.80    1.20
  -1  -8   5   10.40    1.30
   1  -8  -5   10.00    1.80
  -1   8   4  139.09    6.90
   1   8  -4  140.69    6.80
   1   8  -4  159.18    6.30
  -1   8   4  147.89    6.50
   1   8  -3   40.80    2.30
  -1   8   3   37.90    2.40
   1   8  -3   43.80    1.80
   1  -8  -3   36.30    2.60
  -1  -8   3   36.70    2.80
  -1   8   2    0.40    0.40
   1   8  -2    0.60    0.40
  -1  -8   2    0.30    0.60
   1  -8  -2    0.20    0.50
  -1   8   1 2114.89   86.89
   1   8  -1 2178.58   86.89
   1  -8  -1 2019.20   86.89
  -1  -8   1 1978.40   86.99
  -1   8   0    0.90    0.30
   1   8   0    0.90    0.30
   1  -8   0    0.80    0.40
  -1  -8   0    0.60    0.40
   1   8   1  250.27   10.60
  -1   8  -1  249.88   10.60
  -1   8  -1  260.77   10.40
   1  -8   1  228.58   10.60
  -1  -8  -1  240.38   10.70
  -1   8  -2    0.20    0.10
   1   8   2   -0.10    0.40
  -1   8  -2   -0.10    0.50
   1  -8   2   -0.50    0.60
  -1  -8  -2   -0.80    0.70
   1   8   3  202.38    8.70
  -1   8  -3  209.18    8.70
  -1   8  -3  205.18    8.40
   1  -8   3  179.98    8.90
  -1  -8  -3  185.58    9.00
  -1   8  -4    6.60    0.90
  -1   8  -4    5.10    0.40
  -1  -8  -4    7.40    1.30
  -1  -8  -4    3.90    1.00
  -1   8  -5   42.50    2.10
   1   8   5   45.00    2.40
  -1  -8  -5   48.20    2.50
  -1  -8  -5   41.50    2.40
  -1  -8  -5   47.30    2.70
  -1   8  -6  156.68    6.60
   1   8   6  158.98    6.80
   1  -8   6  137.99    7.00
  -1  -8  -6  159.38    7.00
   1   8   7    0.40    0.60
  -1   8  -7    0.20    0.20
  -1  -8  -7    0.60    0.80
   1  -8   7   -0.80    0.80
  -1   8  -8   12.40    0.90
   1   8   8   11.50    1.00
   1   8   8   11.90    1.40
  -1  -8  -8   11.00    1.50
   1   8   9    2.40    0.60
  -1   8  -9    2.60    0.30
  -1   9   9   -0.20    0.40
  -1   9   9   -0.20    0.40
   1   9  -9    0.00    0.20
  -1  -9   9    0.70    0.50
  -1   9   8    9.60    1.00
   1   9  -8    7.60    0.60
  -1   9   8    9.20    1.00
   1  -9  -8    8.70    3.40
  -1   9   7    3.80    1.10
   1   9  -7    2.10    0.40
  -1   9   7    1.30    0.50
  -1  -9   7    2.00    0.60
   1  -9  -7    4.50    1.70
  -1   9   6   -0.20    0.50
   1   9  -6    0.00    0.20
   1  -9  -6    0.50    0.80
  -1  -9   6    0.40    0.70
   1   9  -5   59.49    2.60
  -1   9   5   58.09    2.80
  -1  -9   5   51.99    2.60
  -1  -9   5   55.19    2.90
   1  -9  -5   61.89    3.20
  -1   9   4    0.50    1.20
  -1   9   4    0.90    0.60
   1   9  -4   -2.00    1.20
   1  -9  -4    1.90    0.90
   1   9  -3  490.55   20.60
   1   9  -3  483.95   20.20
  -1   9   3  469.75   20.60
   1   9  -2   17.10    0.90
   1   9  -2   18.00    1.50
  -1   9   2   17.30    1.50
  -1   9   1    0.60    0.40
   1   9  -1    1.00    0.40
  -1  -9   1    0.70    0.60
   1  -9  -1    0.40    0.60
   1   9   0   56.29    2.70
  -1   9   0   53.79    2.70
   1  -9   0   50.89    2.90
  -1  -9   0   51.09    2.90
  -1   9  -1  498.45   19.70
  -1   9  -1  443.36   19.40
   1   9   1  473.45   19.70
   1  -9   1  445.56   19.70
  -1  -9  -1  446.36   19.70
   1   9   2   91.39    4.40
  -1   9  -2   92.09    4.40
  -1   9  -2   93.79    4.00
  -1  -9  -2   97.39    5.50
  -1   9  -3   -0.80    0.90
  -1   9  -3    0.30    0.10
   1   9   3   -0.40    1.10
  -1  -9  -3   -0.60    0.90
  -1   9  -4    0.50    0.20
  -1  -9  -4    0.80    0.80
  -1  -9  -4   -0.20    0.90
  -1  -9  -4   -0.10    0.70
  -1   9  -5    2.40    0.40
   1   9   5    4.20    1.00
  -1  -9  -5    2.50    1.00
  -1  -9  -5    0.60    0.70
   1   9   6   26.70    1.80
  -1   9  -6   25.20    1.40
  -1  -9  -6   33.40    2.10
  -1   9  -7    5.80    0.50
   1   9   7    7.50    1.20
  -1  -9  -7    6.20    1.50
   1   9   8    0.20    0.60
   1   9   8    0.00    0.50
  -1  -9  -8    1.20    0.70
  -1   9  -9    0.10    0.20
   1   9   9   -0.30    0.30
  -1  10   9    7.20    0.80
   1  10  -9    7.20    0.50
  -1  10   9    5.90    0.80
   1  10  -8   20.90    1.10
  -1  10   8   19.70    1.40
  -1  10   8   20.30    1.30
  -1 -10   8   20.50    1.40
   1 -10  -8   21.70    2.00
  -1  10   7    0.00    0.50
   1  10  -7    1.20    0.30
  -1  10   7    0.70    0.60
  -1 -10   7    0.30    0.60
   1 -10  -7   -0.10    0.80
   1  10  -6    0.20    0.20
  -1  10   6    0.30    0.50
  -1 -10   6   -0.30    0.40
  -1 -10   6   -1.10    0.70
   1 -10  -6    0.70    0.80
  -1  10   5    0.20    0.50
   1  10  -5    0.30    0.20
  -1 -10   5   -0.70    0.70
   1 -10  -5    0.60    0.80
  -1 -10   5    0.70    0.30
   1  10  -4   18.30    0.90
  -1  10   4   15.50    1.30
   1 -10  -4   14.80    2.50
  -1 -10   4   17.10    1.00
  -1 -10   4   17.50    1.90
   1 -10  -4   17.20    1.80
   1  10  -3   27.40    2.80
  -1  10   3   32.00    3.10
   1  10  -3   33.70    1.50
   1 -10  -3   35.50    2.40
  -1  10   2   47.10    2.80
   1  10  -2   47.00    2.10
   1  10  -2   45.20    2.70
  -1  10   1  413.46   17.70
   1  10  -1  408.66   17.60
  -1  10   0  101.59    4.70
   1  10   0   98.19    4.70
  -1  10  -1  131.29    5.90
   1  10   1  124.99    5.90
  -1  10  -1  125.19    5.40
  -1  10  -2    6.00    2.00
  -1  10  -2    6.90    0.50
   1  10   2    9.20    2.00
  -1  10  -3   60.39    4.40
   1  10   3   48.10    4.50
  -1  10  -3   56.69    2.50
  -1 -10  -3   55.79    2.70
  -1 -10  -3   58.89    3.10
  -1 -10  -3   59.79    3.20
  -1  10  -4   25.00    1.20
  -1 -10  -4   23.20    2.00
  -1 -10  -4   23.10    1.90
  -1 -10  -4   22.90    1.60
   1  10   5    3.00    1.00
  -1  10  -5    2.60    0.40
  -1 -10  -5    2.50    0.90
  -1 -10  -5    1.30    0.70
  -1  10  -6   66.49    3.20
   1  10   6   71.79    3.40
  -1 -10  -6   77.79    3.90
   1  10   7   10.20    1.20
  -1  10  -7    9.30    0.60
   1 -10   7    8.10    0.80
  -1 -10  -7   11.00    1.60
  -1  10  -8    2.10    0.50
   1  10   8    1.30    0.50
   1  10   8    0.90    0.50
  -1 -10  -8    1.20    0.60
  -1  11   9   -0.10    0.40
   1  11  -9    0.30    0.20
  -1  11   9    0.30    0.40
  -1  11   8    2.90    0.70
  -1  11   8    0.70    0.50
   1  11  -8    1.20    0.30
  -1 -11   8    1.50    0.80
   1 -11  -8    1.20    0.80
  -1  11   7    0.10    0.50
  -1 -11   7    1.10    0.70
   1 -11  -7    0.20    0.80
  -1  11   6    1.10    0.70
  -1 -11   6    1.40    0.70
  -1 -11   6    0.60    0.40
   1 -11  -6    1.30    0.80
   1  11  -5    4.60    0.40
  -1  11   5    5.00    1.00
   1 -11  -5    5.30    1.60
  -1 -11   5    6.30    1.40
  -1 -11   5    3.70    0.60
  -1  11   4    7.60    1.00
   1  11  -4    7.50    0.50
  -1 -11   4    6.30    0.70
   1 -11  -4    8.90    1.50
   1  11  -3   45.50    2.00
  -1 -11   3   41.90    2.10
   1 -11  -3   46.20    2.70
  -1 -11   2   73.19    3.20
   1 -11  -2   69.49    3.70
  -1  11   1   24.80    2.30
   1  11   0   39.80    2.60
  -1  11   0   40.90    2.70
  -1  11  -1   33.80    1.50
  -1  11  -1   28.60    2.60
   1  11   1   28.60    2.60
   1 -11   1   32.60    1.60
  -1  11  -2    2.50    0.50
  -1 -11  -2    3.00    0.90
  -1 -11  -2    4.00    1.60
  -1 -11  -2    2.30    0.70
  -1  11  -3    4.60    0.40
  -1 -11  -3    6.50    1.00
  -1 -11  -3    4.50    1.60
  -1 -11  -3    4.20    1.10
  -1  11  -4   77.69    3.30
  -1 -11  -4   75.49    3.70
  -1 -11  -4   70.29    3.80
  -1 -11  -4   73.09    3.50
  -1  11  -5    0.20    0.20
  -1 -11  -5   -0.30    0.90
  -1 -11  -5    0.50    0.70
  -1 -11  -5   -0.40    0.70
  -1  11  -6   58.69    2.70
   1  11   6   59.09    2.90
   1 -11   6   59.09    2.70
  -1 -11  -6   56.59    3.20
  -1  11  -7    0.50    0.20
   1  11   7    0.50    0.50
   1 -11   7    0.80    0.30
  -1 -11  -7    0.30    0.80
   1  11   8    1.10    0.40
   1  11   8   -0.10    0.50
  -1  11  -8    1.00    0.30
  -1 -11  -8    0.70    0.60
  -1  12   9    0.50    0.40
  -1  12   9    0.60    0.30
  -1  12   8    7.90    0.80
   1  12  -8    7.50    0.60
  -1  12   8    6.50    1.00
   1 -12  -8    7.90    1.50
  -1  12   7    1.90    0.50
  -1  12   7    1.60    1.00
   1  12  -7    1.90    0.40
   1 -12  -7    1.10    0.80
   1  12  -6    0.50    0.20
  -1  12   6   -0.40    0.50
  -1 -12   6    1.80    0.90
  -1 -12   6    0.30    0.30
   1 -12  -6    0.90    0.70
   1  12  -5    0.10    0.20
  -1  12   5   -0.30    0.60
  -1 -12   5    1.60    1.30
  -1 -12   5    0.10    0.30
   1 -12  -5   -0.50    0.70
   1  12  -4    0.40    0.20
  -1  12   4   -0.70    0.50
  -1 -12   4    0.40    0.30
   1 -12  -4   -0.10    0.70
   1 -12  -4    1.40    0.80
   1  12  -3   29.70    1.40
   1 -12  -3   29.30    2.00
  -1 -12   3   27.70    1.40
   1 -12  -3   26.90    1.70
   1 -12  -2   59.69    3.20
  -1 -12   2   62.89    2.80
   1 -12  -2   60.79    2.80
  -1 -12   1  159.78    6.80
   1 -12  -1  156.98    6.80
  -1 -12   0   16.10    1.10
  -1 -12   0   19.70    1.50
   1 -12   0   19.30    1.00
  -1  12  -1  202.28    8.40
   1 -12   1  203.88    8.50
  -1 -12  -1  188.48    8.50
  -1 -12  -1  199.58    8.80
  -1  12  -2    9.20    0.60
  -1 -12  -2    8.10    0.90
  -1 -12  -2   10.80    1.70
  -1 -12  -2    7.90    2.00
  -1 -12  -2    6.80    1.20
   1 -12   2    9.30    0.70
  -1  12  -3   31.30    1.50
  -1 -12  -3   31.20    2.20
  -1 -12  -3   30.50    2.10
  -1 -12  -3   28.90    1.70
  -1  12  -4  100.39    4.20
  -1 -12  -4   96.59    4.60
  -1 -12  -4   90.89    4.60
  -1 -12  -4   97.09    4.60
   1  12   5   15.30    1.20
  -1 -12  -5   11.70    1.30
  -1 -12  -5   17.20    1.60
   1 -12   5   12.00    0.80
   1  12   6   -0.70    0.50
  -1  12  -6    0.20    0.20
   1 -12   6    0.10    0.30
  -1 -12  -6    0.50    0.70
   1  12   7    0.20    0.50
  -1  12  -7    0.10    0.20
   1  12   7   -0.40    0.50
  -1 -12  -7   -0.80    0.60
   1 -12   7    0.00    0.30
   1  12   8   -0.30    0.40
   1  12   8   -0.10    0.40
  -1  12  -8    0.10    0.20
  -1 -12  -8    0.30    0.50
  -1  13   8    0.60    0.60
  -1  13   8    0.50    0.40
   1  13  -8    0.30    0.20
   1 -13  -8   -0.10    0.70
  -1  13   7   -0.30    0.50
  -1  13   7    0.30    0.70
   1  13  -7    0.10    0.20
   1 -13  -7   -0.30    0.70
   1  13  -6    5.30    0.50
  -1  13   6    5.20    0.90
  -1 -13   6    5.10    0.60
   1 -13  -6    7.80    1.50
   1  13  -5    4.00    0.50
  -1  13   5    3.40    1.00
  -1 -13   5    2.80    0.50
   1 -13  -5    4.10    1.50
  -1  13   4    5.60    1.00
   1  13  -4    5.70    0.50
  -1 -13   4    6.10    0.60
   1 -13  -4    5.70    1.20
   1 -13  -4    7.00    1.50
   1  13  -3   31.70    1.50
   1 -13  -3   32.20    1.80
   1 -13  -3   31.30    2.10
  -1 -13   3   31.20    1.60
  -1 -13   2    1.80    1.00
   1 -13  -2    3.30    0.70
  -1 -13   2    4.30    0.50
   1 -13  -2    4.70    1.60
  -1 -13   1   21.90    1.20
   1 -13  -1   23.40    1.20
  -1 -13   1   22.70    1.70
   1 -13   0   13.70    0.80
  -1 -13   0   14.00    0.90
  -1 -13   0   13.90    1.40
  -1 -13   0   13.40    2.30
   1 -13   1  306.67   13.30
  -1 -13  -1  319.77   13.60
  -1 -13  -1  320.07   13.40
  -1 -13  -1  289.97   13.60
  -1 -13  -1  334.97   13.50
  -1  13  -2   55.69    2.40
  -1 -13  -2   54.79    3.00
  -1 -13  -2   52.19    2.50
  -1 -13  -2   47.30    3.20
   1 -13   2   54.19    2.40
  -1  13  -3    7.70    0.50
  -1 -13  -3    9.00    1.90
   1 -13   3    6.80    0.60
  -1 -13  -3    8.30    1.50
  -1 -13  -3    5.50    0.90
  -1  13  -4   56.69    2.50
  -1 -13  -4   54.59    3.00
  -1 -13  -4   54.29    3.00
  -1 -13  -4   55.79    2.70
   1 -13   4   55.09    2.50
   1  13   5   38.10    2.00
  -1  13  -5   33.20    1.70
  -1 -13  -5   39.60    2.90
  -1 -13  -5   34.90    2.00
   1 -13   5   34.00    1.70
   1  13   6    0.20    0.50
   1 -13   6    1.10    0.40
  -1 -13  -6    1.00    0.70
   1  13   7    1.20    0.40
   1  13   7    1.00    0.50
  -1  13  -7    1.80    0.30
   1 -13   7    1.70    0.50
  -1 -13  -7    0.60    0.60
   1  13   8   16.80    1.00
  -1  13  -8   15.80    0.80
  -1 -13  -8   14.80    1.30
  -1  14   8    2.90    0.70
   1  14  -8    3.00    0.40
  -1  14   7   -0.30    0.40
   1  14  -7    0.10    0.20
  -1  14   7   -0.10    0.70
   1 -14  -7    0.40    0.60
  -1  14   6   54.99    2.60
   1  14  -6   52.99    2.40
  -1 -14   6   48.10    2.40
   1 -14  -6   54.09    3.00
  -1  14   5   15.60    1.20
   1  14  -5   15.20    0.90
   1 -14  -5   17.60    1.70
  -1 -14   5   14.10    0.90
   1  14  -4    4.80    0.60
  -1  14   4    6.30    1.00
   1 -14  -4    6.70    1.10
  -1 -14   4    4.60    0.60
   1 -14  -3   74.79    3.80
   1 -14  -3   82.69    3.90
  -1 -14   3   80.99    3.60
   1 -14  -2    9.70    1.60
  -1 -14   2    8.20    1.70
   1 -14  -2    7.50    0.80
  -1 -14   2    9.30    0.70
   1 -14  -1   14.90    1.80
  -1 -14   1   16.90    1.00
   1 -14  -1   16.80    1.00
  -1 -14   1   15.80    1.50
   1 -14   0    0.60    0.30
  -1 -14   0    0.90    0.30
  -1 -14   0    0.50    1.10
  -1 -14   0    1.10    0.70
   1 -14   1   17.00    1.00
  -1 -14  -1   16.80    1.90
  -1 -14  -1   13.50    4.10
  -1 -14  -1   17.60    1.40
  -1 -14  -1   16.90    1.10
  -1  14  -2    1.30    0.40
   1 -14   2    0.30    0.20
  -1 -14  -2    0.30    1.30
  -1 -14  -2    0.30    1.00
  -1  14  -3   57.49    2.50
  -1 -14  -3   53.99    3.00
   1 -14   3   54.99    2.60
  -1 -14  -3   54.99    3.10
  -1 -14  -3   56.79    2.70
  -1  14  -4    1.50    0.50
  -1 -14  -4    4.30    1.00
  -1 -14  -4    5.10    1.60
   1 -14   4    2.70    0.50
  -1 -14  -4    3.50    1.40
   1  14   5    4.30    0.90
  -1  14  -5    3.80    0.40
  -1 -14  -5    2.40    0.70
   1 -14   5    4.30    0.50
  -1 -14  -5    2.80    1.00
  -1  14  -6    4.40    0.40
   1  14   6    4.90    0.90
  -1 -14  -6    4.00    1.30
   1 -14   6    5.10    0.50
   1  14   7    0.30    0.40
   1  14   7   -0.30    0.50
  -1  14  -7    0.50    0.20
  -1 -14  -7    0.00    0.60
   1 -14   7    0.30    0.40
  -1  15   8    5.00    0.60
   1 -15  -8    5.30    1.10
   1  15  -7    0.10    0.30
  -1  15   7    0.30    0.40
   1 -15  -7    0.30    0.60
   1  15  -6   37.70    1.80
  -1  15   6   43.30    2.40
  -1 -15   6   36.40    1.80
  -1  15   5    2.20    0.90
   1  15  -5    0.40    0.30
   1 -15  -5   -0.60    0.70
  -1 -15   5    0.40    0.30
  -1  15   4   22.30    1.40
   1 -15  -4   22.00    1.90
  -1 -15   4   20.60    1.10
   1 -15  -4   20.70    1.50
  -1  15   3    0.30    0.60
   1 -15  -3   -0.60    0.50
  -1 -15   3    0.30    0.40
   1 -15  -3   -0.90    0.80
   1 -15  -2   12.10    0.90
   1 -15  -2   11.20    1.50
  -1 -15   2    9.60    0.70
  -1 -15   2   12.20    1.90
   1 -15  -1   61.89    2.90
  -1 -15   1   65.19    2.90
   1 -15  -1   65.39    3.30
  -1 -15   1   61.69    3.10
  -1 -15   0   28.20    1.80
   1 -15   0   27.50    1.40
  -1 -15   0   29.10    1.50
  -1 -15   0   25.40    2.30
  -1 -15  -1   52.09    2.40
  -1 -15  -1   49.00    2.90
   1 -15   1   49.40    2.30
  -1 -15  -2   -0.20    0.80
  -1 -15  -2    0.40    0.40
   1 -15   2    1.50    0.40
  -1 -15  -2    2.00    1.30
  -1  15  -3   75.69    3.20
  -1 -15  -3   75.59    3.70
  -1 -15  -3   66.59    3.70
   1 -15   3   70.89    3.20
  -1 -15  -3   71.49    3.30
   1  15   4   17.30    1.30
  -1  15  -4   17.10    0.90
  -1 -15  -4   17.40    2.10
  -1 -15  -4   17.10    1.30
   1 -15   4   16.50    0.90
  -1 -15  -4   15.40    1.80
   1  15   5    6.00    0.90
  -1  15  -5    5.50    0.50
  -1 -15  -5    3.90    1.40
   1 -15   5    5.20    0.50
  -1  15  -6   14.00    0.80
   1  15   6   14.90    1.10
   1 -15   6   13.50    0.80
  -1 -15  -6   10.50    1.30
   1  15   7    0.00    0.50
  -1  15  -7    0.30    0.20
   1  15   7    0.00    0.40
  -1 -15  -7    0.40    0.50
  -1  16   7    1.10    0.60
   1 -16  -7    0.50    0.60
  -1  16   6   24.90    1.40
   1 -16  -6   25.00    1.70
  -1 -16   6   23.00    1.20
  -1  16   5   46.20    2.40
  -1 -16   5   46.80    2.20
   1 -16  -5   48.70    2.70
  -1  16   4    8.10    1.00
   1 -16  -4   11.20    1.10
   1 -16  -4    7.30    1.40
  -1 -16   4    8.80    0.70
  -1  16   3   36.90    2.00
   1 -16  -3   36.60    2.00
   1 -16  -3   39.50    2.30
  -1 -16   3   37.40    1.80
  -1 -16   2    9.50    0.70
   1 -16  -2   10.60    0.90
   1 -16  -2   10.00    1.60
  -1 -16   1  112.89    5.10
   1 -16  -1  118.19    5.40
  -1 -16   1  114.89    5.20
   1 -16  -1  115.19    5.10
  -1 -16   0    4.10    0.60
   1 -16   0    5.50    1.70
  -1 -16   0    5.40    1.30
   1 -16   0    6.50    0.60
  -1 -16   0    4.70    2.10
  -1 -16  -1   32.30    1.60
   1 -16   1   29.40    1.50
   1 -16   1   24.00    2.40
  -1 -16  -1   26.90    2.20
   1 -16   2    0.30    0.20
  -1 -16  -2    0.90    0.70
  -1 -16  -2   -0.10    0.40
  -1 -16  -3    6.50    2.00
  -1 -16  -3    6.10    1.50
   1 -16   3    6.20    0.60
  -1 -16  -3    6.20    0.80
  -1  16  -4    5.50    0.60
   1  16   4    6.50    1.10
  -1 -16  -4    7.00    0.90
  -1 -16  -4    4.00    1.50
   1 -16   4    6.20    0.50
  -1  16  -5    0.30    0.30
   1  16   5    0.10    0.50
  -1 -16  -5   -0.70    0.60
   1 -16   5   -0.10    0.20
  -1 -16  -5    0.20    0.60
   1  16   6    4.80    1.10
  -1  16  -6    6.20    0.50
   1  16   6    7.40    0.80
  -1 -16  -6    5.60    1.00
   1 -16   6    6.20    0.50
   1  16   7   -0.50    0.40
  -1 -16  -7    0.10    0.40
  -1  17   7    0.30    0.30
   1 -17  -7    0.10    0.50
  -1  17   6    8.60    0.80
   1 -17  -6   10.20    1.40
  -1 -17   6   10.00    0.70
  -1  17   5    1.30    0.40
   1 -17  -5    0.70    0.60
  -1 -17   5    0.60    0.30
  -1  17   4    8.10    1.00
   1 -17  -4    8.30    1.40
   1 -17  -4    5.00    1.10
  -1 -17   4    5.70    0.60
  -1  17   3   14.10    1.20
   1 -17  -3   17.10    1.20
   1 -17  -3   14.60    1.60
  -1 -17   3   14.70    0.90
  -1  17   2    6.80    1.20
  -1 -17   2    6.80    0.80
   1 -17  -1    1.50    0.90
   1 -17  -1    0.80    0.30
  -1 -17   1    0.90    0.30
  -1 -17   0    7.30    2.10
   1 -17   0   12.30    0.80
   1 -17   0    9.10    1.80
  -1 -17   0   10.10    0.80
  -1 -17  -1   36.10    1.80
   1 -17   1   33.10    1.60
  -1 -17  -1   34.20    2.30
   1 -17   1   28.70    2.50
  -1 -17  -2   -0.10    0.40
  -1 -17  -2   -0.50    0.70
   1 -17   2   -0.10    0.20
   1 -17   3   23.00    1.20
  -1 -17  -3   24.10    1.40
  -1 -17  -3   23.00    1.80
   1  17   4    0.80    0.60
  -1 -17  -4    0.10    0.40
   1  17   5    0.70    0.40
   1 -17   5    0.50    0.20
  -1 -17  -5   -0.10    0.60
  -1 -17  -5    0.20    0.50
   1  17   6    0.80    0.30
  -1 -17  -6    0.60    0.40
   1 -17   6    1.20    0.40
  -1  18   6    7.70    0.80
  -1 -18   6    6.60    0.70
   1 -18  -6    7.30    1.00
  -1  18   5    2.60    0.70
  -1 -18   5    3.50    0.50
   1 -18  -5    3.70    1.10
  -1  18   4    0.40    0.50
   1 -18  -4    1.00    0.70
   1 -18  -4    1.10    0.60
  -1 -18   4    0.60    0.30
  -1  18   3   27.20    1.60
  -1 -18   3   27.50    1.40
   1 -18  -3   25.10    1.50
   1 -18  -3   26.10    1.90
  -1  18   2   38.80    2.10
   1 -18  -2   37.90    2.00
  -1 -18   2   40.70    1.90
   1 -18  -2   40.70    2.30
  -1  18   1   16.30    1.70
  -1 -18   1   18.10    1.10
   1 -18  -1   18.40    1.10
   1 -18  -1   20.50    1.70
  -1 -18   0    0.80    1.00
   1 -18   0    2.90    0.50
  -1 -18   0    3.00    0.70
   1 -18   1   20.20    2.40
  -1 -18  -1   24.70    2.00
  -1 -18  -1   27.90    1.40
   1 -18   2    1.60    0.40
  -1 -18  -2    0.80    0.80
  -1 -18  -2    0.90    0.40
   1  18   3   25.80    1.70
   1 -18   3   27.30    1.40
   1  18   4    0.20    0.50
   1 -18   4   -0.10    0.20
  -1 -18  -4   -0.20    0.40
  -1 -18  -4   -0.20    0.70
   1  18   5    0.10    0.40
   1 -18   5   -0.20    0.20
  -1 -18  -5    0.20    0.50
   1  18   6    1.40    0.50
  -1 -18  -6    2.50    1.00
   1 -18   6    2.40    0.50
  -1  19   6    0.10    0.40
   1 -19  -6   -0.10    0.50
  -1  19   5    3.40    0.70
   1 -19  -5    4.70    1.50
  -1 -19   5    2.40    0.50
  -1  19   4    8.70    0.90
  -1 -19   4    8.00    0.60
   1 -19  -4    7.90    1.40
   1 -19  -4    9.30    1.20
  -1  19   3    5.60    1.00
   1 -19  -3    7.10    1.20
   1 -19  -3    5.70    0.80
  -1 -19   3    6.10    0.60
  -1  19   2    4.90    1.20
  -1 -19   2    5.20    0.60
   1 -19  -1   90.79    4.30
   1 -19  -1   94.59    4.10
  -1 -19   1   84.39    4.10
   1 -19   0    2.80    0.60
  -1 -19   0    1.80    1.10
  -1 -19   0    3.20    0.60
   1 -19   1    1.10    0.30
  -1 -19  -1    1.70    0.80
   1 -19   1    1.20    1.10
  -1 -19  -1    0.30    0.50
  -1 -19  -2   12.20    1.50
  -1 -19  -2   13.30    0.90
   1  19   3    2.10    0.80
   1 -19   3    2.10    0.40
  -1 -19  -3    1.50    0.60
   1  19   4    0.00    0.40
   1 -19   4    0.40    0.20
  -1 -19  -4   -0.90    0.50
  -1 -19  -4    0.00    0.40
   1  19   5    0.70    0.30
  -1 -19  -5    2.10    0.90
   1 -19   5    1.50    0.30
  -1  20   5    0.20    0.30
   1 -20  -5    0.00    0.50
  -1 -20   5    0.60    0.30
  -1  20   4    3.70    0.80
   1 -20  -4    5.70    1.00
  -1 -20   4    5.10    0.50
  -1  20   3   -0.30    0.50
   1 -20  -3    0.10    0.60
  -1 -20   3    0.00    0.30
   1 -20  -3    0.60    0.40
  -1  20   2   -0.10    0.60
  -1 -20   2   -0.10    0.30
   1 -20  -2    0.10    0.40
   1 -20  -2   -0.10    0.60
   1 -20  -1   39.40    2.30
  -1 -20   1   39.50    1.90
   1 -20  -1   41.00    1.90
   1 -20   0    0.90    0.30
   1 -20   0    1.80    0.90
  -1 -20   0    0.70    0.30
   1  20   1    1.10    0.50
  -1 -20  -1    4.40    1.60
  -1 -20  -1    0.50    0.30
   1  20   2    8.80    0.90
  -1 -20  -2    9.50    0.70
   1 -20   2   10.10    0.60
   1  20   3    0.40    0.40
  -1 -20  -3    0.30    0.30
  -1 -20  -3    0.00    0.60
   1 -20   3    0.10    0.20
   1  20   4   -0.30    0.30
  -1 -20  -4    0.00    0.50
   1 -20   4   -0.20    0.20
  -1  21   4    0.50    0.40
  -1 -21   4    0.20    0.40
   1 -21  -4    0.30    0.50
  -1  21   3   20.00    1.60
   1 -21  -3   23.60    1.70
  -1 -21   3   23.80    1.20
  -1 -21   2    5.90    0.60
   1 -21  -2    5.40    1.20
   1 -21  -2    5.00    0.60
   1 -21  -1    2.00    0.60
   1 -21  -1    1.40    0.70
  -1 -21   1    2.00    0.50
   1 -21   0    3.70    0.50
   1 -21   0    2.10    0.90
  -1 -21   0    2.90    0.50
   1  21   1    0.70    0.60
   1 -21   1    2.20    0.40
  -1 -21  -1    1.90    0.40
  -1 -21  -1    1.60    0.90
   1  21   2    8.10    0.90
   1 -21   2    8.00    0.60
  -1 -21  -2    8.00    0.60
   1  21   3    3.00    0.60
   1 -21   3    1.90    0.40
  -1 -22   3    7.10    0.80
   1 -22  -3    4.80    1.00
   1 -22  -2    1.00    0.60
  -1 -22   2    0.30    0.40
   1 -22  -2   -0.20    0.50
  -1 -22   1   -0.10    0.30
   1 -22  -1    0.30    0.30
   1 -22  -1   -0.50    0.70
   1 -22   0    2.00    0.50
   1 -22   1   31.20    1.50
  -1 -22  -1   33.80    1.60
  -1 -22  -2    3.90    0.70
   1 -22   2    3.30    0.40
  -2   0  10    4.30    0.60
   2   0 -10    3.60    0.50
   2   0  -9    0.00    0.20
  -2   0   9   -0.50    0.40
  -2   0   8   70.49    3.40
  -2   0   8   67.19    3.40
   2   0  -8   76.69    3.30
  -2   0   7    0.60    0.50
  -2   0   7    0.10    0.60
   2   0  -7    0.10    0.20
  -2   0   6  241.98   10.50
   2   0  -6  241.18   10.40
  -2   0   6  249.78   10.60
   2   0  -5   -0.50    0.50
   2   0  -4  933.31   39.30
   2   0  -3    0.00    0.50
   2   0  -2 1599.84   66.99
   2   0  -1    0.10    0.10
   2   0   0    1.10    0.30
  -2   0  -3    1.00    0.20
  -2   0  -4    1.20    0.30
  -2   0  -5    1.50    0.30
  -2   0  -5    0.90    0.50
  -2   0  -5    0.50    0.90
  -2   0  -6    4.20    1.70
  -2   0  -6    0.80    0.20
  -2   0  -6    1.00    0.50
   2   0   6    0.70    0.90
  -2   0  -7   -0.60    1.00
  -2   0  -7    0.30    0.30
   2   0   7   -0.30    0.60
  -2   0  -7   -0.30    0.90
   2   0   8   -0.20    0.70
   2   0   9   -0.10    0.40
  -2   1  10   16.00    1.00
   2   1 -10   13.80    0.80
  -2  -1  10   16.00    1.10
   2  -1 -10   14.30    0.90
  -2   1   9    3.80    1.40
   2   1  -9    2.70    0.40
  -2   1   9    2.30    0.70
   2  -1  -9    3.40    0.50
  -2  -1   9    3.70    0.80
   2   1  -8    2.20    0.50
  -2   1   8    3.10    1.10
  -2  -1   8    5.20    1.20
   2  -1  -8    2.70    0.50
   2   1  -7   27.20    1.40
  -2   1   7   26.80    1.70
  -2   1   7   26.30    1.60
  -2  -1   7   25.60    1.70
  -2  -1   7   26.90    1.60
   2  -1  -7   26.90    1.40
   2   1  -6   18.40    0.90
  -2   1   6   15.50    1.40
  -2   1   6   16.60    1.40
   2  -1  -6   17.50    0.90
  -2  -1   6   16.70    1.30
   2   1  -5   85.99    4.40
   2   1  -5   95.39    4.30
   2  -1  -5   85.19    4.40
   2  -1  -5   94.89    4.30
   2   1  -4  233.08    9.80
   2   1  -4  233.28    9.80
  -2   1   4  211.98    9.60
   2  -1  -4  230.58    9.80
   2   1  -3    7.40    0.80
   2   1  -3    6.80    0.60
   2  -1  -3    7.00    0.80
  -2   1   2 7287.37  304.67
  -2   1   1   12.40    0.70
   2  -1  -1   12.90    0.70
  -2   1   0  187.28    8.10
   2   1   0  185.18    8.10
   2  -1   0  201.28    8.10
  -2   1  -3  262.17   11.10
  -2   1  -4  439.66   18.40
  -2  -1  -4  436.26   18.40
  -2   1  -5   14.70    0.80
  -2   1  -5   15.80    2.00
  -2   1  -5   13.90    1.20
  -2  -1  -5   14.10    2.00
  -2  -1  -5   15.10    0.80
  -2  -1  -5   12.30    1.30
  -2   1  -6   49.99    2.20
  -2   1  -6   47.80    2.80
  -2   1  -6   44.70    2.40
  -2  -1  -6   47.10    2.80
  -2  -1  -6   48.00    2.20
  -2  -1  -6   45.10    2.40
  -2   1  -7    0.50    0.70
  -2   1  -7   -1.00    1.60
  -2   1  -7    1.90    0.40
   2   1   7    1.30    0.60
  -2  -1  -7    1.90    0.50
  -2  -1  -7    1.30    0.80
   2  -1   7    3.50    1.10
   2   1   8    3.10    1.00
  -2   1  -8    1.60    0.50
   2   1   9    1.80    0.60
   2  -1   9   -0.10    0.40
  -2   2  10    2.00    0.60
   2   2 -10    2.10    0.40
  -2  -2  10    2.50    0.60
   2   2  -9    3.10    0.40
  -2   2   9    2.90    1.10
  -2   2   9    2.10    0.70
  -2  -2   9    3.40    0.80
  -2   2   8    6.50    0.90
   2   2  -8    6.50    0.70
  -2   2   8    6.20    1.00
   2  -2  -8    7.90    0.60
  -2  -2   8    6.90    1.00
  -2   2   7   70.89    3.40
  -2   2   7   73.49    3.40
   2   2  -7   73.69    3.20
  -2  -2   7   72.59    3.40
  -2  -2   7   66.79    3.40
   2  -2  -7   68.89    3.20
  -2   2   6    0.20    0.60
  -2   2   6    0.60    0.60
   2   2  -6    0.20    0.20
   2  -2  -6    0.20    0.20
  -2  -2   6    0.40    0.50
   2   2  -5  210.48    9.00
   2   2  -5  199.48    9.00
   2   2  -5  216.08    8.70
   2  -2  -5  189.68    9.00
   2   2  -4  370.66   15.40
   2   2  -4  368.86   15.30
  -2   2   4  336.77   15.20
   2  -2  -4  362.56   15.30
   2   2  -3  585.64   24.00
  -2   2   3  572.24   24.00
   2   2  -3  560.84   24.10
   2  -2  -3  553.84   24.00
   2   2  -2 2029.30   86.69
  -2   2   2 2011.80   86.69
   2  -2  -2 2172.58   86.69
  -2   2   1    3.00    0.40
   2   2  -1    3.60    0.40
   2  -2  -1    3.60    0.40
  -2   2   0  152.98    6.70
   2   2   0  161.08    6.70
   2  -2   0  158.88    6.70
  -2   2  -3  206.68    8.80
  -2   2  -4  184.58    7.90
  -2  -2  -4  185.08    7.90
  -2   2  -5   38.00    1.70
  -2   2  -5   36.40    1.90
  -2   2  -5   34.00    2.50
  -2  -2  -5   34.30    2.40
  -2  -2  -5   36.00    2.00
  -2  -2  -5   38.30    1.70
   2  -2   5   33.90    2.20
  -2   2  -6    0.00    0.20
  -2   2  -6    1.00    0.80
  -2   2  -6    0.30    0.50
  -2  -2  -6   -0.30    0.60
  -2  -2  -6    0.70    0.90
  -2  -2  -6    0.60    0.30
  -2   2  -7   26.20    1.40
   2   2   7   27.50    1.80
  -2   2  -7   25.40    1.70
  -2  -2  -7   29.00    2.10
   2  -2   7   29.50    1.70
  -2   2  -8    0.30    0.30
   2   2   8    1.10    0.80
   2  -2   8    0.40    0.50
   2   2   9    9.10    0.80
   2  -2   9    9.10    0.90
  -2   3  10    6.10    0.70
   2   3 -10    7.20    0.50
  -2  -3  10    7.20    0.70
   2   3  -9   14.80    0.90
  -2   3   9   17.80    1.30
  -2   3   9   16.30    1.30
  -2  -3   9   17.50    1.20
   2  -3  -9   15.60    0.90
  -2   3   8    0.50    0.50
  -2   3   8    3.10    1.00
  -2  -3   8    0.60    0.50
   2   3  -7   39.60    1.90
  -2   3   7   38.90    2.10
  -2   3   7   37.10    2.10
  -2  -3   7   40.30    2.10
   2  -3  -7   40.30    1.90
  -2   3   6   29.50    1.80
  -2   3   6   28.40    1.80
   2   3  -6   28.50    1.40
   2  -3  -6   29.30    1.40
  -2  -3   6   29.40    1.70
   2   3  -5  129.99    5.20
   2   3  -5  123.49    5.60
   2   3  -5  112.79    5.80
   2  -3  -5  114.39    5.60
  -2   3   4    5.10    0.50
  -2   3   4    3.20    1.10
   2   3  -4    4.10    1.00
   2   3  -4    5.80    1.40
  -2   3   3    9.50    0.80
   2   3  -3    8.60    0.80
   2  -3  -3    8.70    0.80
   2   3  -2  354.46   15.40
  -2   3   2  368.56   15.40
   2  -3  -2  366.76   15.40
  -2   3   1   36.90    1.70
   2   3  -1   36.20    1.80
  -2  -3   1   37.30    1.70
   2  -3  -1   37.50    1.70
  -2   3   0 6835.92  285.67
   2   3   1   41.20    1.90
  -2   3  -1   40.00    1.90
  -2  -3  -1   42.30    1.90
   2  -3   1   41.90    1.90
  -2   3  -3  166.58    7.10
  -2   3  -4   55.39    2.50
  -2   3  -5    6.40    0.50
  -2   3  -5    6.70    1.80
  -2   3  -5    4.80    0.90
  -2  -3  -5    4.70    1.20
   2  -3   5    5.70    1.50
  -2  -3  -5    5.00    0.90
  -2   3  -6    0.20    1.60
  -2   3  -6    0.30    0.20
   2  -3   6    0.90    0.90
  -2  -3  -6    0.20    0.90
  -2  -3  -6    0.50    0.60
  -2   3  -7    0.20    0.60
   2   3   7    0.00    0.50
   2  -3   7    0.00    0.60
  -2  -3  -7    1.40    0.80
  -2   3  -8    4.80    0.50
   2  -3   8    5.90    0.90
  -2  -3  -8    4.40    1.70
   2   3   9    3.60    0.70
   2  -3   9    3.10    0.90
  -2   4  10    1.50    0.60
   2   4 -10    2.00    0.40
  -2  -4  10    2.30    0.60
   2   4  -9   18.70    1.00
  -2   4   9   17.40    1.60
  -2   4   9   19.50    1.30
  -2  -4   9   20.80    1.40
   2   4  -8   13.40    0.80
  -2   4   8   12.90    1.20
  -2   4   8   11.80    1.10
   2  -4  -8   12.90    0.90
  -2  -4   8   16.70    1.80
  -2   4   7  205.18    8.90
  -2   4   7  197.58    9.10
   2   4  -7  221.38    8.90
   2  -4  -7  211.88    8.80
  -2  -4   7  191.38    9.00
  -2   4   6    1.60    0.50
  -2   4   6    0.40    0.70
   2   4  -6    1.20    0.30
  -2  -4   6    1.30    0.60
   2   4  -5  241.98    9.70
   2   4  -5  233.68   10.00
   2   4  -5  219.58   10.30
   2  -4  -5  218.08   10.20
  -2   4   4  319.67   13.40
   2   4  -4  307.37   13.40
  -2   4   4  296.77   13.70
   2   4  -4  334.67   13.60
   2  -4  -4  328.67   13.60
  -2   4   3   21.30    1.30
   2   4  -3   21.20    1.30
   2  -4  -3   22.90    1.30
   2   4  -2 2351.66   96.39
  -2   4   2 2229.58   96.39
  -2  -4   2 2244.18   96.39
   2  -4  -2 2380.66   96.39
   2   4  -1   18.10    1.20
  -2   4   1   19.50    1.00
   2  -4  -1   19.00    1.00
  -2  -4   1   18.90    1.00
   2   4   0 7613.24  316.57
  -2   4   0 7537.55  316.57
  -2   4  -1  504.05   21.70
   2   4   1  497.85   21.70
  -2  -4  -1  526.65   21.70
   2  -4   1  533.85   21.70
  -2   4  -2    4.30    0.30
  -2   4  -3  159.38    6.80
  -2   4  -4   20.20    1.00
  -2  -4  -4   23.10    1.90
  -2   4  -5   11.60    2.10
  -2   4  -5   15.30    0.80
  -2   4  -5   15.30    1.10
  -2  -4  -5   14.00    1.80
  -2  -4  -5   14.20    1.40
   2  -4   5   10.90    1.70
  -2   4  -6    0.40    0.20
  -2   4  -6    0.90    0.50
  -2  -4  -6   -0.10    0.70
   2  -4   6    0.10    0.70
  -2   4  -7    5.00    1.00
   2   4   7    4.90    1.10
  -2   4  -7    4.60    0.50
   2  -4   7    5.00    1.10
  -2  -4  -7    5.00    1.60
  -2   4  -8    0.10    0.20
   2   4   8    0.40    0.50
  -2  -4  -8    0.80    0.70
   2  -4   8   -0.50    0.60
   2   4   9    2.20    0.70
  -2   4  -9    1.60    0.40
   2  -4   9    1.60    0.90
  -2   5  10    0.20    0.30
   2   5 -10    0.10    0.20
  -2  -5  10   -0.50    0.40
  -2   5   9    2.90    0.90
   2   5  -9    2.40    0.60
  -2  -5   9    2.20    0.80
   2   5  -8    8.00    0.60
  -2   5   8    7.40    1.00
  -2   5   8    7.70    1.00
  -2  -5   8    7.60    1.10
   2  -5  -8    7.90    0.80
  -2   5   7   17.10    1.20
   2   5  -7   17.90    1.00
  -2   5   7   18.70    1.40
  -2  -5   7   17.80    1.30
   2  -5  -7   15.90    1.00
  -2   5   6   43.50    2.30
  -2   5   6   39.20    2.10
   2   5  -6   37.70    1.90
  -2  -5   6   42.60    2.10
   2  -5  -6   31.60    3.60
   2   5  -5   50.39    2.60
   2   5  -5   57.59    3.20
  -2   5   5   56.89    3.40
  -2   5   4  365.46   15.30
  -2   5   4  372.86   15.60
   2   5  -4  338.27   15.30
   2   5  -4  377.06   15.60
   2  -5  -4  363.06   15.60
   2   5  -3  108.69    4.90
  -2   5   3  108.69    4.90
   2  -5  -3  108.49    4.90
  -2   5   2 1436.26   62.19
   2   5  -2 1490.15   62.29
   2  -5  -2 1518.85   62.19
  -2  -5   2 1484.65   62.19
  -2   5   1   79.59    3.60
   2   5  -1   80.39    3.60
  -2  -5   1   80.89    3.60
   2  -5  -1   80.29    3.60
  -2   5   0  134.89    5.60
   2   5   0  141.39    5.60
   2  -5   0  111.89    5.80
   2   5   1   30.70    1.50
  -2   5  -1   30.10    1.50
   2  -5   1   29.70    1.50
  -2  -5  -1   30.40    1.50
   2   5   2   16.70    1.00
  -2   5  -2   18.40    1.10
  -2   5  -2   16.60    0.80
  -2  -5  -2   18.40    1.20
   2  -5   2   17.10    1.20
  -2   5  -3    3.50    0.30
  -2   5  -4    7.90    1.00
  -2   5  -4    7.10    0.50
  -2  -5  -4    8.20    1.50
  -2  -5  -4    6.60    1.70
  -2   5  -5    7.70    0.50
  -2   5  -5    7.20    1.00
   2   5   5    6.40    1.70
  -2  -5  -5    7.40    1.60
  -2  -5  -5    4.40    1.30
   2  -5   5    8.40    1.70
  -2   5  -6   35.80    1.90
  -2   5  -6   36.50    1.80
  -2  -5  -6   41.00    2.30
   2  -5   6   33.70    2.20
  -2  -5  -6   37.40    2.10
  -2   5  -7  106.69    4.70
  -2   5  -7   99.09    4.60
  -2  -5  -7  113.09    5.00
   2  -5   7  103.69    4.80
  -2   5  -8    6.30    0.50
   2   5   8    8.30    1.10
   2  -5   8    6.30    1.20
  -2  -5  -8    3.50    1.50
  -2   5  -9    6.70    0.60
   2   5   9    5.60    0.80
  -2   6  10    6.90    1.00
   2   6 -10    7.50    0.50
  -2   6  10    5.60    0.70
  -2  -6  10    6.70    0.70
  -2   6   9   57.09    2.80
   2   6  -9   57.69    2.70
  -2   6   9   60.59    2.80
  -2  -6   9   59.09    2.80
  -2   6   8    4.70    0.90
  -2   6   8    3.30    0.90
   2   6  -8    3.20    0.40
  -2  -6   8    2.80    0.70
   2   6  -7   11.40    0.70
  -2   6   7   12.80    1.20
  -2   6   7   12.80    1.30
  -2  -6   7   11.00    1.10
   2  -6  -7   11.80    0.80
   2  -6  -7   10.10    2.80
  -2   6   6    2.70    1.00
   2   6  -6    1.20    0.40
  -2   6   6    1.20    0.80
   2  -6  -6    1.50    1.20
   2  -6  -6    1.00    0.30
  -2  -6   6    0.90    0.60
   2   6  -5   69.39    4.10
  -2   6   5   64.89    4.10
  -2   6   5   71.09    3.40
   2   6  -5   76.89    3.20
  -2  -6   5   72.39    3.40
  -2   6   4  839.12   36.80
   2   6  -4  902.11   37.10
   2   6  -4  845.52   36.80
  -2   6   4  944.11   37.10
   2  -6  -4  859.21   37.10
   2   6  -3   85.79    3.70
   2   6  -3   85.69    4.00
  -2   6   3   87.19    4.00
   2  -6  -3   85.69    4.00
   2   6  -2   87.49    4.00
  -2   6   2   87.29    4.00
  -2  -6   2   86.29    4.00
   2  -6  -2   89.79    4.00
   2   6  -1    7.10    0.70
  -2   6   1    9.00    0.70
   2  -6  -1    6.30    0.80
  -2  -6   1    7.60    0.80
  -2   6   0  796.32   33.40
   2   6   0  798.02   33.40
   2  -6   0  774.22   33.40
  -2  -6   0  801.92   33.40
  -2   6  -1   43.80    2.10
   2   6   1   49.70    2.30
  -2   6  -1   48.20    2.30
   2  -6   1   47.00    2.30
  -2  -6  -1   49.80    2.40
  -2   6  -2  308.27   12.70
  -2   6  -2  269.67   12.50
   2   6   2  299.87   12.60
  -2  -6  -2  312.57   12.70
   2  -6   2  293.67   12.70
  -2   6  -3    0.10    0.10
  -2   6  -4   -0.70    0.50
  -2   6  -4    0.40    0.20
  -2  -6  -4   -1.50    0.90
  -2  -6  -4    0.60    0.80
  -2  -6  -4    0.00    0.60
  -2   6  -5    1.00    0.30
   2   6   5    2.00    0.90
  -2   6  -5    2.70    0.90
  -2  -6  -5   -0.10    0.70
  -2  -6  -5   -0.10    0.70
  -2  -6  -5   -0.10    0.70
   2   6   6    5.20    1.60
  -2   6  -6    6.60    0.50
  -2   6  -6    8.60    0.90
  -2  -6  -6    8.80    1.30
  -2  -6  -6    6.20    1.70
   2  -6   6    4.20    1.50
  -2   6  -7   20.90    1.10
   2  -6   7   20.30    1.70
  -2  -6  -7   26.30    1.90
  -2   6  -8    3.40    0.40
   2   6   8    3.40    0.90
   2   6   9    7.20    0.70
  -2   7  10    0.20    0.50
   2   7 -10    0.30    0.20
  -2   7  10    0.00    0.30
  -2  -7  10    0.20    0.40
  -2   7   9    0.40    0.40
   2   7  -9    0.60    0.20
  -2   7   9    0.70    0.40
  -2  -7   9    0.40    0.40
  -2   7   8   20.40    1.30
  -2   7   8   18.60    1.40
  -2  -7   8   18.10    1.30
   2   7  -7   35.10    1.70
  -2   7   7   34.40    2.10
  -2   7   7   37.50    2.00
   2  -7  -7   36.70    2.90
  -2  -7   7   34.10    1.90
  -2   7   6    0.10    0.50
   2   7  -6    0.40    0.20
  -2   7   6    0.90    0.70
   2  -7  -6    0.70    0.40
   2  -7  -6   -1.60    1.10
   2   7  -5   27.60    3.40
  -2   7   5   29.00    3.60
  -2   7   5   31.70    1.80
   2   7  -5   35.60    1.60
  -2  -7   5   32.50    1.90
   2  -7  -5   33.00    2.80
   2   7  -4    5.30    0.40
  -2   7   4    5.60    0.60
   2   7  -3   37.30    2.10
   2   7  -3   37.00    1.60
  -2   7   3   33.70    2.10
   2  -7  -3   33.10    2.20
  -2  -7   3   32.10    2.20
  -2   7   2   24.40    1.50
   2   7  -2   22.00    1.40
  -2  -7   2   24.40    1.60
   2  -7  -2   20.20    1.50
   2  -7  -1   92.79    4.20
  -2  -7   1   92.49    4.30
  -2   7   0 1009.90   42.20
   2   7   0 1033.00   42.20
  -2  -7   0  992.10   42.20
   2  -7   0  975.90   42.20
  -2   7  -1    4.90    0.90
   2   7   1    3.90    0.80
  -2   7  -1    3.50    0.30
   2  -7   1    3.60    1.10
  -2   7  -2   80.49    3.70
   2   7   2   79.59    3.70
  -2   7  -2   75.79    3.40
  -2  -7  -2   76.79    3.80
   2  -7   2   80.89    3.80
  -2   7  -3    5.80    2.00
   2   7   3    7.30    1.90
  -2   7  -4   46.90    2.40
  -2   7  -4   56.69    2.50
  -2  -7  -4   49.90    2.50
  -2  -7  -4   51.29    2.80
  -2  -7  -4   46.10    2.90
  -2   7  -5  173.28    7.60
  -2   7  -5  184.28    7.60
   2   7   5  169.78    7.70
  -2  -7  -5  171.28    7.70
  -2  -7  -5  179.18    7.90
  -2  -7  -5  178.78    7.90
   2   7   6   24.10    1.90
  -2   7  -6   25.20    1.40
  -2   7  -6   24.40    1.30
  -2  -7  -6   24.10    1.90
  -2  -7  -6   23.40    1.70
  -2   7  -7  128.99    6.00
  -2  -7  -7  147.69    6.30
   2   7   8    3.30    0.80
  -2   7  -8    3.40    0.40
  -2  -7  -8    3.50    1.20
   2   7   9    1.50    0.60
  -2   8  10    1.70    0.60
   2   8 -10    1.80    0.30
  -2   8  10    1.00    0.40
  -2  -8  10    2.10    0.70
  -2   8   9   18.20    1.20
  -2   8   9   16.90    1.20
   2   8  -9   18.30    1.00
  -2  -8   9   18.40    1.10
  -2   8   8    2.50    1.00
  -2   8   8    2.90    0.90
  -2  -8   8    3.10    0.90
   2  -8  -8    1.60    1.20
  -2   8   7    1.40    0.70
  -2   8   7    0.10    0.50
   2   8  -7    0.40    0.20
   2  -8  -7   -1.10    1.00
  -2  -8   7    0.30    0.50
   2   8  -6    1.40    0.30
  -2   8   6    1.80    0.60
  -2   8   6    1.30    0.90
  -2  -8   6    0.40    0.50
   2  -8  -6    1.00    1.00
  -2   8   5    0.30    0.50
   2  -8  -5    0.20    0.90
  -2  -8   5   -0.30    0.60
   2   8  -4    1.30    0.90
  -2   8   4    1.00    0.40
  -2   8   4    1.70    1.10
   2   8  -4    1.80    0.30
  -2   8   4   -0.30    0.90
   2   8  -3  283.27   12.50
   2   8  -3  262.87   12.10
  -2   8   3  317.77   12.20
  -2   8   3  287.97   12.50
   2   8  -2  151.68    6.50
  -2   8   2  153.58    6.60
   2  -8  -2  141.99    6.60
  -2  -8   2  136.99    6.70
   2   8  -1  197.18    8.40
  -2   8   1  194.98    8.40
   2  -8  -1  190.38    8.40
  -2  -8   1  182.18    8.40
  -2   8   0  393.66   18.00
   2   8   0  450.85   18.30
  -2   8   0  453.05   18.30
  -2  -8   0  431.96   18.40
   2  -8   0  418.26   18.30
  -2   8  -1  241.78   10.00
   2   8   1  239.38   10.00
  -2   8  -1  224.88    9.70
  -2  -8  -1  229.48   10.10
   2  -8   1  218.28   10.10
  -2   8  -2  239.78   10.20
  -2   8  -2  247.88   10.50
   2   8   2  253.47   10.50
   2  -8   2  231.48   10.60
  -2  -8  -2  236.98   10.70
  -2   8  -3    0.60    0.50
  -2   8  -3    0.50    0.10
  -2  -8  -3    0.50    0.80
  -2  -8  -3   -1.40    1.00
  -2  -8  -3    1.20    0.80
  -2   8  -4    6.40    0.90
  -2  -8  -4    7.80    1.10
  -2  -8  -4    5.50    1.40
  -2  -8  -4    7.60    1.60
  -2   8  -5   57.29    2.70
  -2   8  -5   58.39    2.70
  -2  -8  -5   54.89    2.80
  -2  -8  -5   59.89    3.10
  -2  -8  -5   58.29    3.10
   2   8   6    2.50    0.80
  -2   8  -6    3.10    0.40
  -2  -8  -6    6.00    1.50
  -2  -8  -6    5.20    1.20
  -2   8  -7  122.29    5.60
   2   8   7  128.89    6.40
  -2  -8  -7  133.59    5.90
  -2   8  -8    0.00    0.30
   2   8   8    0.00    0.50
  -2  -8  -8    0.00    0.60
  -2   9  10    3.70    0.70
  -2   9  10    2.70    0.70
   2   9 -10    4.10    0.50
  -2  -9  10    2.20    0.90
   2   9  -9    5.50    0.40
  -2   9   9    4.80    0.80
  -2   9   9    5.10    0.70
  -2  -9   9    5.20    0.80
   2   9  -8    2.00    0.40
  -2   9   8    1.40    0.50
  -2   9   8    1.40    0.60
   2  -9  -8    1.80    1.10
   2   9  -7   26.50    1.40
  -2   9   7   28.40    1.60
  -2   9   7   25.20    1.80
  -2  -9   7   30.20    1.70
   2  -9  -7   28.60    2.30
   2   9  -6    2.70    0.40
  -2   9   6    0.80    1.40
  -2  -9   6    4.80    1.70
  -2   9   5   12.30    1.10
   2   9  -5   12.30    0.70
  -2  -9   5   11.40    1.30
   2  -9  -5   10.70    2.00
  -2   9   4    2.20    0.60
   2  -9  -4    0.70    1.00
  -2  -9   4    1.10    0.80
   2   9  -3   16.50    2.10
   2   9  -3   22.00    1.00
  -2   9   3   17.00    2.20
   2   9  -2   63.79    3.20
  -2   9   2   60.49    3.30
  -2   9   1    0.80    0.30
  -2   9   1    0.00    0.50
   2   9  -1    3.10    1.10
  -2   9   0  355.56   14.80
  -2   9   0  325.47   14.50
   2   9   0  348.07   14.80
  -2  -9   0  348.97   15.50
  -2   9  -1   -0.10    0.60
   2   9   1    0.70    0.60
  -2  -9  -1   -1.40    1.20
   2   9   2    6.20    1.70
  -2   9  -2    6.70    0.40
  -2   9  -2    7.40    2.00
  -2   9  -3    9.30    0.50
  -2   9  -3    7.30    0.80
  -2  -9  -3    7.20    1.10
  -2  -9  -3    9.20    1.70
  -2  -9  -3    7.00    1.70
  -2   9  -4   27.90    1.40
  -2  -9  -4   32.10    2.00
  -2  -9  -4   27.60    2.00
  -2  -9  -4   27.60    1.70
  -2   9  -5   11.30    0.70
   2   9   5    9.60    1.20
  -2  -9  -5   12.20    1.30
  -2  -9  -5   13.30    1.90
  -2  -9  -5   10.10    1.70
  -2   9  -6   22.60    1.30
   2   9   6   28.30    1.70
  -2  -9  -6   31.20    2.00
  -2  -9  -6   24.40    1.70
   2   9   7    0.20    0.70
  -2   9  -7    0.00    0.20
  -2  -9  -7   -0.40    0.90
  -2   9  -8    0.00    0.20
   2   9   8   -0.30    0.50
  -2  -9  -8    0.50    0.60
  -2  10   9    4.00    0.80
   2  10  -9    4.10    0.40
  -2  10   9    3.70    0.70
  -2 -10   9    3.00    0.80
   2  10  -8    0.30    0.20
  -2  10   8   -0.20    0.50
  -2  10   8    0.60    0.50
   2 -10  -8    1.20    1.00
  -2  10   7    3.70    1.30
   2  10  -7    2.00    0.40
  -2  10   7    2.40    0.90
   2 -10  -7    0.80    0.80
  -2 -10   7    1.20    0.60
  -2  10   6    2.60    0.90
  -2  10   6    0.90    0.90
   2  10  -6    2.30    0.40
  -2 -10   6    2.70    1.00
   2 -10  -6    1.50    0.80
  -2  10   5   13.30    1.20
   2  10  -5   12.90    0.70
   2 -10  -5   10.90    1.80
  -2 -10   5   12.00    1.00
  -2 -10   5   12.20    1.30
  -2  10   4   37.00    2.00
   2  10  -4   38.80    1.70
   2 -10  -4   36.90    2.50
  -2 -10   4   38.10    2.10
  -2 -10   4   34.30    1.80
   2  10  -3   98.19    4.40
  -2  10   3  105.69    4.80
  -2  10   2   39.80    2.30
   2  10  -2   50.99    2.80
  -2  10   2   51.79    3.10
  -2  10   1   27.90    2.10
  -2  10   1   28.50    1.30
   2  10  -1   28.40    2.10
  -2  10   0   47.30    2.10
   2  10   0   47.20    2.70
  -2  10   0   44.80    2.80
   2  10   1   27.60    2.20
  -2  10  -1   29.00    2.40
  -2  10  -1   30.40    1.40
  -2  10  -2  258.97   10.80
   2  10   2  230.58   11.30
  -2  10  -2  244.78   11.40
  -2 -10  -2  262.27   11.10
  -2 -10  -2  272.97   11.00
  -2 -10  -2  248.98   10.90
  -2 -10  -2  262.47   11.10
  -2  10  -3   41.00    2.90
  -2  10  -3   45.30    2.00
  -2 -10  -3   46.60    2.60
  -2 -10  -3   44.20    2.30
  -2 -10  -3   45.10    2.70
  -2  10  -4   24.50    1.30
  -2 -10  -4   28.20    2.00
  -2 -10  -4   24.50    1.60
  -2 -10  -4   27.50    2.40
  -2  10  -5   22.80    1.20
   2  10   5   21.80    1.60
  -2 -10  -5   23.50    1.90
  -2 -10  -5   21.90    1.70
  -2 -10  -5   22.60    1.50
  -2  10  -6   24.10    1.30
   2  10   6   28.10    1.70
  -2 -10  -6   23.30    1.70
  -2 -10  -6   30.10    1.90
   2  10   7    2.30    0.60
  -2  10  -7    3.50    0.40
  -2 -10  -7    3.70    1.30
   2 -10   7    3.40    0.50
  -2  10  -8    2.40    0.30
  -2 -10  -8    3.50    1.00
  -2  11   9    4.70    0.60
  -2  11   9    3.50    0.80
   2  11  -9    5.50    0.40
  -2 -11   9    3.50    1.20
  -2  11   8    2.90    0.80
  -2  11   8    1.30    0.60
   2  11  -8    2.40    0.40
   2 -11  -8    1.30    0.90
  -2 -11   8    3.50    1.00
  -2  11   7   40.10    2.10
   2  11  -7   39.00    1.90
  -2  11   7   36.90    2.20
   2 -11  -7   39.80    2.50
  -2 -11   7   39.00    2.10
  -2  11   6    0.00    1.00
   2  11  -6    0.50    0.20
  -2  11   6   -0.10    0.50
  -2 -11   6   -0.20    0.60
   2 -11  -6   -0.60    0.80
  -2  11   5   18.40    1.30
   2  11  -5   20.60    1.00
  -2 -11   5   16.90    1.10
  -2 -11   5   18.40    1.50
   2  11  -4    2.40    0.40
  -2  11   4    2.50    0.60
  -2 -11   4    1.60    0.40
  -2 -11   4    2.10    0.80
   2 -11  -4    2.30    0.80
   2  11  -3    2.70    0.40
  -2  11   3    3.10    0.70
   2 -11  -3    2.60    0.90
  -2 -11   3    1.20    1.00
  -2 -11   3    2.30    0.90
  -2 -11   3    1.80    0.60
  -2 -11   2   70.69    3.20
  -2  11   1    1.90    0.50
  -2 -11   1    1.30    0.40
   2  11   0  245.98   11.20
  -2  11   0  248.68   10.20
  -2 -11   0  244.58   10.40
  -2 -11   0  228.78   10.30
  -2  11  -1   43.40    3.10
  -2  11  -1   48.90    2.10
  -2 -11  -1   42.20    3.00
  -2 -11  -1   45.10    2.20
  -2 -11  -1   48.60    2.30
  -2 -11  -1   48.00    2.80
  -2  11  -2    7.40    1.80
  -2  11  -2    9.70    0.60
  -2 -11  -2    8.60    1.70
  -2 -11  -2   10.50    1.60
  -2 -11  -2    8.20    0.90
  -2 -11  -2   10.40    1.10
  -2  11  -3   14.20    0.80
  -2  11  -3   10.70    2.10
  -2 -11  -3   13.40    1.70
  -2 -11  -3   13.70    1.70
  -2 -11  -3   15.00    1.20
  -2  11  -4   35.20    1.70
  -2 -11  -4   37.10    2.30
  -2 -11  -4   36.00    2.00
  -2 -11  -4   36.30    2.30
  -2  11  -5  321.77   14.10
   2  11   5  334.57   14.30
  -2 -11  -5  340.57   14.20
  -2 -11  -5  333.17   14.40
  -2 -11  -5  328.77   14.40
   2  11   6    0.20    0.60
  -2  11  -6    0.40    0.20
  -2 -11  -6    1.10    0.60
  -2 -11  -6    0.00    0.70
  -2  11  -7    0.90    0.20
   2  11   7    1.20    0.50
   2 -11   7    1.10    0.30
  -2 -11  -7    0.70    0.60
   2  11   8    2.80    0.70
  -2  11  -8    2.00    0.30
   2  12  -9   10.40    0.60
  -2  12   9    8.60    0.70
  -2  12   8   -0.20    0.60
  -2  12   8    0.60    0.40
   2  12  -8    0.50    0.20
   2 -12  -8    0.30    0.80
  -2 -12   8    0.00    0.70
  -2  12   7    0.50    0.50
   2  12  -7    0.20    0.20
  -2  12   7    0.00    0.80
  -2 -12   7    0.00    0.70
   2 -12  -7    0.10    0.80
   2  12  -6    0.10    0.20
  -2  12   6    0.60    0.50
   2 -12  -6    0.90    0.80
  -2 -12   6    0.50    0.70
   2  12  -5    5.20    0.50
  -2  12   5    5.50    1.00
   2 -12  -5    7.20    1.60
  -2 -12   5    5.10    0.70
  -2 -12   5    5.10    1.30
   2  12  -4   42.90    2.00
  -2  12   4   44.20    2.20
   2 -12  -4   44.40    2.50
  -2 -12   4   40.80    2.40
  -2 -12   4   41.30    2.00
  -2  12   3    8.40    1.20
   2 -12  -3    7.20    1.50
  -2 -12   3    6.40    0.60
  -2 -12   3    4.20    1.00
   2 -12  -3    3.80    1.10
  -2 -12   3    4.40    1.40
  -2 -12   2   25.90    1.30
  -2 -12   2   25.70    2.10
   2 -12  -2   24.10    1.40
  -2 -12   2   27.00    1.70
  -2 -12   1   37.10    1.90
  -2 -12   1   34.70    1.70
   2 -12  -1   35.50    1.70
  -2 -12   1   30.70    2.60
  -2  12   0   44.50    1.90
   2 -12   0   39.60    2.00
  -2 -12   0   41.90    2.60
  -2 -12   0   44.40    2.20
  -2 -12   0   41.70    3.30
  -2 -12   0   42.50    2.00
  -2  12  -1   16.00    0.90
  -2  12  -1   14.80    1.80
  -2 -12  -1   16.80    1.30
  -2 -12  -1   17.10    1.80
  -2 -12  -1   16.20    1.10
  -2 -12  -1   18.60    2.10
  -2  12  -2  121.49    5.20
  -2  12  -2  115.29    5.60
  -2 -12  -2  128.79    5.40
  -2 -12  -2  116.29    5.30
  -2 -12  -2  119.49    5.60
  -2 -12  -2  122.99    5.60
  -2  12  -3  183.18    9.00
  -2  12  -3  224.78    8.70
  -2 -12  -3  205.18    8.90
  -2 -12  -3  203.78    9.00
  -2  12  -4   18.30    1.00
  -2 -12  -4   19.40    1.80
  -2 -12  -4   17.40    1.30
  -2 -12  -4   16.20    1.70
   2  12   5   26.20    1.60
  -2  12  -5   23.80    1.20
  -2 -12  -5   25.10    1.80
  -2 -12  -5   25.20    1.50
  -2 -12  -5   22.20    2.00
   2  12   6    0.40    0.60
  -2  12  -6    0.10    0.20
  -2 -12  -6   -0.70    0.70
  -2 -12  -6    0.40    0.70
   2  12   7   24.60    1.50
   2  12   7   25.10    1.40
  -2 -12  -7   24.50    1.60
   2 -12   7   23.70    1.20
   2  12   8    0.10    0.40
  -2 -12  -8   -0.30    0.50
  -2  13   9    0.20    0.40
  -2  13   8   -0.50    0.30
   2  13  -8    0.20    0.20
   2 -13  -8    0.20    0.70
   2  13  -7   38.80    1.80
  -2  13   7   39.10    2.00
   2 -13  -7   34.80    2.80
  -2 -13   7   34.70    2.10
   2  13  -6    0.10    0.20
  -2  13   6   -0.20    0.50
  -2 -13   6   -0.10    0.40
   2 -13  -6   -0.40    0.80
   2  13  -5    4.60    0.50
  -2  13   5    5.00    1.00
  -2 -13   5    4.50    0.60
  -2 -13   5    4.30    1.40
   2 -13  -5    4.30    1.50
  -2  13   4    0.30    0.60
   2  13  -4    0.70    0.30
  -2 -13   4    0.60    0.30
  -2 -13   4    1.30    0.90
   2 -13  -4    1.20    0.70
  -2  13   3    5.90    1.20
   2 -13  -3    5.60    1.50
  -2 -13   3    5.90    1.60
   2 -13  -3    4.80    1.00
  -2 -13   3    6.10    0.60
  -2 -13   3    4.20    0.80
  -2 -13   2   27.80    1.70
  -2 -13   2   25.40    2.10
   2 -13  -2   27.80    1.50
  -2 -13   2   29.30    1.40
  -2 -13   1    5.60    1.20
   2 -13  -1    8.30    0.70
  -2 -13   1    8.40    0.70
  -2 -13   1    8.30    1.10
  -2  13   0    6.10    0.60
   2 -13   0    6.80    0.60
  -2 -13   0    6.50    0.70
  -2 -13   0    6.50    2.40
  -2 -13   0    6.30    1.00
  -2 -13   0    5.70    1.20
  -2  13  -1   24.20    1.10
  -2 -13  -1   21.00    2.20
  -2 -13  -1   22.30    1.50
  -2 -13  -1   23.10    1.30
  -2 -13  -1   20.50    2.10
   2 -13   1   24.30    1.20
  -2  13  -2   64.99    2.80
  -2  13  -2   59.59    3.30
  -2 -13  -2   62.69    3.40
   2 -13   2   61.49    2.90
  -2 -13  -2   64.79    3.40
  -2 -13  -2   61.59    3.00
  -2 -13  -2   69.59    3.10
  -2  13  -3   91.99    4.00
  -2 -13  -3   89.59    4.40
  -2 -13  -3   91.69    4.20
  -2 -13  -3   91.59    4.40
  -2 -13  -4   11.20    1.10
  -2 -13  -4   12.60    1.60
  -2 -13  -4   13.90    1.60
  -2  13  -5    4.10    0.40
   2  13   5    4.80    1.00
   2 -13   5    3.00    0.50
  -2 -13  -5    4.30    1.00
  -2  13  -6    0.20    0.20
   2  13   6    1.00    0.50
  -2 -13  -6    0.10    0.70
   2 -13   6    0.20    0.20
  -2 -13  -6    1.00    0.60
   2  13   7    5.00    0.90
   2  13   7    6.40    0.80
  -2  13  -7    6.70    0.50
   2 -13   7    6.70    0.50
  -2 -13  -7    7.20    1.30
  -2  14   8    0.50    0.40
   2  14  -8    0.50    0.30
   2 -14  -8    0.20    0.60
  -2  14   7   37.90    2.00
   2  14  -7   39.00    1.80
   2 -14  -7   41.10    2.30
   2  14  -6    1.20    0.30
  -2  14   6    2.70    0.90
   2 -14  -6    0.60    0.70
  -2 -14   6    1.00    0.40
  -2 -14   6    0.80    1.10
  -2  14   5    9.30    1.00
   2  14  -5    9.10    0.70
  -2 -14   5    9.10    0.80
   2 -14  -5    6.60    1.60
  -2 -14   5    7.30    1.60
  -2  14   4   18.30    1.40
  -2 -14   4   18.70    1.00
  -2 -14   4   15.00    1.80
   2 -14  -4   19.30    1.70
  -2  14   3    7.00    1.20
  -2 -14   3    9.80    1.80
  -2 -14   3    9.90    1.40
   2 -14  -3   10.30    1.50
   2 -14  -3   10.70    1.10
  -2 -14   3   10.10    0.80
  -2  14   2  169.08    7.50
  -2 -14   2  168.88    7.40
   2 -14  -2  187.98    7.70
   2 -14  -2  170.68    7.40
  -2 -14   2  153.88    7.50
  -2 -14   2  171.98    7.40
   2 -14  -1   26.00    1.30
  -2 -14   1   21.60    2.10
  -2 -14   1   25.60    1.60
  -2 -14   1   26.40    1.40
   2 -14   0    1.20    0.40
  -2 -14   0    0.50    0.60
  -2 -14   0    1.30    1.20
  -2 -14   0    0.80    0.40
  -2 -14   0    1.50    1.00
  -2  14  -1    9.90    0.60
  -2 -14  -1    6.00    1.90
  -2 -14  -1    8.90    1.80
  -2  14  -2   17.50    0.90
  -2 -14  -2   16.10    1.80
  -2 -14  -2   17.10    1.20
   2 -14   2   18.00    1.00
  -2 -14  -2   19.00    1.90
  -2  14  -3    4.80    0.50
  -2 -14  -3    5.40    1.50
  -2 -14  -3    4.20    0.90
   2 -14   3    4.40    0.50
  -2 -14  -3    4.30    1.50
  -2  14  -4    0.10    0.20
  -2 -14  -4    0.20    1.20
  -2 -14  -4    0.70    0.50
  -2 -14  -4    0.40    0.90
   2 -14   4    0.50    0.20
  -2  14  -5   24.10    1.20
   2  14   5   26.00    1.60
  -2 -14  -5   24.40    2.00
   2 -14   5   25.00    1.30
  -2 -14  -5   26.30    1.60
  -2  14  -6    1.90    0.40
   2  14   6    1.50    0.50
   2 -14   6    2.50    0.40
   2  14   7    7.40    0.90
   2  14   7    4.80    0.80
  -2  14  -7    7.50    0.50
   2 -14   7    6.90    0.50
  -2 -14  -7    5.70    1.00
   2 -15  -8    1.30    1.00
   2  15  -7    1.70    0.60
  -2  15   7    3.10    0.70
   2 -15  -7    1.30    0.70
  -2  15   6    0.40    0.50
   2 -15  -6    0.40    0.80
  -2 -15   6   -0.50    0.40
  -2  15   5   82.79    3.90
   2 -15  -5   83.09    4.10
  -2  15   4    1.20    0.60
  -2 -15   4    0.60    0.30
   2 -15  -4    0.90    0.70
  -2  15   3   49.90    2.50
  -2 -15   3   44.30    2.50
   2 -15  -3   48.10    2.40
   2 -15  -3   48.60    2.70
  -2  15   2   28.00    2.00
   2 -15  -2   32.30    2.10
  -2 -15   2   31.50    1.90
   2 -15  -2   31.40    1.60
  -2 -15   2   31.30    1.60
  -2 -15   1   12.20    2.10
  -2 -15   1   12.20    1.20
   2 -15  -1   10.80    0.80
  -2 -15   1   11.40    0.80
  -2 -15   0   11.40    1.80
   2 -15   0   11.30    0.80
  -2 -15   0   12.20    1.10
  -2 -15   0   12.20    0.90
  -2 -15   0    7.80    1.60
  -2  15  -1   16.30    1.10
  -2 -15  -1   15.90    1.80
  -2 -15  -1   12.40    1.90
  -2 -15  -1   16.30    1.30
  -2 -15  -1   16.70    1.10
   2 -15   1   16.70    0.90
  -2  15  -2   23.40    1.10
  -2 -15  -2   20.70    1.30
  -2 -15  -2   22.40    1.90
   2 -15   2   21.00    1.10
  -2 -15  -2   19.20    2.00
  -2  15  -3   30.80    1.50
   2 -15   3   30.90    1.50
  -2 -15  -3   28.30    2.10
  -2 -15  -3   32.80    1.70
  -2 -15  -3   29.40    2.10
  -2  15  -4   -0.10    0.20
  -2 -15  -4    0.30    0.90
  -2 -15  -4    0.50    0.40
   2 -15   4    0.20    0.30
  -2 -15  -4    0.50    0.70
  -2  15  -5    6.40    0.50
   2  15   5    5.50    0.90
  -2 -15  -5    6.00    0.90
  -2 -15  -5    5.10    1.30
   2 -15   5    6.20    0.50
   2  15   6    0.20    0.40
  -2  15  -6   -0.10    0.20
  -2 -15  -6   -0.30    0.50
   2 -15   6   -0.10    0.20
   2  15   7    0.10    0.40
   2  15   7    0.00    0.30
  -2 -15  -7    0.80    0.60
  -2  16   7   32.40    1.70
   2 -16  -7   33.80    1.90
  -2  16   6    0.20    0.40
   2 -16  -6    0.00    0.60
  -2 -16   6    0.30    0.40
  -2  16   5   10.30    1.10
  -2 -16   5   12.00    0.80
   2 -16  -5   15.70    2.00
  -2  16   4    2.70    1.00
  -2 -16   4    2.30    0.60
   2 -16  -4    1.90    0.70
   2 -16  -4    3.90    1.30
  -2  16   3   17.50    1.50
   2 -16  -3   20.50    1.30
   2 -16  -3   16.70    1.80
  -2 -16   3   19.50    1.80
  -2 -16   3   19.40    1.10
  -2  16   2  188.08    8.50
   2 -16  -2  201.18    8.50
   2 -16  -2  201.18    8.70
  -2 -16   2  193.38    8.40
  -2 -16   2  196.98    8.50
  -2 -16   1    2.30    0.60
   2 -16  -1    1.00    0.80
  -2 -16   1    1.90    0.70
   2 -16  -1    3.00    0.60
  -2 -16   0   22.20    1.50
  -2 -16   0   18.00    2.30
   2 -16   0   22.90    1.20
  -2 -16   0   22.20    1.30
  -2 -16   0   22.50    2.20
  -2 -16  -1   -1.00    1.20
  -2 -16  -1    0.70    0.90
  -2 -16  -1    0.00    0.40
  -2  16  -2    5.60    0.70
   2 -16   2    3.70    0.50
  -2 -16  -2    3.80    1.60
  -2 -16  -2    4.80    1.70
  -2 -16  -2    4.00    0.70
  -2  16  -3    0.30    0.30
   2 -16   3    0.70    0.20
  -2 -16  -3   -0.40    0.40
  -2 -16  -3    1.00    0.70
  -2 -16  -3    0.30    1.00
  -2  16  -4    2.80    0.40
   2  16   4    2.70    0.90
  -2 -16  -4    4.20    1.60
  -2 -16  -4    3.30    1.00
   2  16   5    1.40    0.50
  -2  16  -5    1.10    0.30
  -2 -16  -5    0.90    0.60
  -2 -16  -5    1.10    0.50
   2 -16   5    1.90    0.30
   2  16   6   -0.50    0.40
  -2  16  -6    0.20    0.30
   2  16   6   -0.20    0.70
  -2 -16  -6    0.20    0.50
   2 -16   6    0.00    0.20
   2 -17  -7    1.20    0.50
  -2  17   6   21.10    1.30
   2 -17  -6   22.90    1.60
  -2 -17   6   17.50    1.20
  -2  17   5    5.30    0.90
   2 -17  -5    5.30    1.30
  -2 -17   5    4.10    0.60
  -2  17   4    0.00    0.50
  -2 -17   4    0.10    0.30
   2 -17  -4    0.20    0.70
  -2  17   3   -0.90    0.70
   2 -17  -3    1.00    0.70
  -2 -17   3    0.30    0.30
   2 -17  -3    0.20    0.50
  -2  17   2    7.00    1.50
  -2 -17   2    7.80    1.30
  -2 -17   2    6.70    0.70
   2 -17  -2    6.40    0.80
   2 -17  -2    7.80    1.60
   2 -17  -1    9.10    1.60
  -2 -17   1    9.00    0.80
   2 -17  -1    9.10    0.70
  -2 -17   1    8.80    1.20
   2 -17   0    0.50    0.90
  -2 -17   0    2.70    1.10
   2 -17   0    0.90    0.30
  -2 -17   0    1.00    0.70
  -2 -17   0    0.80    0.40
   2 -17   1   -0.90    1.10
  -2 -17  -1   -2.10    1.40
  -2 -17  -1    0.00    0.90
  -2 -17  -1   -0.50    0.40
   2 -17   1   -0.20    0.20
  -2 -17  -2   45.50    2.10
  -2 -17  -2   39.90    2.70
  -2 -17  -2   41.80    2.60
   2 -17   2   36.70    3.10
   2 -17   2   47.90    2.10
  -2 -17  -3   34.30    2.20
  -2 -17  -3   36.70    1.90
   2 -17   3   36.70    1.70
   2  17   4    0.00    0.50
   2 -17   4    0.10    0.20
  -2 -17  -4    0.40    0.40
  -2 -17  -4   -0.50    0.60
   2  17   5    0.20    0.40
  -2  17  -5    0.40    0.30
  -2 -17  -5   -0.50    0.50
   2 -17   5   -0.10    0.20
  -2 -17  -5   -0.10    0.60
   2  17   6    0.70    0.40
   2 -17   6    1.00    0.40
  -2 -17  -6    0.60    0.40
  -2  18   6    0.50    0.40
   2 -18  -6    0.00    0.50
  -2  18   5   18.40    1.20
   2 -18  -5   18.70    1.50
  -2 -18   5   18.00    1.00
  -2  18   4   14.00    1.10
  -2 -18   4   13.80    0.90
   2 -18  -4   16.40    1.60
  -2  18   3    4.20    1.20
   2 -18  -3    1.30    0.70
   2 -18  -3    3.40    0.90
  -2 -18   3    2.00    0.50
  -2  18   2   31.40    2.10
  -2 -18   2   33.70    1.70
   2 -18  -2   34.00    1.70
  -2 -18   2   33.70    2.10
   2 -18  -2   32.80    2.10
   2 -18  -1    9.10    1.50
   2 -18  -1    7.50    0.70
  -2 -18   1    7.10    0.70
   2 -18   0    6.30    1.60
   2 -18   0    4.40    0.60
  -2 -18   0    5.40    0.70
  -2 -18  -1    1.10    0.40
   2 -18   1    1.40    0.40
  -2 -18  -1    1.40    0.90
  -2 -18  -2   27.20    1.50
  -2 -18  -2   21.90    2.10
   2 -18   2   27.80    1.30
  -2 -18  -3   -0.40    0.40
  -2 -18  -3    0.10    0.60
   2 -18   3    0.40    0.20
   2  18   4    0.10    0.40
  -2 -18  -4    0.20    0.40
  -2 -18  -4   -0.30    0.50
   2 -18   4    0.10    0.30
   2  18   5   -0.10    0.40
  -2 -18  -5   -0.20    0.50
   2 -18   5    0.90    0.30
  -2  19   6   -0.10    0.30
   2 -19  -6   -0.30    0.50
  -2  19   5    0.70    0.40
   2 -19  -5    0.60    0.50
  -2 -19   5    0.70    0.30
  -2  19   4    2.50    0.90
  -2 -19   4    2.70    0.50
   2 -19  -4    3.50    1.10
  -2  19   3    1.90    0.70
   2 -19  -3    2.30    0.80
  -2 -19   3    2.60    0.60
   2 -19  -3    1.70    0.70
   2 -19  -2   31.60    1.70
  -2 -19   2   34.30    1.90
  -2 -19   1    0.30    0.30
   2 -19  -1    1.80    1.10
   2 -19  -1   -0.20    0.30
   2 -19   0    2.10    0.90
  -2 -19   0    3.20    0.70
   2 -19   0    4.00    0.50
   2 -19   1    4.30    1.80
  -2 -19  -1    4.50    1.70
   2 -19   2    2.40    0.40
  -2 -19  -2    1.50    0.70
  -2 -19  -2    1.90    0.60
   2  19   3   -0.20    0.40
  -2 -19  -3   -0.40    0.30
  -2 -19  -3    0.50    0.60
   2 -19   3    0.20    0.20
   2  19   4    0.30    0.40
  -2 -19  -4    0.40    0.40
   2 -19   4    0.10    0.20
  -2 -19  -4    0.30    0.50
  -2  20   5   -0.10    0.40
  -2 -20   5   -0.10    0.30
   2 -20  -5    0.10    0.40
  -2  20   4    0.40    0.50
  -2 -20   4    0.40    0.30
   2 -20  -4   -0.10    0.50
  -2  20   3    1.00    0.70
   2 -20  -3    3.50    1.10
  -2 -20   3    2.00    0.50
   2 -20  -3    1.60    0.50
  -2 -20   2   -0.50    0.30
   2 -20  -2    0.30    0.60
   2 -20  -2   -0.50    0.40
  -2 -20   1    5.50    0.60
   2 -20  -1    3.60    1.30
   2 -20  -1    5.10    0.60
  -2 -20   0   12.30    0.80
   2 -20   0    9.50    1.60
   2 -20   0   11.30    0.80
   2 -20   1    0.70    1.10
  -2 -20  -1    4.50    1.70
  -2 -20  -1    2.80    0.50
   2 -20   1    3.20    0.40
   2  20   2    6.20    0.80
  -2 -20  -2    5.40    1.40
  -2 -20  -2    7.40    0.60
   2 -20   2    7.00    0.60
   2  20   3    3.60    0.70
   2 -20   3    4.20    0.40
  -2 -20  -3    3.80    0.50
   2  20   4    1.70    0.60
  -2 -20  -4    2.20    0.70
  -2 -20  -4    2.40    0.90
  -2  21   4   -0.20    0.50
   2 -21  -4   -0.10    0.50
  -2 -21   4   -0.20    0.40
  -2 -21   3    0.10    0.30
   2 -21  -3    0.00    0.60
   2 -21  -2    0.60    0.60
  -2 -21   2    0.20    0.40
   2 -21  -2    0.40    0.30
   2 -21  -1   -0.50    0.70
   2 -21  -1   -0.20    0.30
  -2 -21   1   -0.10    0.20
   2 -21   0    0.30    0.80
   2 -21   0    0.20    0.30
  -2 -21   0    0.70    0.30
   2  21   1    4.90    0.80
  -2 -21  -1    3.80    0.80
   2 -21   1    4.40    0.50
   2  21   2    1.00    0.40
   2 -21   2    0.70    0.20
  -2 -21  -2   -0.70    0.70
  -2 -21  -2    0.10    0.30
   2  21   3    0.30    0.50
  -2 -21  -3    0.80    0.60
  -2 -21  -3    0.40    0.30
   2 -21   3    0.90    0.30
  -2 -22   3    2.00    0.40
   2 -22  -3    0.40    0.50
   2 -22  -2    5.30    1.50
   2 -22  -2    6.70    0.70
  -2 -22   2    6.40    0.50
   2 -22  -1    1.30    0.70
  -2 -22   1    2.10    0.40
   2 -22  -1    2.30    0.50
   2  22   0   15.60    1.40
  -2 -22   0   19.30    1.00
   2 -22   0   18.70    1.00
   2  22   1    0.60    0.50
  -2 -22  -1    1.40    0.40
   2 -22   1    0.50    0.30
  -3   0  11    0.30    0.30
   3   0 -10    4.80    0.60
  -3   0  10    4.20    0.70
   3   0  -9   -0.10    0.20
  -3   0   9   -0.60    0.40
  -3   0   9   -0.20    0.50
  -3   0   8  606.34   25.70
   3   0  -8  621.74   25.70
  -3   0   8  594.44   25.80
  -3   0   7   -0.20    0.50
  -3   0   7    0.70    0.50
  -3   0   6  292.27   12.30
  -3   0   6  289.07   12.30
   3   0  -6  277.17   12.80
   3   0  -5   -0.80    0.60
   3   0  -5   -0.10    0.90
  -3   0   4   66.29    3.00
   3   0  -4   69.49    3.30
   3   0  -3   -0.30    0.40
   3   0  -2  387.56   16.50
   3   0  -1   -0.10    0.20
   3   0   0  102.29    4.40
  -3   0  -3    0.20    0.20
  -3   0  -4   12.30    1.70
  -3   0  -4   12.00    1.10
  -3   0  -4   12.80    0.70
  -3   0  -5    0.20    0.70
  -3   0  -5    0.00    0.20
  -3   0  -5    0.30    0.40
  -3   0  -6    1.00    0.50
  -3   0  -6    1.70    0.70
   3   0   6    0.80    0.80
  -3   0  -6    1.50    0.50
  -3   0  -7   -0.90    0.50
  -3   0  -7    0.10    0.30
   3   0   7    0.70    0.60
  -3   0  -7   -0.70    0.70
   3   0   8   16.20    1.20
   3   0   9   -0.30    0.50
  -3   1  11    7.20    0.60
  -3  -1  11    7.70    0.60
  -3   1  10   12.50    1.00
   3   1 -10   13.20    0.80
   3  -1 -10   12.30    0.80
  -3  -1  10   14.10    0.90
  -3   1   9    8.00    1.00
   3   1  -9    8.20    0.70
  -3   1   9   10.60    1.00
  -3  -1   9   10.50    0.90
   3  -1  -9    8.50    0.70
  -3  -1   9    7.80    1.10
  -3   1   8  665.33   27.80
  -3   1   8  652.83   27.90
   3   1  -8  671.33   27.80
  -3  -1   8  644.14   27.90
  -3  -1   8  647.24   27.80
   3  -1  -8  672.33   27.80
   3   1  -7   10.20    0.80
  -3   1   7    9.20    1.00
  -3   1   7   10.70    1.10
   3  -1  -7   10.40    0.90
  -3  -1   7   10.80    1.00
  -3  -1   7    9.80    1.10
   3   1  -6   57.39    4.10
  -3   1   6   64.39    3.00
  -3   1   6   63.79    3.10
  -3  -1   6   66.39    3.10
   3  -1  -6   59.79    4.20
  -3  -1   6   67.09    3.00
   3   1  -5   43.90    3.00
   3   1  -5   48.40    2.60
   3  -1  -5   41.90    3.10
  -3   1   4  114.89    4.90
   3   1  -4  112.99    5.20
   3   1  -4  115.49    5.20
  -3  -1   4  112.79    4.90
   3  -1  -4  112.19    5.20
   3   1  -3  637.24   27.10
   3  -1  -3  646.04   27.10
   3   1  -2    4.90    0.60
  -3   1   2    4.10    0.60
   3  -1  -2    5.30    0.60
   3   1  -1   -0.10    0.20
   3  -1  -1    0.10    0.20
   3   1   0    3.00    0.40
   3   1   0    2.00    0.50
   3  -1   0    2.50    0.50
  -3   1  -2   11.20    0.60
  -3   1  -3  122.89    5.00
  -3  -1  -3  111.99    5.00
  -3   1  -4  161.58    7.30
  -3   1  -4  170.68    7.00
  -3   1  -4  161.68    7.10
  -3  -1  -4  162.18    7.00
  -3  -1  -4  166.68    7.20
  -3  -1  -4  162.38    7.40
  -3   1  -5   24.10    1.20
  -3   1  -5   22.80    1.90
  -3   1  -5   23.90    1.40
  -3  -1  -5   23.60    1.20
  -3  -1  -5   22.50    1.90
  -3  -1  -5   24.50    1.40
  -3   1  -6   25.50    1.50
  -3   1  -6   25.80    1.30
  -3   1  -6   27.20    2.00
   3  -1   6   25.70    1.80
  -3  -1  -6   26.20    1.50
  -3  -1  -6   25.80    1.90
  -3  -1  -6   23.30    1.30
   3   1   7    2.80    1.10
  -3   1  -7    3.90    0.50
  -3   1  -7    2.80    0.60
  -3   1  -7    3.60    0.80
  -3  -1  -7    1.90    0.70
  -3  -1  -7    3.30    0.90
   3  -1   7    5.60    1.10
   3   1   8    6.20    0.90
   3  -1   8    7.00    1.00
   3   1   9    0.50    0.40
   3  -1   9    0.20    0.60
  -3   2  11    3.20    0.50
  -3  -2  11    2.50    0.50
  -3   2  10   -0.10    0.60
   3   2 -10    0.20    0.20
  -3   2  10    0.90    0.50
  -3  -2  10    0.20    0.40
   3  -2 -10    0.60    0.30
  -3   2   9   -0.10    0.50
  -3   2   9    0.50    0.40
   3   2  -9    0.20    0.20
  -3  -2   9    0.20    0.80
   3  -2  -9    0.60    0.30
  -3  -2   9    0.80    0.40
   3   2  -8    2.10    0.60
  -3   2   8    3.20    0.90
  -3   2   8    3.10    0.90
  -3  -2   8    2.80    0.80
   3  -2  -8    2.60    0.40
   3   2  -7   15.00    1.00
  -3   2   7   19.00    1.30
  -3   2   7   18.80    1.30
  -3  -2   7   19.20    1.30
   3  -2  -7   14.80    1.00
  -3  -2   7   19.50    1.20
  -3   2   6   70.89    3.30
   3   2  -6   60.29    4.70
  -3   2   6   71.19    3.20
  -3  -2   6   69.89    3.20
  -3  -2   6   68.39    3.30
  -3   2   5    7.20    0.50
   3   2  -5    7.30    1.50
   3   2  -5    4.80    1.50
   3  -2  -5    8.30    3.20
   3   2  -4  478.85   20.40
  -3   2   4  452.85   20.10
   3   2  -4  513.45   20.40
   3  -2  -4  466.15   20.30
  -3   2   3  311.37   13.40
   3   2  -3  307.47   13.30
   3   2  -3  316.17   13.30
   3  -2  -3  307.77   13.30
   3   2  -2   67.89    3.10
   3   2  -2   69.29    3.20
  -3   2   2   68.99    3.20
   3  -2  -2   70.49    3.20
   3   2  -1  403.96   17.60
  -3   2   1  412.76   17.60
   3  -2  -1  430.36   17.60
   3   2   0    5.50    0.50
  -3   2   0    4.60    0.50
   3  -2   0    5.30    0.50
  -3   2  -2   88.59    3.80
  -3   2  -3  113.89    4.50
  -3  -2  -3   95.59    4.50
  -3   2  -4   44.10    2.60
  -3   2  -4   42.80    2.20
  -3   2  -4   45.30    2.00
  -3  -2  -4   43.60    2.30
  -3  -2  -4   42.30    2.60
  -3  -2  -4   42.10    2.00
  -3  -2  -4   43.90    2.60
  -3   2  -5    7.50    0.80
  -3   2  -5    6.50    1.50
  -3   2  -5    8.40    0.60
  -3  -2  -5    6.70    0.90
   3  -2   5    5.10    1.50
  -3  -2  -5    6.60    1.50
  -3   2  -6    0.60    0.50
  -3   2  -6    0.10    0.20
  -3   2  -6    0.00    0.70
  -3  -2  -6   -0.50    0.50
  -3  -2  -6    0.50    0.70
   3  -2   6   -0.20    0.80
   3   2   7   12.80    1.20
  -3   2  -7   10.10    1.80
  -3   2  -7   11.60    0.80
  -3   2  -7   14.00    1.10
  -3  -2  -7   12.30    1.10
   3  -2   7   11.70    1.30
  -3  -2  -7   13.20    1.50
   3   2   8    3.10    0.80
  -3   2  -8    4.00    0.80
   3  -2   8    4.20    0.90
  -3  -2  -8    3.80    1.50
   3   2   9    0.00    0.40
   3   3 -10   18.20    1.00
  -3   3  10   18.70    1.10
  -3   3  10   16.60    1.20
  -3  -3  10   18.90    1.20
   3  -3 -10   18.70    1.10
  -3   3   9   45.90    2.20
   3   3  -9   41.40    2.10
  -3   3   9   44.10    2.20
   3  -3  -9   41.30    2.10
  -3  -3   9   44.90    2.20
   3   3  -8   11.30    0.80
  -3   3   8   10.80    1.10
  -3   3   8   11.50    1.00
  -3  -3   8   10.40    1.00
   3  -3  -8   12.40    0.80
  -3  -3   8   10.40    1.20
  -3   3   7   70.59    3.40
  -3   3   7   70.69    3.40
   3   3  -7   71.19    3.20
  -3  -3   7   69.99    3.30
   3  -3  -7   70.79    3.20
  -3  -3   7   74.39    3.40
  -3   3   6   79.49    3.70
   3   3  -6   72.59    5.40
   3   3  -6   79.89    3.50
  -3   3   6   75.09    3.60
  -3  -3   6   80.69    3.70
  -3  -3   6   80.69    3.60
  -3   3   5   93.49    4.10
   3   3  -5   91.49    4.50
   3   3  -4  315.57   14.00
   3   3  -4  339.67   14.00
  -3   3   4  337.97   14.00
  -3   3   4  305.67   13.70
   3  -3  -4  323.17   14.00
   3   3  -3 2712.83  114.79
  -3   3   3 2721.23  114.79
   3  -3  -3 2789.92  114.79
   3   3  -2  247.08   11.00
  -3   3   2  259.77   11.00
   3  -3  -2  266.07   11.00
  -3   3   1 9999.00  417.86
  -3   3   0  106.09    4.80
   3   3   0  111.89    4.80
   3  -3   0  115.19    4.80
   3   3   1   62.69    2.80
   3  -3   1   61.19    2.80
  -3   3  -2   88.89    3.80
  -3   3  -3    8.40    0.50
  -3   3  -4  305.07   12.60
  -3   3  -4  297.07   12.70
  -3   3  -4  278.37   12.80
  -3  -3  -4  316.47   12.90
  -3  -3  -4  300.77   12.70
  -3  -3  -4  289.07   12.90
  -3   3  -5   30.80    1.70
  -3   3  -5   31.50    1.50
  -3   3  -5   29.20    2.10
  -3  -3  -5   30.90    1.70
   3  -3   5   29.20    2.20
  -3  -3  -5   32.80    2.10
  -3   3  -6    1.90    0.80
  -3   3  -6    1.90    0.40
  -3   3  -6    1.30    0.50
  -3  -3  -6    3.30    0.90
  -3  -3  -6    2.00    0.70
   3  -3   6    2.10    0.80
  -3   3  -7    9.70    1.00
  -3   3  -7    8.20    0.60
  -3  -3  -7    7.10    1.00
  -3  -3  -7    6.80    1.50
   3  -3   7    8.50    1.30
  -3   3  -8    1.80    0.50
   3   3   8    2.60    0.80
   3  -3   8    1.70    0.70
  -3  -3  -8    4.30    1.30
   3   3   9    0.90    0.40
  -3   4  10   20.60    1.20
  -3   4  10   18.50    1.20
   3   4 -10   20.10    1.30
  -3  -4  10   20.80    1.20
  -3   4   9    0.00    0.40
  -3   4   9    0.30    0.40
   3   4  -9    0.20    0.20
   3  -4  -9    0.70    0.30
  -3  -4   9    0.30    0.40
  -3   4   8    0.30    0.40
  -3  -4   8   -0.40    0.40
  -3  -4   8   -0.80    0.60
   3   4  -7    1.00    0.30
  -3   4   7    1.00    0.60
  -3   4   7    0.80    0.50
  -3  -4   7   -0.60    0.90
   3  -4  -7    1.40    0.40
  -3  -4   7   -0.20    0.60
   3   4  -6  367.86   15.40
  -3   4   6  353.86   15.50
  -3   4   6  356.16   15.50
  -3  -4   6  376.76   15.50
  -3  -4   6  358.96   15.40
   3   4  -5   51.89    2.50
   3   4  -5   53.49    3.20
  -3   4   5   57.99    2.50
   3   4  -4   12.80    1.90
  -3   4   4   10.40    1.40
  -3   4   4   14.40    0.80
   3   4  -4   15.10    1.40
   3  -4  -4   14.20    1.60
   3   4  -3   30.70    2.10
  -3   4   3   34.20    1.60
   3  -4  -3   33.40    1.80
  -3   4   2  650.83   28.50
   3   4  -2  695.83   28.60
   3  -4  -2  682.83   28.50
  -3   4   1 3742.93  157.18
   3   4  -1 3737.23  157.08
   3  -4  -1 3788.32  157.08
   3   4   0   40.50    1.90
  -3   4   0   39.80    1.90
   3   4   1   59.29    2.60
  -3   4  -1   58.59    2.60
  -3   4  -1   49.40    2.40
   3  -4   1   58.79    2.60
  -3   4  -2  217.88    9.20
  -3   4  -3    2.30    0.30
  -3   4  -4   21.90    1.30
  -3   4  -4   22.70    1.80
  -3   4  -4   24.00    1.10
  -3  -4  -4   22.10    1.50
  -3  -4  -4   24.20    1.80
  -3  -4  -4   22.00    1.90
  -3   4  -5   23.50    1.90
  -3   4  -5   27.20    1.50
  -3   4  -5   27.70    1.30
   3  -4   5   21.80    2.20
  -3  -4  -5   26.00    1.60
  -3  -4  -5   25.50    1.90
  -3   4  -6   -0.20    0.50
  -3  -4  -6   -0.60    0.50
   3  -4   6    0.70    0.90
  -3  -4  -6    0.00    0.70
  -3   4  -7    6.80    0.90
  -3   4  -7    4.90    0.50
   3   4   7    5.70    1.00
  -3  -4  -7    5.90    1.40
  -3  -4  -7    4.30    1.00
   3  -4   7    4.20    1.30
  -3   4  -8    2.70    0.40
   3   4   8    2.70    0.80
  -3  -4  -8    3.50    1.30
  -3   5  10   15.70    1.00
  -3   5  10   16.00    1.00
   3   5 -10   15.10    0.80
  -3  -5  10   16.40    1.10
   3   5  -9    9.00    0.60
  -3   5   9    9.40    0.90
  -3   5   9    7.70    0.90
   3  -5  -9    9.00    0.70
  -3  -5   9    9.90    0.90
  -3   5   8    0.30    0.50
  -3   5   8    0.90    0.50
   3   5  -8    0.20    0.20
  -3  -5   8    0.30    0.40
   3  -5  -8    0.20    0.30
   3   5  -7    4.50    0.50
  -3   5   7    3.40    1.20
  -3  -5   7    3.30    1.10
   3  -5  -7    4.90    0.50
  -3  -5   7    4.90    0.90
   3   5  -6    3.70    0.40
  -3   5   6    3.10    1.30
  -3   5   6    5.00    1.00
  -3  -5   6    4.90    0.90
  -3  -5   6    3.60    0.60
  -3   5   5  310.37   13.40
   3   5  -5  318.67   13.90
  -3   5   5  330.67   13.70
  -3   5   5  309.57   13.90
  -3   5   4   49.60    2.30
   3   5  -4   50.49    2.70
  -3   5   4   50.29    2.80
   3  -5  -4   54.39    3.30
  -3   5   3   10.90    1.20
   3   5  -3   10.50    1.00
  -3   5   3    9.20    0.60
   3  -5  -3   11.00    1.20
  -3   5   2   79.69    3.70
   3   5  -2   82.59    3.70
   3  -5  -2   81.99    3.80
  -3   5   1 1255.17   52.09
   3   5  -1 1205.88   52.09
  -3  -5   1 1232.68   52.09
   3  -5  -1 1269.87   52.09
  -3   5   0   81.29    3.60
   3   5   0   82.39    3.60
  -3  -5   0   80.79    3.70
   3  -5   0   76.89    3.60
  -3   5  -1    5.00    0.90
  -3   5  -1    2.80    0.30
   3   5   1    3.40    0.70
  -3  -5  -1    3.10    0.90
   3  -5   1    2.70    0.80
  -3   5  -2   15.00    0.80
  -3   5  -3   76.39    3.40
  -3  -5  -3   79.99    4.80
  -3   5  -4   -0.30    0.80
  -3   5  -4    0.90    0.50
  -3   5  -4    1.10    0.30
  -3  -5  -4    1.40    0.60
  -3  -5  -4    0.00    0.80
  -3  -5  -4    0.70    0.70
  -3   5  -5    6.60    0.50
  -3  -5  -5    4.80    1.40
  -3  -5  -5    4.80    1.00
  -3   5  -6    2.90    0.80
  -3   5  -6    2.20    0.40
  -3   5  -6    0.80    0.80
  -3  -5  -6    1.20    0.50
  -3  -5  -6    1.40    0.70
  -3   5  -7    2.30    0.80
  -3   5  -7    1.80    0.40
   3   5   7    0.90    0.60
  -3  -5  -7    1.20    0.60
  -3   5  -8    4.80    0.50
   3   5   8    5.10    0.80
  -3  -5  -8    3.20    1.20
  -3   6  10   16.30    1.00
   3   6 -10   17.40    0.90
  -3   6  10   17.90    1.10
  -3  -6  10   18.20    1.00
   3   6  -9    2.20    0.40
  -3  -6   9    2.60    0.80
   3   6  -8   30.70    1.60
  -3   6   8   31.00    1.80
  -3   6   8   34.20    1.80
   3  -6  -8   29.30    1.60
  -3  -6   8   32.50    1.90
  -3   6   7    0.60    0.40
  -3   6   7    2.80    1.10
   3   6  -7    0.80    0.20
  -3  -6   7    1.30    0.50
   3  -6  -7    1.40    0.50
  -3  -6   7    1.10    0.60
  -3   6   6  396.66   16.60
  -3   6   6  398.36   16.60
   3   6  -6  405.86   16.50
  -3  -6   6  381.86   16.50
   3  -6  -6  338.87   16.90
  -3  -6   6  409.26   16.60
  -3   6   5   10.30    2.70
   3   6  -5   15.40    0.80
  -3   6   5   15.00    1.30
  -3   6   5   16.30    0.90
  -3  -6   5   14.60    1.20
   3   6  -4    0.80    0.60
  -3   6   4    1.50    0.40
  -3   6   4    1.00    0.70
  -3   6   3    5.70    0.50
   3   6  -3    8.50    1.10
  -3   6   3    6.40    1.10
  -3   6   2    3.70    0.90
  -3   6   2    3.30    0.40
   3   6  -2    4.70    0.90
   3  -6  -2    3.20    1.00
  -3  -6   2    4.90    1.10
   3   6  -1   23.80    1.40
  -3   6   1   25.80    1.20
  -3   6   1   27.00    1.50
   3  -6  -1   25.70    1.50
  -3  -6   1   24.80    1.60
  -3   6   0   13.20    0.70
  -3   6   0   15.00    1.20
   3   6   0   13.40    1.00
  -3  -6   0   14.10    1.20
   3  -6   0   14.30    1.20
  -3   6  -1 2958.90  119.49
   3   6   1 2831.02  119.39
  -3  -6  -1 2792.62  119.49
   3  -6   1 2829.52  119.49
  -3   6  -2  114.99    4.60
  -3   6  -2  110.19    4.90
   3   6   2  107.79    4.80
  -3  -6  -2  103.89    4.90
   3  -6   2  100.69    4.90
  -3   6  -3    7.90    0.50
  -3  -6  -3    7.30    1.60
  -3  -6  -3    5.30    1.70
  -3  -6  -3    7.20    1.00
  -3   6  -4    5.40    1.60
  -3   6  -4    6.30    0.50
  -3   6  -4    6.00    0.80
  -3  -6  -4    5.00    1.50
  -3  -6  -4    4.40    1.00
  -3  -6  -4    6.30    1.50
   3   6   5    0.10    1.00
  -3   6  -5    1.40    0.50
  -3   6  -5    0.70    0.20
  -3   6  -5    0.50    0.80
  -3  -6  -5    0.20    0.50
  -3  -6  -5    0.20    0.70
  -3  -6  -5   -0.80    0.70
  -3   6  -6    0.30    0.20
  -3   6  -6    0.70    0.50
  -3  -6  -6    0.90    0.70
  -3  -6  -6    0.00    0.50
  -3   6  -7    1.10    0.40
  -3  -6  -7    1.00    0.60
  -3  -6  -7    1.40    0.70
   3   6   8    8.30    0.80
  -3   6  -8    7.20    0.50
  -3  -6  -8    6.40    1.20
  -3   7  10    2.50    0.60
   3   7 -10    1.50    0.30
  -3   7  10    2.00    0.70
  -3  -7  10    2.30    0.60
   3   7  -9    0.10    0.20
  -3   7   9    1.00    0.50
  -3   7   9   -0.10    0.40
  -3  -7   9    0.40    0.40
   3   7  -8   16.30    1.00
  -3   7   8   19.30    1.40
  -3   7   8   22.30    1.40
  -3  -7   8   19.00    1.40
  -3   7   7   10.70    1.00
   3   7  -7    9.30    0.80
  -3   7   7    9.90    1.30
   3  -7  -7    9.30    0.80
  -3  -7   7    9.30    1.00
   3  -7  -7   11.20    2.80
   3   7  -6    1.20    0.30
  -3   7   6    0.80    0.50
  -3   7   6    3.60    1.50
  -3  -7   6    0.60    0.70
  -3  -7   6    1.30    0.50
   3  -7  -6    1.50    1.30
   3   7  -5    1.50    0.30
  -3   7   5    1.50    0.60
  -3  -7   5    1.80    0.50
  -3  -7   5    3.60    1.30
   3  -7  -5    0.90    1.30
  -3   7   4    1.60    1.00
   3   7  -4    0.80    0.20
   3   7  -4    0.00    0.70
  -3   7   4    1.00    0.30
   3   7  -3   47.40    2.10
  -3   7   3   44.60    2.10
  -3   7   3   47.20    2.60
   3   7  -3   47.80    2.60
  -3   7   2   54.19    2.30
  -3   7   2   52.59    2.70
   3   7  -2   54.69    2.70
  -3  -7   2   50.39    2.80
   3  -7  -2   47.90    2.70
  -3   7   1   16.90    1.40
   3   7  -1   17.20    1.30
  -3   7   1   16.50    0.80
  -3  -7   1   15.90    1.50
   3  -7  -1   17.90    1.40
  -3   7   0   22.10    1.10
  -3   7   0   23.30    1.60
   3   7   0   23.30    1.50
  -3  -7   0   23.90    1.70
   3  -7   0   21.80    1.60
  -3   7  -1  431.66   19.10
  -3   7  -1  465.45   19.30
   3   7   1  444.96   19.40
  -3  -7  -1  476.55   19.40
   3  -7   1  449.56   19.30
   3   7   2    7.60    1.50
  -3   7  -2    6.50    0.40
  -3   7  -2    4.70    1.80
   3  -7   2    6.40    2.00
  -3   7  -3    4.60    0.40
  -3   7  -3    5.20    0.80
  -3   7  -3    2.90    0.90
  -3  -7  -3    4.40    0.90
  -3  -7  -3    2.90    0.80
  -3  -7  -3    4.30    1.00
  -3   7  -4   25.90    1.20
  -3   7  -4   27.40    1.40
  -3   7  -4   20.90    2.00
  -3  -7  -4   21.90    1.90
  -3  -7  -4   25.90    1.80
  -3  -7  -4   25.70    1.50
  -3   7  -5    0.60    0.20
  -3   7  -5    2.20    0.80
  -3   7  -5    0.50    0.90
   3   7   5    1.70    0.90
  -3  -7  -5   -0.20    0.50
  -3  -7  -5    0.80    0.70
  -3   7  -6    2.90    0.70
  -3   7  -6    2.20    0.40
  -3  -7  -6    1.40    0.50
  -3  -7  -6    1.90    1.00
  -3   7  -7    0.70    0.20
  -3  -7  -7    0.30    0.60
  -3  -7  -7    1.90    0.80
  -3   7  -8    8.20    0.50
   3   7   8    6.70    0.90
  -3  -7  -8    6.70    1.10
  -3   8  10    7.00    0.70
  -3   8  10    5.70    0.70
   3   8 -10    7.50    0.50
  -3  -8  10    7.00    0.70
  -3   8   9    1.10    0.40
  -3   8   9    0.90    0.50
  -3  -8   9    1.40    0.40
  -3   8   8    1.40    0.60
  -3   8   8    0.40    0.50
   3   8  -8    0.70    0.20
  -3  -8   8    0.70    0.50
  -3   8   7    0.10    0.70
  -3   8   7    0.20    0.50
   3   8  -7    0.50    0.20
   3  -8  -7   -1.30    1.10
  -3  -8   7    1.10    0.50
   3   8  -6    3.90    0.40
  -3   8   6    6.90    1.60
  -3  -8   6    3.60    0.90
  -3  -8   6    6.60    1.20
   3  -8  -6    1.90    1.10
  -3   8   5    0.40    0.30
   3   8  -5    0.30    0.20
  -3   8   5    1.00    0.50
  -3  -8   5   -0.30    0.50
   3  -8  -5    0.80    1.10
  -3  -8   5    1.00    0.60
   3   8  -4  135.69    5.60
  -3   8   4  133.79    5.60
  -3   8   4  129.79    5.80
   3   8  -4  128.89    6.90
  -3   8   4  122.39    6.50
  -3   8   3  249.58   11.20
   3   8  -3  264.27   11.20
  -3   8   3  257.47   10.80
   3   8  -3  246.48   10.80
   3   8  -2   49.70    2.60
  -3   8   2   48.40    2.20
  -3   8   2   46.90    2.70
   3   8  -1  139.19    6.10
  -3   8   1  136.19    5.70
  -3   8   1  137.09    6.10
  -3  -8   1  126.09    6.20
   3  -8  -1  131.29    6.20
  -3   8   0   53.09    2.30
  -3   8   0   54.89    2.80
   3   8   0   53.09    2.70
  -3  -8   0   53.29    3.10
   3  -8   0   45.90    2.80
  -3   8  -1   44.90    2.70
   3   8   1   49.80    2.60
  -3   8  -1   47.00    2.00
  -3  -8  -1   42.20    3.10
   3  -8   1   39.90    3.00
  -3   8  -2   66.89    2.90
   3   8   2   63.09    3.50
  -3   8  -2   65.09    3.90
  -3   8  -2   66.59    3.00
  -3  -8  -2   63.29    3.10
  -3  -8  -2   66.89    3.60
  -3  -8  -2   68.09    3.40
  -3   8  -3    8.10    1.60
  -3   8  -3    6.70    0.50
  -3   8  -3    7.10    0.80
  -3  -8  -3    6.80    1.60
  -3  -8  -3    7.10    1.50
  -3  -8  -3    7.80    1.00
  -3   8  -4   63.89    3.00
  -3   8  -4   62.39    3.40
  -3   8  -4   65.09    3.00
  -3  -8  -4   64.79    3.10
  -3  -8  -4   65.59    3.40
  -3  -8  -4   69.49    3.40
  -3   8  -5    1.00    0.40
  -3   8  -5    1.30    0.40
  -3   8  -5    1.60    0.90
   3   8   5    1.00    0.80
  -3  -8  -5    0.00    0.50
  -3  -8  -5    0.30    0.70
  -3  -8  -5   -0.20    0.70
  -3   8  -6    5.20    0.50
   3   8   6    5.30    1.50
  -3  -8  -6    7.30    1.40
  -3   8  -7    1.20    0.30
  -3  -8  -7    0.90    0.60
  -3   8  -8    1.00    0.20
   3   8   8    0.50    0.40
  -3  -8  -8    0.90    0.50
  -3   9  10   10.20    0.90
  -3   9  10    7.80    0.90
   3   9 -10   10.90    0.60
  -3  -9  10    8.20    0.90
  -3   9   9    1.30    0.40
  -3   9   9    1.10    0.50
  -3  -9   9    1.50    0.40
  -3   9   8    0.00    0.60
  -3   9   8    1.00    0.50
   3   9  -8    1.50    0.40
  -3  -9   8    0.70    0.50
   3  -9  -8    1.40    1.40
  -3   9   7    2.10    0.70
  -3   9   7    1.90    0.80
   3  -9  -7    1.80    1.00
  -3  -9   7    2.10    0.80
  -3   9   6    2.30    0.60
  -3   9   6    1.90    1.10
   3   9  -6    3.40    0.40
   3  -9  -6    2.70    1.10
  -3  -9   6    3.10    0.80
  -3  -9   6    2.20    0.90
  -3   9   5    0.70    0.60
   3   9  -5    0.60    0.20
  -3   9   5    1.10    0.40
  -3  -9   5    0.90    0.70
   3  -9  -5    2.10    1.00
  -3  -9   5    0.80    0.50
   3   9  -4    0.80    0.20
  -3   9   4    0.90    0.30
  -3   9   4    0.80    0.60
   3  -9  -4    1.80    1.00
  -3  -9   4    1.50    0.60
  -3  -9   4    0.20    0.70
   3   9  -3  144.59    6.50
  -3   9   3  166.68    6.50
  -3   9   3  146.99    7.20
   3   9  -3  150.38    7.10
  -3   9   2    1.50    0.80
   3   9  -2   -0.30    0.70
  -3   9   2    0.10    0.20
  -3   9   1  533.95   22.80
  -3   9   1  544.45   23.20
   3   9  -1  548.35   23.10
   3   9   0   51.09    2.90
  -3   9   0   53.79    3.10
  -3   9   0   53.89    2.30
  -3   9  -1    1.70    1.00
   3   9   1    5.00    1.80
  -3   9  -1    2.90    0.30
  -3   9  -2  178.78    8.10
  -3   9  -2  172.28    7.90
  -3   9  -2  183.88    7.80
  -3  -9  -2  179.38    8.00
  -3  -9  -2  196.08    8.00
  -3  -9  -2  184.08    8.20
  -3  -9  -2  192.48    8.20
  -3   9  -3    0.60    0.80
  -3   9  -3    0.40    0.40
  -3  -9  -3    0.80    0.80
  -3  -9  -3    0.40    0.50
  -3  -9  -3   -0.20    0.90
  -3   9  -4  169.38    7.10
  -3   9  -4  170.78    7.20
  -3   9  -4  156.68    7.30
  -3  -9  -4  162.58    7.50
  -3  -9  -4  167.98    7.50
   3   9   5    1.00    0.80
  -3  -9  -5    0.60    0.70
  -3  -9  -5    1.50    0.70
  -3  -9  -5    2.70    1.00
   3   9   6    6.20    1.40
  -3   9  -6    8.40    0.60
  -3  -9  -6    9.40    1.40
  -3  -9  -6   10.20    1.10
  -3  -9  -7    0.80    0.50
  -3   9  -8    2.40    0.40
   3   9   8    1.60    0.70
  -3  10  10    0.20    0.30
  -3 -10  10    0.60    0.50
  -3  10   9    2.70    0.60
   3  10  -9    2.50    0.40
  -3 -10   9    3.50    0.70
  -3  10   8    2.80    1.10
  -3  10   8    0.30    0.40
   3  10  -8    0.30    0.20
  -3 -10   8    0.70    0.50
   3 -10  -8   -0.10    1.40
  -3  10   7    1.20    0.60
   3  10  -7    1.20    0.40
  -3  10   7    0.30    0.80
   3 -10  -7    0.90    0.90
  -3 -10   7    1.30    0.50
   3  10  -6    0.10    0.20
  -3  10   6    0.30    0.50
   3 -10  -6    0.40    1.00
   3  10  -5    6.40    0.50
  -3  10   5    4.50    1.00
  -3 -10   5    6.10    1.20
  -3 -10   5    7.10    1.00
   3 -10  -5    4.70    1.00
  -3  10   4    9.20    1.20
   3  10  -4    7.20    0.60
  -3  10   4    8.90    0.80
  -3 -10   4    8.50    1.00
  -3 -10   4    7.80    1.10
  -3 -10   4    6.80    1.10
   3 -10  -4    7.70    1.70
  -3  10   3   47.50    2.10
  -3  10   3   44.30    2.60
  -3 -10   3   48.30    2.40
  -3 -10   3   45.40    2.40
  -3  10   2  122.19    5.30
   3  10  -1    7.80    1.90
  -3  10   1    8.00    2.40
  -3  10   1    9.20    0.60
  -3  10   0    2.00    1.10
  -3  10   0    0.50    0.20
   3  10   0    0.90    0.80
  -3 -10   0    0.40    0.50
  -3 -10   0    0.20    0.60
  -3  10  -1  671.03   28.10
  -3  10  -1  654.43   27.90
  -3  10  -1  653.63   28.50
   3  10   1  602.84   28.40
  -3 -10  -1  698.63   28.20
  -3 -10  -1  662.03   28.10
  -3 -10  -1  714.33   28.10
  -3 -10  -1  667.63   28.30
  -3  10  -2    6.90    1.50
  -3  10  -2    8.20    0.50
  -3 -10  -2    5.30    1.40
  -3 -10  -2    4.20    1.70
  -3 -10  -2    6.20    1.10
  -3  10  -3   44.60    2.60
  -3  10  -3   43.80    2.10
  -3 -10  -3   44.60    2.30
  -3 -10  -3   45.30    2.70
  -3 -10  -3   46.40    2.60
  -3  10  -4   12.60    1.80
  -3  10  -4    8.60    0.60
  -3 -10  -4    8.80    1.00
  -3 -10  -4    7.60    1.50
  -3 -10  -4    8.30    1.60
  -3  10  -5   13.20    0.90
   3  10   5   17.20    1.40
  -3 -10  -5   16.90    1.50
  -3 -10  -5   15.70    1.20
  -3 -10  -5   16.60    1.60
  -3  10  -6    3.10    0.40
   3  10   6    3.40    0.80
  -3 -10  -6    5.70    1.20
  -3 -10  -6    3.50    1.20
  -3  10  -7    0.10    0.20
   3 -10   7    0.10    0.20
  -3 -10  -7    0.20    0.50
   3  10   8   18.60    1.10
  -3 -10  -8   19.80    1.20
   3  11  -9    0.20    0.20
  -3  11   9    0.10    0.40
  -3 -11   9   -0.50    0.50
   3  11  -8   19.80    1.00
  -3  11   8   21.70    1.90
  -3  11   8   16.50    1.50
  -3 -11   8   18.70    1.30
   3 -11  -8   18.40    2.10
   3  11  -7    3.10    0.40
  -3  11   7    4.60    0.90
  -3 -11   7    2.60    1.00
   3 -11  -7    3.10    0.90
  -3  11   6    8.40    1.10
   3  11  -6    8.20    0.60
  -3 -11   6    9.70    1.10
   3 -11  -6    8.30    1.90
   3  11  -5    0.50    0.20
  -3  11   5   -0.70    0.60
  -3 -11   5    0.70    0.70
  -3 -11   5    0.50    0.60
  -3  11   4   22.00    1.50
   3  11  -4   20.70    1.10
  -3 -11   4   18.20    1.40
   3 -11  -4   19.10    1.90
  -3 -11   4   18.50    1.50
  -3 -11   4   18.30    1.20
  -3  11   3    5.00    1.40
  -3 -11   3    4.00    1.20
  -3 -11   3    3.70    1.00
  -3 -11   3    4.40    0.80
  -3  11   2   15.80    0.90
  -3 -11   2   14.20    1.20
  -3 -11   2   15.70    1.50
  -3 -11   2   15.00    1.00
  -3  11   1  103.59    4.80
  -3  11   1  111.89    4.50
  -3 -11   1  104.89    4.80
  -3 -11   1  101.99    4.60
   3 -11  -1   99.29    4.60
  -3 -11   1  104.39    4.60
  -3  11   0    0.40    0.70
  -3  11   0    1.80    0.30
  -3 -11   0    2.80    0.70
  -3 -11   0    3.60    1.40
  -3 -11   0    1.40    0.60
  -3  11  -1   57.49    2.40
  -3  11  -1   52.19    2.80
  -3 -11  -1   54.59    2.90
  -3 -11  -1   52.29    3.20
  -3 -11  -1   56.59    2.70
  -3 -11  -1   54.29    2.60
  -3  11  -2    6.90    1.50
  -3  11  -2    6.70    0.50
  -3 -11  -2    4.20    1.70
  -3 -11  -2    7.50    1.00
  -3 -11  -2    3.80    1.30
  -3 -11  -2    6.90    0.90
  -3  11  -3  201.08    9.00
  -3  11  -3  210.98    8.80
  -3 -11  -3  216.38    9.20
  -3 -11  -3  189.88    9.30
  -3 -11  -3  214.68    9.20
  -3  11  -4  126.19    6.40
  -3  11  -4  147.29    6.10
  -3 -11  -4  136.29    6.50
  -3 -11  -4  149.99    6.50
  -3 -11  -4  145.69    6.30
  -3  11  -5   16.30    1.00
   3  11   5   18.70    1.40
  -3 -11  -5   18.30    1.60
  -3 -11  -5   18.20    1.30
  -3 -11  -5   19.20    1.60
   3  11   6    3.20    1.10
  -3  11  -6    3.10    0.40
  -3 -11  -6    2.60    0.90
   3  11   7    3.40    0.80
  -3  11  -7    2.70    0.40
  -3 -11  -7    3.90    1.30
   3 -11   7    2.80    0.40
  -3  12   9    0.70    0.30
   3  12  -9    0.40    0.20
  -3 -12   9    0.50    0.60
  -3  12   8   15.60    1.00
   3  12  -8   15.00    0.80
  -3 -12   8   14.20    1.10
   3 -12  -8   10.60    1.80
   3  12  -7    1.80    0.40
  -3  12   7    0.90    0.50
   3 -12  -7    1.10    0.80
  -3 -12   7    0.80    0.60
  -3  12   6    1.50    0.50
   3  12  -6    2.30    0.40
  -3 -12   6    2.60    1.10
   3 -12  -6    0.40    0.80
  -3  12   5   29.40    1.80
   3  12  -5   31.90    1.50
  -3 -12   5   28.40    1.60
  -3 -12   5   31.70    1.80
  -3 -12   5   28.30    1.90
   3 -12  -5   33.80    2.20
  -3  12   4   12.30    1.30
  -3 -12   4    9.80    1.30
  -3 -12   4   11.10    0.90
   3 -12  -4   13.40    1.70
  -3 -12   4   12.40    1.30
  -3  12   3   15.10    1.60
  -3 -12   3   15.90    1.30
  -3 -12   3   14.20    1.00
  -3 -12   3   11.70    1.50
  -3  12   2   54.99    3.20
  -3 -12   2   56.39    2.60
  -3 -12   2   56.19    2.60
  -3 -12   2   53.19    2.80
   3 -12  -2   53.99    2.50
  -3  12   1  130.09    5.40
  -3 -12   1  121.89    5.60
   3 -12  -1  115.89    5.40
  -3 -12   1  127.79    5.50
  -3 -12   1  126.29    5.50
  -3  12   0   11.50    0.70
  -3  12   0   10.80    1.40
  -3 -12   0    8.70    1.50
  -3 -12   0    9.80    1.10
  -3 -12   0   15.20    2.60
  -3 -12   0    9.70    0.90
  -3  12  -1    0.20    0.20
  -3  12  -1    0.70    0.70
  -3 -12  -1    0.40    0.90
  -3 -12  -1    0.20    0.80
  -3 -12  -1    2.20    0.80
  -3 -12  -1   -0.10    0.50
  -3  12  -2   -0.10    0.70
  -3 -12  -2    2.50    0.80
  -3 -12  -2    1.10    0.50
  -3 -12  -2    0.40    0.90
  -3 -12  -2    1.10    0.90
  -3  12  -3  167.88    7.20
  -3  12  -3  160.08    7.40
  -3 -12  -3  171.68    7.60
  -3 -12  -3  169.98    7.50
  -3 -12  -3  164.68    7.30
  -3  12  -4    7.60    2.00
  -3  12  -4    6.90    0.60
  -3 -12  -4    8.10    0.90
  -3 -12  -4    7.50    1.40
  -3 -12  -4    8.10    1.90
   3  12   5    1.00    0.60
  -3  12  -5    1.00    0.30
  -3 -12  -5    1.40    0.50
  -3 -12  -5    1.00    0.60
  -3  12  -6   65.59    2.70
   3  12   6   55.19    2.80
   3 -12   6   56.99    2.60
  -3 -12  -6   55.09    2.90
  -3 -12  -6   53.29    2.70
  -3  12  -7    0.90    0.30
   3  12   7    1.70    0.70
  -3 -12  -7    0.50    0.40
  -3  13   9    2.40    0.50
  -3  13   8    8.70    0.80
   3  13  -8    9.40    0.60
   3 -13  -8    9.30    1.60
  -3 -13   8    8.20    1.10
  -3  13   7    0.70    0.50
  -3 -13   7   -0.10    1.00
   3 -13  -7    0.50    0.80
  -3  13   6   25.60    1.70
   3  13  -6   24.30    1.30
  -3 -13   6   24.30    1.60
   3 -13  -6   27.50    2.10
  -3  13   5   15.20    1.20
   3  13  -5   13.70    0.90
  -3 -13   5   16.40    1.30
  -3 -13   5   12.00    1.60
  -3 -13   5   12.10    1.00
   3 -13  -5   14.10    1.70
  -3  13   4   20.10    1.40
   3 -13  -4   20.70    1.80
  -3 -13   4   19.70    1.20
  -3 -13   4   21.20    1.60
  -3  13   3    3.60    0.80
  -3 -13   3    4.10    1.30
  -3 -13   3    3.90    0.70
  -3  13   2    1.50    1.10
  -3 -13   2    4.00    1.40
  -3 -13   2    3.70    1.00
   3 -13  -2    2.90    0.60
  -3 -13   2    3.00    0.70
  -3  13   1  323.77   13.20
  -3 -13   1  320.27   13.30
   3 -13  -1  295.27   13.20
  -3 -13   1  311.87   13.30
  -3 -13   1  308.97   13.40
  -3  13   0    0.20    0.20
   3 -13   0   -0.20    0.30
  -3 -13   0    0.20    0.90
  -3 -13   0   -0.40    0.50
  -3 -13   0   -0.10    0.40
  -3 -13   0   -0.20    1.20
  -3  13  -1   30.40    1.40
  -3  13  -1   28.70    2.00
  -3 -13  -1   29.50    1.70
  -3 -13  -1   29.80    2.00
  -3 -13  -1   28.10    2.30
  -3 -13  -1   28.30    1.60
  -3  13  -2    1.00    0.20
  -3  13  -2    0.50    0.80
  -3 -13  -2    0.90    0.80
  -3 -13  -2    3.70    1.40
  -3 -13  -2    0.80    0.60
  -3 -13  -2    0.90    0.40
  -3  13  -3   89.59    3.80
  -3  13  -3   79.79    4.20
  -3 -13  -3   85.69    4.00
  -3 -13  -3   85.99    4.20
  -3 -13  -3   88.49    4.30
  -3  13  -4   12.50    0.80
  -3 -13  -4   12.60    1.10
  -3 -13  -4   14.60    1.60
  -3 -13  -4   13.30    1.50
  -3  13  -5    3.80    0.40
   3  13   5    3.70    1.00
  -3 -13  -5    3.30    1.00
  -3 -13  -5    5.00    1.90
   3  13   6   19.60    1.30
  -3  13  -6   21.00    1.00
  -3 -13  -6   19.00    1.30
   3 -13   6   20.30    1.00
  -3 -13  -6   19.70    1.50
   3  13   7    0.20    0.40
  -3  13  -7   -0.10    0.20
   3 -13   7    0.20    0.20
  -3 -13  -7    0.40    0.40
  -3  14   8    2.00    0.60
   3  14  -8    1.30    0.40
   3 -14  -8    1.20    0.70
   3  14  -7   -0.20    0.30
  -3  14   7   -0.70    0.40
  -3 -14   7   -0.30    0.70
   3 -14  -7    0.70    0.70
   3  14  -6    1.30    0.40
  -3  14   6    1.30    0.50
   3 -14  -6   -0.40    0.70
  -3 -14   6    0.50    0.80
  -3  14   5    0.80    0.50
   3 -14  -5    0.10    0.90
  -3 -14   5    1.70    0.80
  -3 -14   5    2.30    0.70
  -3  14   4   59.09    2.90
  -3 -14   4   58.29    2.90
  -3 -14   4   57.09    2.70
  -3 -14   4   60.09    2.90
   3 -14  -4   57.19    3.10
  -3  14   3    3.50    1.30
  -3 -14   3    4.10    0.70
   3 -14  -3    3.40    0.80
  -3  14   2   12.70    2.30
  -3 -14   2   14.40    1.00
  -3 -14   2   15.20    1.60
   3 -14  -2   14.40    1.00
  -3 -14   1   49.50    2.80
  -3 -14   1   45.20    2.60
  -3 -14   1   49.99    2.50
   3 -14  -1   50.09    2.30
  -3  14   0    0.70    0.30
  -3 -14   0    0.50    0.40
   3 -14   0    0.50    0.20
  -3 -14   0   -1.30    1.10
  -3 -14   0    0.20    0.50
  -3  14  -1   46.90    2.10
  -3 -14  -1   42.90    2.60
  -3 -14  -1   42.60    2.80
   3 -14   1   46.20    2.10
  -3 -14  -1   48.00    2.30
  -3 -14  -1   44.70    2.20
  -3  14  -2   13.10    1.70
  -3  14  -2   15.40    0.80
  -3 -14  -2   14.50    1.70
  -3 -14  -2   15.40    1.10
   3 -14   2   15.30    0.90
  -3 -14  -2   10.70    1.70
  -3  14  -3    2.80    0.40
  -3 -14  -3    1.80    0.90
   3 -14   3    3.90    0.60
  -3 -14  -3    3.90    1.50
  -3 -14  -3    2.60    0.80
  -3  14  -4   23.90    1.20
  -3 -14  -4   24.50    1.40
   3 -14   4   24.80    1.20
  -3 -14  -4   20.10    1.70
  -3 -14  -4   23.60    1.80
   3  14   5    2.00    0.60
  -3  14  -5    3.00    0.40
  -3 -14  -5    2.70    1.20
   3 -14   5    3.30    0.40
  -3 -14  -5    2.50    0.80
   3  14   6    1.00    0.50
  -3  14  -6    1.90    0.30
   3 -14   6    2.10    0.30
  -3 -14  -6    4.40    1.20
  -3 -14  -6    2.70    0.90
  -3  15   8    0.40    0.30
   3 -15  -8    0.80    0.90
  -3  15   7    3.00    0.60
  -3 -15   7    2.10    1.60
   3 -15  -7    3.70    1.30
  -3  15   6    8.30    0.90
   3 -15  -6    7.90    1.60
  -3 -15   6    7.00    1.40
  -3  15   5    6.30    1.00
   3 -15  -5    5.60    1.50
  -3 -15   5    4.30    1.30
  -3 -15   5    4.30    0.70
  -3  15   4   14.10    1.30
   3 -15  -4   11.90    1.60
  -3 -15   4   11.60    1.50
  -3 -15   4   13.80    1.40
  -3 -15   4   12.40    0.90
  -3  15   3   80.29    3.90
   3 -15  -3   84.99    3.90
  -3 -15   3   87.69    3.90
  -3 -15   3   83.19    3.80
   3 -15  -3   90.09    4.20
  -3 -15   3   81.19    4.00
  -3 -15   2    4.60    1.10
  -3 -15   2    1.70    0.90
  -3 -15   2    3.70    0.70
  -3 -15   1   91.09    4.20
   3 -15  -1   92.39    4.10
  -3 -15   1   91.19    4.40
  -3 -15   1   93.29    4.20
  -3  15   0    3.80    0.60
  -3 -15   0    6.40    1.50
  -3 -15   0    4.20    1.00
  -3 -15   0    3.40    1.20
  -3 -15   0    3.80    0.70
  -3  15  -1    5.20    0.60
   3 -15   1    5.20    0.50
  -3 -15  -1    6.20    0.70
  -3 -15  -1    4.40    1.00
  -3  15  -2   11.80    0.80
   3 -15   2   13.20    0.80
  -3 -15  -2   14.50    1.00
  -3 -15  -2    9.00    1.70
  -3 -15  -2   12.40    1.60
  -3  15  -3   21.00    1.10
  -3 -15  -3   23.20    1.40
  -3 -15  -3   21.10    1.80
   3 -15   3   24.10    1.20
  -3 -15  -3   23.50    1.80
  -3  15  -4    0.90    0.30
  -3 -15  -4    0.60    0.40
   3 -15   4    0.40    0.30
  -3 -15  -4    0.40    0.60
  -3 -15  -4    0.50    0.80
  -3  15  -5    0.30    0.20
   3  15   5    0.20    0.50
  -3 -15  -5   -0.20    0.50
  -3 -15  -5    0.10    0.40
   3 -15   5    0.30    0.20
  -3  15  -6    0.10    0.20
   3  15   6   -0.20    0.40
   3 -15   6   -0.10    0.20
  -3 -15  -6   -0.40    0.40
  -3  16   8    0.40    0.30
   3 -16  -8    0.60    0.60
  -3  16   7    0.20    0.30
   3 -16  -7    1.10    0.60
  -3  16   6   11.10    1.00
   3 -16  -6   12.00    1.40
  -3  16   5    1.60    0.50
   3 -16  -5    1.30    0.70
  -3  16   4    0.40    0.70
   3 -16  -4    0.60    0.70
  -3 -16   4    0.20    0.40
  -3 -16   4   -0.70    0.80
  -3 -16   4    0.00    0.90
  -3  16   3   92.59    4.30
   3 -16  -3   91.99    4.20
  -3 -16   3   94.19    4.20
   3 -16  -3  100.39    4.60
  -3 -16   3   93.19    4.40
  -3 -16   3   93.49    4.30
   3 -16  -2    3.50    0.70
  -3 -16   2    4.00    1.10
   3 -16  -2    4.50    1.40
  -3 -16   2    7.30    1.60
  -3 -16   1    9.20    1.10
   3 -16  -1    8.20    0.70
  -3 -16   1    6.70    0.80
  -3 -16   1    7.00    1.60
  -3 -16   0    7.00    1.60
   3 -16   0   11.00    0.70
  -3 -16   0   10.20    1.10
  -3 -16   0   10.30    0.90
  -3  16  -1   12.60    0.90
  -3 -16  -1   12.10    1.90
  -3 -16  -1   12.70    1.20
  -3 -16  -1   14.20    1.60
   3 -16   1   13.70    0.80
  -3 -16  -1   15.40    1.00
  -3  16  -2   28.80    1.50
   3 -16   2   30.90    1.50
  -3 -16  -2   31.50    1.70
  -3 -16  -2   26.60    2.00
  -3 -16  -2   32.00    2.20
  -3  16  -3   -0.10    0.20
  -3 -16  -3    0.30    0.90
  -3 -16  -3   -0.40    0.70
   3 -16   3    0.10    0.20
   3  16   4    4.90    0.80
  -3  16  -4    3.60    0.40
  -3 -16  -4    3.90    0.70
   3 -16   4    3.90    0.40
  -3 -16  -4    3.00    1.10
  -3 -16  -4    4.50    1.20
  -3  16  -5   -0.20    0.20
   3  16   5   -0.20    0.40
   3 -16   5    0.10    0.20
  -3 -16  -5   -0.20    0.50
  -3 -16  -5    0.20    0.40
   3  16   6    0.30    0.50
   3  16   6   -0.20    0.40
   3 -16   6   -0.10    0.20
  -3 -16  -6   -0.10    0.40
  -3  17   7    1.60    0.60
   3 -17  -7    0.30    0.60
  -3  17   6    3.50    0.80
   3 -17  -6    5.60    1.30
  -3  17   5   19.40    1.20
  -3 -17   5   17.00    1.10
   3 -17  -5   20.80    1.70
  -3  17   4    8.80    1.10
   3 -17  -4    8.70    1.40
  -3 -17   4    7.90    0.80
  -3 -17   3    9.50    1.90
   3 -17  -3   12.00    1.50
  -3 -17   3   10.10    0.80
   3 -17  -3    9.40    1.10
  -3 -17   3    9.30    1.40
  -3 -17   2    0.50    1.00
  -3 -17   2    0.50    0.70
   3 -17  -2    0.60    0.70
   3 -17  -2    2.00    0.70
  -3 -17   1    0.00    0.40
  -3 -17   1    0.20    1.00
   3 -17  -1    0.30    0.30
  -3 -17   1    0.20    0.60
  -3 -17   0    1.20    0.60
   3 -17   0    1.50    0.40
  -3 -17   0    0.50    1.30
  -3 -17   0    1.30    0.90
  -3 -17  -1   53.29    3.10
   3 -17   1   62.89    2.70
  -3 -17  -1   52.89    3.20
  -3 -17  -1   60.69    2.70
  -3  17  -2    1.90    0.50
  -3 -17  -2    1.70    0.90
  -3 -17  -2    1.30    0.80
   3 -17   2    2.40    0.40
  -3 -17  -2    2.00    0.70
  -3  17  -3    0.70    0.30
  -3 -17  -3    1.40    0.80
  -3 -17  -3    0.30    0.70
   3 -17   3    0.90    0.20
  -3 -17  -3    1.90    0.60
  -3  17  -4    0.50    0.30
   3  17   4   -0.10    0.40
   3 -17   4    0.30    0.20
  -3 -17  -4   -0.20    0.50
  -3 -17  -4    0.00    0.30
   3  17   5   -0.20    0.30
  -3 -17  -5   -0.10    0.80
  -3 -17  -5   -0.10    0.40
   3 -17   5    0.00    0.20
  -3  18   6   42.10    2.00
   3 -18  -6   43.00    2.30
  -3  18   5    0.00    0.50
   3 -18  -5    1.00    0.60
  -3 -18   5   -0.10    0.40
  -3  18   4    5.40    1.00
   3 -18  -4    5.30    1.30
  -3 -18   4    4.50    0.60
  -3  18   3   81.59    4.10
   3 -18  -3   92.79    4.20
   3 -18  -3   91.79    4.00
  -3 -18   3   82.39    4.10
  -3 -18   3   88.49    3.90
   3 -18  -2   13.10    0.90
  -3 -18   2   12.40    1.30
  -3 -18   2   12.30    0.90
   3 -18  -2   13.20    1.50
   3 -18  -1    0.90    0.30
   3 -18  -1    0.10    0.70
  -3 -18   1    0.10    0.60
  -3 -18   1    0.50    1.20
  -3 -18   1    0.60    0.40
  -3 -18   0    1.10    0.40
   3 -18   0    0.70    0.30
   3 -18   0    0.50    0.80
  -3 -18   0   -0.60    1.20
  -3 -18  -1   28.80    1.50
   3 -18   1   25.60    2.20
  -3 -18  -1   23.80    2.10
   3 -18   1   28.80    1.40
  -3 -18  -2    1.30    0.40
  -3 -18  -2    1.20    0.90
   3 -18   2    1.90    0.40
   3 -18   2    1.10    1.10
  -3 -18  -2    0.70    0.70
   3 -18   3    0.30    0.20
  -3 -18  -3   -0.40    0.60
  -3 -18  -3   -0.80    0.70
   3  18   4    0.20    0.40
  -3 -18  -4    0.30    0.50
   3 -18   4    0.00    0.20
  -3 -18  -4   -0.30    0.30
  -3  19   6   19.10    1.00
  -3  19   5   -0.10    0.40
  -3 -19   5    0.80    0.40
   3 -19  -5    0.90    0.60
  -3  19   4    1.70    0.60
  -3 -19   4    1.60    0.50
   3 -19  -4    2.20    0.60
   3 -19  -3    5.40    1.10
   3 -19  -3    5.90    1.20
  -3 -19   3    6.10    0.60
   3 -19  -2    1.00    0.40
   3 -19  -2    1.40    0.60
  -3 -19   2    2.10    0.60
   3 -19  -1    1.90    0.50
   3 -19  -1    1.70    0.70
  -3 -19   1    3.20    0.80
  -3 -19   0   -0.40    0.50
   3 -19   0    0.00    0.30
   3 -19   0   -0.90    0.80
  -3 -19  -1   -0.40    0.30
  -3 -19  -1   -0.40    0.90
   3 -19   1    0.20    0.20
   3 -19   1    0.10    0.80
  -3 -19  -1   -1.50    2.10
   3 -19   2    0.60    0.20
  -3 -19  -2    1.70    1.10
  -3 -19  -2    0.80    0.30
  -3 -19  -2    0.90    0.70
   3  19   3    1.70    0.60
  -3 -19  -3    1.10    0.60
  -3 -19  -3    2.50    0.50
   3 -19   3    2.20    0.40
   3  19   4   -0.20    0.30
  -3 -19  -4   -0.20    0.60
   3 -19   4    0.20    0.20
  -3 -19  -4    0.10    0.30
  -3  20   5    0.90    0.50
  -3 -20   5    0.60    0.40
   3 -20  -5    0.00    0.50
   3 -20  -4    4.10    1.00
  -3 -20   4    4.80    0.60
  -3 -20   3    2.50    0.50
   3 -20  -3    1.30    0.90
   3 -20  -2    0.50    0.40
  -3 -20   2    0.20    0.30
   3 -20  -1   10.00    1.30
   3 -20  -1    8.30    0.70
  -3 -20   1    8.10    0.70
   3 -20   0    1.40    0.40
  -3 -20   0    1.90    0.50
  -3 -20  -1    5.70    0.60
   3 -20   1    4.60    1.70
   3 -20   1    5.90    0.50
   3  20   2   -0.30    0.40
  -3 -20  -2    0.00    0.70
  -3 -20  -2   -0.20    0.30
   3 -20   2    0.00    0.30
   3  20   3   -0.30    0.40
   3 -20   3    0.20    0.20
  -3 -20  -3    0.40    0.60
  -3 -20  -3    0.40    0.30
   3 -21  -4    0.40    0.50
  -3 -21   4   -0.10    0.30
  -3 -21   3    0.00    0.30
   3 -21  -3    0.30    0.60
   3 -21  -2    0.20    0.60
  -3 -21   2   -0.20    0.30
   3 -21  -2    0.30    0.40
  -3 -21   1    0.00    0.20
   3 -21  -1   -0.10    0.30
   3 -21  -1   -0.50    0.60
   3 -21   0    0.10    0.30
   3 -21   0    0.00    0.70
  -3 -21   0    0.40    0.30
   3  21   1    2.50    0.70
  -3 -21  -1    2.70    0.50
   3 -21   1    3.20    0.50
   3  21   2    2.40    0.60
  -3 -21  -2    3.50    0.50
   3 -21   2    3.40    0.40
  -3 -22   2    0.10    0.20
   3 -22  -2    0.00    0.50
  -3 -22   1    2.80    0.40
   3 -22  -1    2.90    1.20
   3 -22  -1    4.30    0.60
   3  22   0    0.20    0.50
  -3 -22   0    0.40    0.30
   3 -22   0    0.40    0.30
  -4   0  11    1.20    0.50
  -4   0  10    1.50    0.40
   4   0 -10    1.30    0.40
  -4   0   9    0.40    0.40
  -4   0   9    0.50    0.40
  -4   0   8    3.50    0.80
   4   0  -8    4.70    0.50
  -4   0   8    5.20    0.90
  -4   0   7   -0.10    0.40
  -4   0   7    0.50    0.50
  -4   0   6   31.00    1.80
  -4   0   6   29.50    1.70
  -4   0   5    0.00    0.20
   4   0  -5    0.30    0.70
   4   0  -4  132.69    6.10
  -4   0   4  129.99    5.60
   4   0  -3   -0.10    0.40
  -4   0   3   -0.10    0.20
   4   0  -2   68.09    3.20
   4   0  -1   -0.10    0.30
   4   0   0   55.49    2.50
   4   0   0   53.39    2.50
  -4   0  -2   11.40    0.60
  -4   0  -3   -0.40    0.40
  -4   0  -3   -0.20    0.70
  -4   0  -3   -0.10    0.20
  -4   0  -4   10.40    1.30
  -4   0  -4    8.70    0.90
  -4   0  -4   10.20    0.60
  -4   0  -5    0.30    0.20
  -4   0  -5    0.40    0.40
  -4   0  -5    0.50    0.60
  -4   0  -6   33.10    1.80
   4   0   6   37.60    2.20
  -4   0  -6   41.00    1.90
  -4   0  -6   39.60    2.20
   4   0   7    0.50    0.60
  -4   0  -7    0.10    0.60
  -4   0  -7   -0.30    0.50
   4   0   8    5.80    0.90
  -4   1  11    2.20    0.50
  -4  -1  11    2.10    0.60
  -4   1  10   36.20    1.80
  -4   1  10   34.10    1.80
   4   1 -10   35.60    1.70
   4  -1 -10   35.60    1.70
  -4  -1  10   36.10    1.80
  -4  -1  10   33.00    1.80
  -4   1   9    8.00    1.20
   4   1  -9    6.20    0.60
  -4   1   9    6.60    0.80
  -4  -1   9    6.00    0.80
   4  -1  -9    5.10    0.50
   4   1  -8   49.70    2.50
  -4   1   8   56.19    2.70
  -4   1   8   55.39    2.60
  -4  -1   8   55.29    2.60
  -4  -1   8   54.29    2.70
   4  -1  -8   47.50    2.50
  -4   1   7  142.19    6.40
  -4   1   7  135.59    6.30
   4   1  -7  155.08    6.40
  -4  -1   7  140.99    6.30
  -4  -1   7  144.19    6.40
  -4   1   6   75.89    3.50
  -4   1   6   77.79    3.60
  -4  -1   6   75.39    3.50
  -4  -1   6   73.69    3.50
   4   1  -5   60.49    3.40
  -4   1   5   60.79    2.80
  -4  -1   5   63.19    2.80
   4   1  -4  504.35   21.80
  -4   1   4  485.45   21.50
   4   1  -4  556.64   21.80
   4  -1  -4  509.85   21.80
  -4  -1   4  495.25   21.50
   4   1  -3   45.50    2.40
   4   1  -3   46.20    2.30
  -4   1   3   42.60    2.00
   4  -1  -3   45.50    2.40
  -4  -1   3   49.00    2.10
   4   1  -2   11.50    1.10
   4  -1  -2   10.90    1.00
   4   1  -1   26.40    1.40
   4   1  -1   26.70    1.50
   4  -1  -1   27.40    1.50
   4   1   0   82.89    3.70
   4   1   0   80.49    3.60
   4  -1   0   81.49    3.60
  -4   1  -1    8.50    0.50
  -4   1  -2    1.90    0.30
  -4  -1  -2    2.00    0.40
  -4   1  -3    5.10    1.30
  -4   1  -3    3.20    0.40
  -4   1  -3    3.20    0.80
  -4  -1  -3    3.00    0.40
  -4  -1  -3    3.00    0.70
  -4  -1  -3    3.30    0.90
  -4   1  -4   28.40    1.60
  -4   1  -4   30.20    1.40
  -4   1  -4   31.30    2.00
  -4  -1  -4   29.70    1.40
  -4  -1  -4   29.60    1.60
  -4  -1  -4   31.60    2.00
  -4   1  -5   22.30    1.10
  -4   1  -5   23.20    1.30
  -4   1  -5   22.00    1.70
  -4  -1  -5   22.80    1.30
  -4  -1  -5   21.40    1.70
  -4  -1  -5   20.90    1.20
  -4   1  -6    0.50    0.30
  -4   1  -6    0.20    0.40
  -4   1  -6    0.30    0.60
   4   1   6   -0.20    0.80
   4  -1   6    1.40    0.80
  -4  -1  -6   -0.20    0.60
  -4  -1  -6   -0.10    0.40
  -4   1  -7   49.10    2.60
   4   1   7   47.80    2.50
  -4   1  -7   49.70    2.40
   4  -1   7   47.80    2.50
  -4  -1  -7   51.19    2.30
  -4  -1  -7   49.60    2.60
   4   1   8    0.30    0.50
   4  -1   8    1.40    0.80
  -4   2  11    5.20    0.60
  -4  -2  11    4.60    0.50
  -4   2  10    0.50    0.40
  -4   2  10    0.50    0.40
   4   2 -10    0.10    0.20
  -4  -2  10    0.40    0.40
   4  -2 -10    0.90    0.40
   4   2  -9  100.89    4.60
  -4   2   9  109.19    4.70
  -4   2   9  105.59    4.70
   4  -2  -9   97.59    4.60
  -4  -2   9  105.99    4.70
  -4  -2   9  106.49    4.80
  -4   2   8    0.60    0.50
   4   2  -8    0.40    0.30
  -4   2   8    0.40    0.40
  -4  -2   8   -0.40    0.40
   4  -2  -8   -0.20    0.20
  -4   2   7   25.00    1.40
  -4   2   7   22.90    1.60
   4   2  -7   25.90    1.30
  -4  -2   7   24.30    1.50
  -4  -2   7   23.80    1.50
  -4   2   6    4.50    1.10
  -4   2   6    5.20    0.90
  -4  -2   6    4.90    0.90
  -4  -2   6    3.00    1.00
   4   2  -5   -1.00    0.70
  -4   2   5   -0.10    0.20
   4   2  -4  364.16   14.70
   4   2  -4  320.47   14.70
  -4   2   4  334.87   14.30
   4  -2  -4  328.27   14.70
  -4  -2   4  348.27   14.30
   4   2  -3  342.47   13.80
   4   2  -3  324.47   13.80
  -4   2   3  306.67   13.60
   4  -2  -3  323.07   13.80
  -4  -2   3  310.57   13.60
   4   2  -2   84.09    3.90
   4   2  -2   84.99    3.90
  -4   2   2   84.99    3.90
   4  -2  -2   84.59    3.90
   4   2  -1   87.29    4.00
  -4   2   1   90.29    4.00
   4   2  -1   90.19    4.00
   4  -2  -1   89.39    4.00
   4   2   0  891.81   38.40
   4   2   0  937.71   38.50
   4  -2   0  916.11   38.40
  -4   2  -1    6.50    0.40
  -4   2  -2  222.68    9.40
  -4  -2  -2  222.18    9.50
  -4   2  -3   30.80    1.70
  -4   2  -3   30.00    2.00
  -4   2  -3   32.10    1.50
  -4  -2  -3   35.10    2.90
  -4  -2  -3   31.30    1.80
  -4  -2  -3   32.20    2.20
  -4   2  -4   -0.30    0.20
  -4   2  -4   -0.50    0.40
  -4   2  -4   -0.30    0.60
  -4  -2  -4    0.30    0.70
  -4  -2  -4   -0.40    0.80
  -4  -2  -4   -0.40    0.50
  -4   2  -5   10.70    0.70
  -4   2  -5    8.70    1.40
  -4   2  -5   10.40    0.90
   4  -2   5    9.90    1.70
  -4  -2  -5    9.70    0.90
  -4  -2  -5    8.20    1.40
  -4   2  -6    1.00    0.60
  -4   2  -6   -0.20    0.40
  -4   2  -6    0.30    0.20
  -4  -2  -6    0.20    0.40
  -4  -2  -6    0.10    0.60
   4  -2   6    0.00    0.80
  -4   2  -7   -0.20    0.30
   4   2   7   -0.40    0.60
  -4   2  -7    0.00    0.60
  -4   2  -7   -0.30    0.40
  -4  -2  -7    0.70    0.50
   4  -2   7   -0.20    0.80
  -4  -2  -7    0.30    0.40
   4   2   8   -0.10    0.40
  -4  -2  -8    0.40    0.70
  -4   3  11    0.00    0.40
  -4  -3  11    0.20    0.30
   4   3 -10    1.00    0.20
  -4   3  10    0.70    0.40
  -4   3  10    0.70    0.40
  -4  -3  10    0.50    0.30
   4  -3 -10    0.90    0.30
  -4   3   9   93.49    4.20
   4   3  -9   89.49    4.10
  -4   3   9   94.49    4.20
  -4  -3   9   97.59    4.20
  -4  -3   9   89.49    4.10
   4  -3  -9   90.09    4.10
  -4   3   8    8.10    1.00
   4   3  -8    7.20    0.60
  -4   3   8    8.40    0.90
  -4  -3   8    6.00    0.90
  -4  -3   8    6.90    0.90
   4  -3  -8    7.90    0.60
  -4   3   7    2.30    0.80
  -4   3   7    3.70    1.00
   4   3  -7    2.30    0.40
  -4  -3   7    2.40    0.80
  -4  -3   7    3.00    0.80
  -4   3   6    4.70    0.90
  -4   3   6    3.20    0.70
  -4  -3   6    2.30    0.80
  -4   3   5   41.00    1.90
   4   3  -5   39.90    2.80
   4   3  -4    0.20    0.50
  -4   3   4    1.20    0.20
  -4  -3   4    1.60    0.30
   4   3  -3   20.80    1.50
  -4   3   3   20.50    1.00
   4   3  -3   21.20    1.80
  -4   3   3   23.20    1.50
  -4  -3   3   20.20    1.10
   4  -3  -3   24.20    1.60
   4   3  -2  323.87   13.80
  -4   3   2  326.27   13.80
   4   3  -2  330.37   13.80
  -4   3   2  294.27   13.50
   4  -3  -2  333.17   13.80
  -4   3   1   19.70    1.00
  -4   3   1   22.30    1.30
   4   3  -1   22.30    1.30
   4  -3  -1   23.50    1.30
   4   3   0    5.50    1.00
   4   3   0    4.60    0.70
  -4   3   0    3.80    0.80
  -4   3   0    3.10    0.30
   4  -3   0    2.30    0.80
  -4   3  -1    0.30    0.10
  -4   3  -2    0.50    0.20
  -4   3  -3  139.39    6.60
  -4   3  -3  155.88    6.40
  -4   3  -3  149.49    6.50
  -4  -3  -3  153.68    6.80
  -4  -3  -3  148.79    6.50
  -4  -3  -3  143.49    6.70
  -4   3  -4    5.40    0.70
  -4   3  -4    4.40    1.30
  -4   3  -4    5.20    0.50
  -4  -3  -4    4.10    0.90
  -4  -3  -4    3.80    1.40
  -4  -3  -4    5.70    1.50
  -4   3  -5   10.70    0.90
  -4   3  -5   11.80    1.40
  -4   3  -5   11.70    0.70
  -4  -3  -5   11.50    1.00
  -4  -3  -5   11.20    1.40
  -4   3  -6   -0.20    0.40
  -4   3  -6   -1.00    0.60
  -4   3  -6   -0.40    0.20
  -4  -3  -6   -0.30    0.60
   4  -3   6   -1.10    0.90
  -4  -3  -6   -0.20    0.40
  -4   3  -7   33.50    1.60
  -4   3  -7   28.60    2.20
   4   3   7   32.40    1.80
  -4   3  -7   29.80    1.50
  -4  -3  -7   31.90    1.90
  -4  -3  -7   31.30    1.60
   4   3   8   -0.10    0.40
  -4  -3  -8    0.60    0.80
  -4   4  11    1.40    0.30
  -4  -4  11    2.20    0.50
  -4   4  10    4.60    0.70
  -4   4  10    5.20    0.70
   4   4 -10    6.10    0.50
   4  -4 -10    4.30    0.60
  -4  -4  10    4.90    0.60
   4   4  -9    3.60    0.50
  -4   4   9    4.20    0.70
  -4  -4   9    3.30    0.90
  -4  -4   9    5.30    0.80
   4  -4  -9    4.00    0.50
  -4   4   8   -0.10    0.50
  -4   4   8    2.20    0.70
  -4  -4   8    0.00    0.50
  -4  -4   8   -0.10    0.50
   4   4  -7  185.98    7.60
  -4   4   7  167.28    7.50
  -4   4   7  162.08    7.70
  -4  -4   7  165.38    7.50
  -4  -4   7  171.68    7.40
  -4   4   6  156.68    7.00
   4   4  -6  155.48    6.90
  -4   4   6  164.28    6.90
  -4   4   6  154.58    7.00
  -4  -4   6  166.18    7.00
  -4  -4   6  156.88    6.90
  -4   4   5  153.88    6.90
  -4   4   5  151.18    6.70
   4   4  -5  152.58    7.40
  -4  -4   5  166.28    6.90
  -4   4   4  420.06   18.30
   4   4  -4  448.56   18.70
  -4   4   4  434.66   18.70
  -4   4   3    9.00    0.60
  -4   4   3   10.00    1.20
   4  -4  -3   10.10    1.40
  -4  -4   3    9.90    0.60
  -4   4   2  585.54   24.20
  -4   4   2  505.35   23.90
   4   4  -2  613.14   24.20
   4  -4  -2  579.34   24.20
  -4   4   1    5.50    0.40
   4   4  -1    5.70    0.90
  -4   4   1    5.20    0.90
   4  -4  -1    6.40    0.90
  -4   4   0 1395.46   55.79
  -4   4   0 1179.78   55.59
   4   4   0 1405.56   55.79
   4  -4   0 1332.17   55.69
  -4   4  -1  263.67   10.70
  -4   4  -1  247.68   10.60
   4   4   1  248.98   10.70
   4  -4   1  244.28   11.00
  -4   4  -2   63.49    2.80
  -4   4  -3   44.10    2.20
  -4   4  -3   44.50    2.40
  -4   4  -3   47.70    2.10
  -4  -4  -3   44.40    2.30
  -4  -4  -3   42.60    2.60
  -4  -4  -3   46.50    2.70
  -4   4  -4   51.49    2.40
  -4   4  -4   53.49    2.50
  -4   4  -4   49.20    2.70
  -4  -4  -4   50.79    2.90
  -4  -4  -4   51.19    2.50
  -4  -4  -4   54.49    2.80
  -4   4  -5    0.00    0.40
  -4   4  -5   -0.30    0.60
  -4  -4  -5    0.40    0.40
  -4  -4  -5    0.70    0.60
  -4   4  -6    9.00    1.40
  -4   4  -6   10.50    0.90
  -4   4  -6    8.60    0.60
  -4  -4  -6    9.40    0.90
  -4  -4  -6    8.20    1.30
  -4   4  -7    4.20    0.70
   4   4   7    2.40    1.00
  -4   4  -7    3.70    0.50
  -4  -4  -7    3.20    1.10
  -4  -4  -7    5.50    0.80
   4   4   8    0.80    0.40
  -4  -4  -8    1.10    0.60
  -4   5  10   15.00    1.00
   4   5 -10   12.70    0.80
  -4   5  10   14.20    0.90
  -4  -5  10   13.40    0.90
  -4   5   9   48.70    2.30
  -4   5   9   47.50    2.30
   4   5  -9   41.70    2.20
  -4  -5   9   49.10    2.30
   4  -5  -9   44.60    2.20
  -4   5   8    6.80    1.10
  -4   5   8    6.20    1.00
   4   5  -8    6.50    0.60
  -4  -5   8    5.40    0.90
  -4  -5   8    6.60    0.90
   4  -5  -8    6.90    0.60
  -4   5   7   38.50    2.10
   4   5  -7   43.30    2.00
  -4  -5   7   39.80    2.10
  -4  -5   7   39.20    2.10
  -4   5   6   41.30    2.20
  -4   5   6   41.20    2.40
  -4   5   6   44.90    2.10
   4   5  -6   43.00    2.00
  -4  -5   6   43.10    2.20
  -4  -5   6   44.00    2.20
  -4   5   5  218.38   11.60
  -4   5   5  248.08   10.10
  -4   5   5  232.38   10.20
  -4  -5   5  242.88   10.10
  -4  -5   5  236.18   10.10
   4   5  -4  184.78    8.30
  -4   5   4  185.58    7.80
  -4   5   4  178.78    8.20
  -4   5   3   10.00    0.60
  -4   5   3   10.70    1.30
   4   5  -3   11.30    1.40
   4  -5  -3    9.70    1.60
   4   5  -2    9.00    1.00
  -4   5   2    7.00    0.50
  -4   5   2    6.90    1.20
   4   5  -1   11.40    1.80
  -4   5   1   13.40    0.70
  -4   5   1   14.60    1.20
   4  -5  -1   16.60    1.30
  -4   5   0   45.30    2.20
   4   5   0   53.29    2.50
   4  -5   0   49.30    2.50
   4   5   1   45.10    2.30
  -4   5  -1   46.90    2.40
  -4   5  -1   47.60    2.10
   4  -5   1   45.40    2.40
  -4   5  -3    0.00    0.60
  -4   5  -3    0.50    0.40
  -4   5  -3    0.80    0.30
  -4  -5  -3    0.40    0.80
  -4  -5  -3    0.30    0.70
  -4  -5  -3    0.10    0.50
  -4   5  -4   58.69    3.10
  -4   5  -4   65.59    3.00
  -4   5  -4   62.09    2.90
  -4  -5  -4   62.29    3.20
  -4  -5  -4   56.49    2.90
  -4  -5  -4   64.49    3.20
  -4   5  -5    4.50    0.50
  -4   5  -5    4.40    1.30
  -4   5  -5    5.30    0.80
  -4  -5  -5    5.10    1.40
  -4  -5  -5    3.10    0.60
  -4   5  -6    0.10    0.20
  -4   5  -6   -0.60    0.40
  -4   5  -6   -1.00    0.70
  -4  -5  -6    0.30    0.40
  -4  -5  -6   -0.40    0.70
   4   5   7    8.20    1.00
  -4   5  -7    6.80    0.50
  -4   5  -7    7.80    0.70
  -4  -5  -7    5.60    1.10
  -4  -5  -7    8.40    0.80
   4   5   8    0.20    0.40
  -4  -5  -8   -0.50    0.50
  -4   6  10    6.80    0.80
   4   6 -10    7.40    0.50
  -4   6  10    8.20    0.70
  -4  -6  10    7.30    0.70
  -4   6   9   10.70    1.00
  -4   6   9    9.40    1.40
   4   6  -9    9.10    0.60
   4  -6  -9    9.80    0.80
  -4  -6   9   10.40    0.90
   4   6  -8   -0.10    0.20
  -4   6   8   -0.40    0.60
  -4   6   8    0.20    0.40
  -4  -6   8   -0.20    0.50
   4  -6  -8    0.40    0.30
  -4  -6   8    0.50    0.50
  -4   6   7  229.68    9.80
  -4   6   7  206.28    9.80
   4   6  -7  240.98    9.70
  -4  -6   7  222.38    9.70
  -4  -6   7  226.58    9.70
   4   6  -6   21.70    1.20
  -4   6   6   24.90    1.40
  -4   6   6   21.50    1.90
  -4   6   6   22.10    1.20
  -4  -6   6   22.90    1.40
  -4  -6   6   24.00    1.40
  -4   6   5  134.19    5.70
  -4   6   5  128.19    5.80
   4   6  -5  135.69    5.70
  -4  -6   5  127.19    5.70
  -4  -6   5  129.69    5.80
   4   6  -4  225.08    9.80
  -4   6   4  223.48    9.40
  -4   6   4  210.08    9.80
  -4   6   3  143.19    6.30
  -4   6   3  144.59    6.70
   4   6  -3  152.48    6.70
  -4   6   2  175.88    7.70
  -4   6   2  183.58    8.00
   4   6  -2  188.28    8.00
   4  -6  -2  176.58    8.10
  -4   6   1   22.10    1.10
   4   6  -1   23.20    1.50
  -4   6   1   22.50    1.60
   4  -6  -1   24.50    1.80
  -4   6   0  277.77   11.50
   4   6   0  278.07   11.50
  -4   6   0  251.17   11.20
   4  -6   0  255.77   11.50
  -4   6  -1    0.90    0.60
  -4   6  -1    2.00    0.30
   4  -6   1    0.40    0.70
  -4   6  -2   98.09    4.60
  -4   6  -2  104.89    4.50
  -4   6  -2  102.29    4.70
  -4  -6  -2  105.39    4.90
  -4  -6  -2  109.09    4.90
  -4  -6  -2  100.29    4.60
  -4   6  -3    1.90    0.60
  -4   6  -3    1.90    0.40
  -4  -6  -3    1.60    0.50
  -4  -6  -3    1.30    0.70
  -4  -6  -3    1.40    0.90
  -4   6  -4   43.80    2.50
  -4   6  -4   47.70    2.10
  -4  -6  -4   45.10    2.80
  -4  -6  -4   44.00    2.70
  -4  -6  -4   45.70    2.40
  -4   6  -5   18.90    1.20
  -4   6  -5   13.60    1.60
  -4   6  -5   19.70    1.10
  -4  -6  -5   15.60    1.20
  -4  -6  -5   15.00    1.80
  -4   6  -6    8.00    0.60
  -4   6  -6    8.30    0.80
  -4   6  -6    8.70    1.60
  -4  -6  -6    5.50    1.30
  -4  -6  -6    6.10    0.90
   4   6   7    0.50    0.50
  -4   6  -7    0.70    0.20
  -4  -6  -7    0.30    0.50
  -4  -6  -7    0.20    0.50
   4   6   8    0.80    0.40
  -4  -6  -8    0.70    0.40
   4   7 -10    4.40    0.40
  -4   7  10    2.70    0.80
  -4   7  10    4.90    0.60
  -4  -7  10    3.90    0.70
   4   7  -9   67.29    3.10
  -4   7   9   64.69    3.20
  -4   7   9   74.49    3.70
  -4   7   8    2.40    0.80
   4   7  -8    1.10    0.40
  -4   7   8    0.80    0.60
   4  -7  -8    1.70    0.60
  -4  -7   8    4.50    1.00
  -4  -7   8    2.80    0.80
  -4   7   7    4.60    0.80
   4   7  -7    3.70    0.50
  -4  -7   7    5.20    0.80
  -4  -7   7    3.60    1.00
  -4   7   6   26.50    1.60
   4   7  -6   23.50    1.30
  -4   7   6   25.90    1.30
  -4  -7   6   25.40    1.50
  -4  -7   6   24.80    1.50
   4  -7  -6   18.00    3.10
   4   7  -5   48.40    2.10
  -4   7   5   47.50    2.10
  -4   7   5   45.50    2.30
   4  -7  -5   42.00    3.40
  -4  -7   5   41.50    2.20
  -4  -7   5   44.10    2.20
   4   7  -4   19.90    1.00
  -4   7   4   20.80    1.10
  -4  -7   4   20.10    1.40
  -4   7   3    3.20    0.80
  -4   7   3    2.90    0.40
   4   7  -3    1.40    0.80
   4   7  -2 1788.32   74.59
  -4   7   2 1677.93   74.19
  -4   7   2 1855.51   74.59
   4   7  -1    0.80    0.60
  -4   7   1    1.00    0.60
   4  -7  -1    1.00    0.80
  -4   7   0   80.99    3.80
   4   7   0   75.09    3.70
  -4   7   0   75.89    3.30
   4  -7   0   71.69    3.90
  -4   7  -1   64.09    3.40
   4   7   1   62.19    3.20
  -4   7  -1   62.09    2.70
   4  -7   1   56.19    3.60
  -4   7  -2   73.39    3.60
  -4   7  -2   71.99    3.30
  -4   7  -2   76.39    3.40
  -4  -7  -2   76.59    3.70
  -4  -7  -2   73.69    3.80
  -4  -7  -2   80.19    3.70
  -4  -7  -2   74.59    3.50
  -4   7  -3   16.20    0.80
  -4   7  -3   12.70    1.50
  -4   7  -3   14.80    1.10
  -4  -7  -3   18.70    1.60
  -4  -7  -3   14.20    1.10
  -4  -7  -3   14.70    1.60
  -4   7  -4   30.20    2.30
  -4   7  -4   30.40    1.60
  -4   7  -4   28.30    1.40
  -4  -7  -4   28.40    1.70
  -4  -7  -4   30.90    2.10
  -4  -7  -4   30.20    2.00
  -4   7  -5  410.86   16.90
  -4   7  -5  388.26   17.00
  -4   7  -5  387.96   16.90
  -4  -7  -5  403.06   17.20
  -4  -7  -5  402.86   17.20
  -4  -7  -5  395.96   17.00
  -4   7  -6    3.40    1.40
  -4   7  -6    2.00    0.40
  -4   7  -6    1.50    0.40
  -4  -7  -6    1.30    0.80
  -4  -7  -6    1.50    0.50
   4   7   7    0.80    0.60
  -4   7  -7    0.80    0.30
  -4  -7  -7    0.70    0.50
  -4  -7  -7    0.80    0.50
   4   7   8    0.40    0.40
  -4  -7  -8    0.70    0.40
   4   8 -10    0.20    0.20
  -4   8  10    0.50    0.30
  -4   8  10   -0.10    0.50
  -4  -8  10   -0.10    0.30
  -4   8   9    0.40    0.30
  -4   8   9    2.40    0.90
   4   8  -9    1.10    0.40
  -4  -8   9    0.80    0.40
   4   8  -8    0.10    0.20
  -4   8   8   -0.70    0.60
  -4   8   8    0.20    0.40
  -4  -8   8    0.80    0.40
  -4  -8   8    0.70    1.10
   4   8  -7   88.79    3.60
  -4   8   7   73.99    3.80
  -4   8   7   81.69    3.70
  -4  -8   7   81.59    3.70
  -4  -8   7   78.19    3.70
   4  -8  -7   73.19    4.60
   4   8  -6   11.40    0.70
  -4   8   6   10.60    0.80
   4  -8  -6   14.00    2.40
  -4  -8   6   13.30    1.10
  -4  -8   6   12.50    1.10
  -4   8   5   55.59    2.70
  -4   8   5   55.99    2.50
   4   8  -5   57.89    2.50
  -4  -8   5   54.69    2.60
  -4  -8   5   53.89    2.60
   4  -8  -5   48.50    3.30
   4   8  -4   43.00    2.00
  -4   8   4   40.70    2.30
  -4  -8   4   42.50    2.20
  -4  -8   4   44.80    2.10
  -4   8   3   26.50    1.30
  -4   8   3   24.20    2.60
   4   8  -3   26.50    2.50
  -4   8   2  367.26   15.70
   4   8  -2  378.36   16.20
  -4   8   2  374.96   16.20
  -4   8   1   21.40    2.10
   4   8  -1   17.90    1.80
  -4   8   1   19.20    1.00
  -4   8   0  928.01   40.40
  -4   8   0 1001.10   40.80
   4   8   0  963.60   40.70
  -4   8  -1  123.89    4.90
  -4   8  -1  110.79    5.60
   4   8   1  105.19    5.50
  -4   8  -1  113.39    5.20
  -4   8  -1  114.59    5.00
  -4  -8  -1  116.79    5.20
  -4  -8  -1  110.79    5.00
  -4   8  -2    5.20    1.30
  -4   8  -2    3.00    0.80
  -4   8  -2    4.80    0.40
  -4  -8  -2    5.60    1.30
  -4  -8  -2    4.00    0.80
  -4  -8  -2    4.00    0.80
  -4  -8  -2    2.60    0.90
  -4   8  -3  116.59    5.50
  -4   8  -3  123.19    5.40
  -4   8  -3  128.39    5.30
  -4  -8  -3  120.49    5.40
  -4  -8  -3  123.99    5.60
  -4  -8  -3  116.69    5.60
  -4   8  -4    8.30    0.80
  -4   8  -4    6.70    0.50
  -4  -8  -4    4.90    1.40
  -4  -8  -4    6.30    1.00
  -4  -8  -4    6.60    1.40
  -4   8  -5  105.39    4.90
  -4   8  -5  102.39    4.60
   4   8   5   94.99    4.90
  -4   8  -5  110.29    4.70
  -4  -8  -5  108.89    5.00
  -4  -8  -5  108.79    4.80
  -4  -8  -5  105.29    5.00
  -4   8  -6    1.00    0.30
  -4  -8  -6    0.60    0.60
   4   8   7    0.90    0.40
  -4  -8  -7    1.20    0.50
  -4  -8  -7    0.70    0.50
   4   9 -10    0.40    0.20
  -4   9  10    0.40    0.30
  -4  -9  10    0.40    0.40
   4   9  -9   58.49    2.50
  -4   9   9   49.00    2.60
  -4   9   9   56.69    2.70
  -4  -9   9   58.99    2.60
   4   9  -8    1.00    0.30
  -4   9   8    0.60    0.40
  -4   9   8    0.60    0.70
  -4  -9   8    0.20    0.40
  -4   9   7   11.30    1.00
   4  -9  -7    8.80    2.40
  -4  -9   7   12.80    1.20
  -4  -9   7   11.30    1.10
  -4   9   6    0.20    0.50
   4   9  -6   -0.20    0.20
  -4  -9   6    0.00    0.50
   4   9  -5    0.40    0.20
  -4   9   5    0.10    0.60
   4  -9  -5    0.70    1.00
  -4  -9   5    0.70    0.50
  -4  -9   5    0.40    0.50
  -4   9   4   58.39    2.90
   4   9  -4   60.49    2.60
  -4   9   4   61.59    2.70
  -4  -9   4   57.59    2.80
  -4  -9   4   55.79    2.80
  -4   9   3   10.10    0.60
  -4  -9   3   10.30    1.20
  -4  -9   3    9.20    1.00
  -4   9   2   66.59    3.40
   4   9  -2   70.89    4.30
  -4   9   2   63.39    3.00
  -4  -9   2   68.89    3.20
  -4   9   1    2.90    0.80
  -4   9   1    4.80    0.40
  -4   9   1    2.60    1.10
   4   9  -1    3.10    0.90
  -4  -9   1    4.80    1.10
  -4   9   0  179.78    7.80
  -4   9   0  180.38    7.60
  -4   9   0  174.68    8.30
   4   9   0  170.08    8.10
  -4  -9   0  172.68    7.70
  -4  -9   0  179.78    7.70
  -4  -9   0  189.18    7.90
  -4   9  -1   26.70    1.70
   4   9   1   21.10    3.30
  -4   9  -1   26.70    1.20
  -4   9  -1   26.30    1.40
  -4  -9  -1   22.40    1.40
  -4  -9  -1   26.90    1.60
  -4  -9  -1   25.00    1.80
  -4  -9  -1   22.20    2.40
  -4   9  -2    3.70    0.80
  -4   9  -2    3.50    0.40
  -4   9  -2    2.90    0.70
  -4  -9  -2    2.90    0.80
  -4  -9  -2    2.40    0.60
  -4  -9  -2    3.10    0.80
  -4  -9  -2    4.70    0.80
  -4   9  -3  175.28    7.80
  -4   9  -3  189.68    7.60
  -4  -9  -3  165.78    8.30
  -4  -9  -3  172.78    8.10
  -4   9  -4   73.09    3.30
  -4   9  -4   75.99    3.60
  -4   9  -4   72.59    3.30
  -4  -9  -4   71.59    3.40
  -4  -9  -4   69.39    3.70
  -4  -9  -4   73.29    3.70
   4   9   5   27.60    2.00
  -4   9  -5   28.00    1.50
  -4   9  -5   26.20    2.00
  -4  -9  -5   31.10    2.00
  -4  -9  -5   31.00    1.90
  -4  -9  -5   31.80    1.70
  -4   9  -6    0.90    0.30
  -4  -9  -6    0.70    0.60
  -4  -9  -6    0.90    0.40
   4   9   7    7.40    0.80
  -4   9  -7    7.40    0.50
  -4  -9  -7    7.80    1.00
  -4  10  10   -0.30    0.30
  -4 -10  10   -0.10    0.40
  -4  10   9   18.40    1.10
  -4 -10   9   18.80    1.10
  -4  10   8   -0.20    0.40
   4  10  -8    0.20    0.20
  -4 -10   8    0.30    0.50
  -4  10   7   24.30    1.50
   4  10  -7   25.40    1.30
  -4 -10   7   23.10    1.60
   4 -10  -7   22.10    2.40
  -4 -10   7   26.00    1.50
  -4  10   6    1.30    0.50
   4  10  -6    0.60    0.20
  -4 -10   6    0.90    0.60
   4 -10  -6    1.10    1.00
  -4 -10   6    0.60    0.50
   4  10  -5    0.60    0.30
  -4  10   5    0.90    0.40
  -4  10   5    1.20    0.60
  -4 -10   5    0.90    0.50
   4 -10  -5    0.50    1.00
  -4  10   4  342.77   14.30
  -4  10   4  346.17   14.20
   4  10  -4  313.47   14.10
  -4 -10   4  330.37   14.20
  -4 -10   4  339.57   14.30
  -4  10   3    8.60    1.80
  -4  10   3   11.70    0.70
  -4 -10   3    9.80    1.00
  -4 -10   3   12.10    1.20
  -4 -10   3    7.70    1.20
  -4  10   2    2.60    0.40
  -4  10   2    1.60    0.60
  -4 -10   2    2.60    0.50
  -4 -10   2    2.40    0.60
  -4 -10   2    1.80    0.60
  -4  10   1    9.30    1.30
  -4  10   1    9.60    0.60
  -4 -10   1    7.40    1.00
  -4 -10   1   10.00    1.30
  -4 -10   1    7.90    1.00
  -4  10   0  118.29    5.10
  -4  10   0  119.69    5.30
  -4 -10   0  118.49    5.20
  -4 -10   0  121.79    5.40
  -4 -10   0  113.49    5.20
  -4  10  -1    0.80    0.60
  -4  10  -1    0.10    0.20
  -4 -10  -1   -0.70    1.00
  -4 -10  -1   -0.10    0.50
  -4 -10  -1    0.10    0.40
  -4 -10  -1   -0.10    0.70
  -4  10  -2    0.80    0.40
  -4  10  -2    0.70    0.20
  -4  10  -2    0.40    0.70
  -4 -10  -2    0.50    0.80
  -4 -10  -2    0.40    0.40
  -4 -10  -2    0.00    0.80
  -4 -10  -2    0.10    0.60
  -4  10  -3  213.18    9.50
  -4  10  -3  215.88    9.30
  -4  10  -3  222.18    9.40
  -4 -10  -3  217.78    9.70
  -4 -10  -3  216.88    9.50
  -4 -10  -3  222.38    9.60
  -4  10  -4   36.80    2.20
  -4  10  -4   32.40    1.70
  -4 -10  -4   37.10    2.30
  -4 -10  -4   36.30    2.20
  -4 -10  -4   36.10    2.20
   4  10   5   60.79    3.10
  -4  10  -5   58.49    3.20
  -4  10  -5   57.49    2.70
  -4 -10  -5   64.19    2.90
  -4 -10  -5   61.59    3.20
  -4 -10  -5   62.59    3.20
  -4  10  -6    0.50    0.20
  -4 -10  -6   -0.20    0.50
  -4 -10  -6    0.20    0.40
  -4  10  -7    8.50    0.50
   4  10   7    8.20    0.90
   4 -10   7    8.60    0.70
  -4 -10  -7    8.70    0.90
   4  11  -9   16.00    0.80
  -4  11   9   14.30    0.90
  -4 -11   9   14.40    1.00
   4  11  -8    0.50    0.20
  -4  11   8    0.20    0.60
  -4 -11   8    0.50    0.50
   4 -11  -8    0.10    1.20
  -4  11   7    6.40    0.80
   4  11  -7    5.50    0.50
  -4 -11   7    5.60    0.90
   4  11  -6    2.10    0.50
  -4  11   6    2.10    0.50
   4 -11  -6    1.50    1.00
  -4 -11   6    3.80    0.90
  -4 -11   6    1.70    0.60
  -4  11   5   35.90    1.90
  -4  11   5   37.60    2.10
   4  11  -5   38.50    1.80
  -4 -11   5   37.80    2.30
   4 -11  -5   36.50    2.50
  -4 -11   5   41.40    2.00
  -4  11   4  109.59    4.90
  -4  11   4  114.39    4.80
  -4 -11   4  105.29    4.80
  -4 -11   4  106.79    4.90
  -4 -11   4  105.89    4.80
  -4  11   3    0.40    0.30
  -4  11   3   -0.20    0.90
  -4 -11   3   -0.30    0.50
  -4 -11   3    0.60    0.60
  -4 -11   3    0.10    0.50
  -4  11   2    0.30    0.20
  -4 -11   2    2.50    0.90
   4 -11  -2    2.90    0.80
  -4 -11   2    0.40    0.70
  -4 -11   2    0.90    0.50
  -4  11   1    4.60    0.40
  -4  11   1    3.60    1.30
  -4 -11   1    3.50    0.80
  -4 -11   1    5.10    1.30
  -4 -11   1    3.00    0.80
  -4  11   0    0.20    0.20
  -4  11   0    0.10    0.60
  -4 -11   0   -0.90    0.70
  -4 -11   0    0.70    1.30
  -4 -11   0   -0.30    0.50
  -4  11  -1    1.00    0.60
  -4 -11  -1    0.60    0.50
  -4 -11  -1    1.10    0.40
  -4 -11  -1    1.10    1.00
  -4 -11  -1    0.70    0.80
  -4  11  -2   56.09    2.80
  -4  11  -2   54.99    2.50
  -4 -11  -2   53.89    2.70
  -4 -11  -2   52.99    3.00
  -4 -11  -2   53.39    3.10
  -4  11  -3    9.50    0.60
  -4  11  -3    7.20    1.50
  -4 -11  -3    9.50    1.60
  -4 -11  -3    9.20    1.60
  -4 -11  -3   10.10    0.90
  -4  11  -4   15.70    1.70
  -4  11  -4   14.00    0.90
  -4 -11  -4   16.90    1.60
  -4 -11  -4   16.70    1.20
  -4 -11  -4   16.00    1.60
   4  11   5   55.49    2.90
  -4  11  -5   53.99    2.60
  -4 -11  -5   58.49    2.70
  -4 -11  -5   56.29    3.00
   4  11   6    0.60    1.00
  -4  11  -6    0.10    0.20
  -4 -11  -6    0.00    0.50
  -4 -11  -6   -0.20    0.40
  -4  11  -7    1.90    0.30
   4  11   7    2.10    0.70
  -4 -11  -7    2.50    0.80
   4 -11   7    2.20    0.40
   4  12  -9    6.90    0.50
  -4 -12   9    6.70    0.80
  -4  12   8    0.10    0.40
   4  12  -8    0.20    0.30
   4 -12  -8    0.30    1.00
  -4 -12   8    0.30    0.50
  -4  12   7    0.30    0.40
   4 -12  -7   -0.80    0.90
  -4 -12   7    0.60    0.60
  -4  12   6   -0.10    0.50
   4  12  -6    0.10    0.30
   4 -12  -6    0.20    0.90
  -4 -12   6    0.20    0.60
  -4  12   5   -0.90    0.60
  -4 -12   5   -0.30    0.60
  -4 -12   5   -0.20    0.60
   4 -12  -5    0.00    0.80
  -4  12   4   45.50    2.30
  -4  12   4   46.10    3.00
  -4 -12   4   47.20    2.40
   4 -12  -4   51.09    2.80
  -4 -12   4   48.60    2.40
  -4  12   3    2.30    0.90
  -4  12   3    3.80    0.50
  -4 -12   3    4.10    0.90
  -4 -12   3    4.50    0.90
  -4 -12   3    2.70    1.10
  -4  12   2    2.80    0.40
   4 -12  -2    3.20    0.70
  -4 -12   2    3.40    0.90
  -4 -12   2    3.90    1.20
  -4 -12   2    4.60    0.80
  -4  12   1   11.10    0.70
  -4  12   1   10.00    1.30
  -4 -12   1    9.80    1.00
   4 -12  -1    9.80    0.80
  -4 -12   1    7.20    1.30
  -4 -12   1   11.30    1.00
  -4  12   0   30.50    1.40
  -4  12   0   28.20    1.90
  -4 -12   0   29.70    1.70
  -4 -12   0   24.00    2.80
  -4 -12   0   30.10    1.60
  -4 -12   0   31.60    2.00
  -4  12  -1   17.90    0.90
  -4  12  -1   16.40    1.50
  -4 -12  -1   17.00    1.60
  -4 -12  -1   17.20    2.20
  -4 -12  -1   14.20    1.60
  -4  12  -2    1.50    0.30
  -4  12  -2    2.50    0.70
  -4 -12  -2    2.60    0.80
  -4 -12  -2    1.90    0.50
  -4 -12  -2    1.70    0.80
  -4 -12  -2    1.30    0.60
  -4  12  -3   43.90    2.60
  -4 -12  -3   47.60    2.40
  -4 -12  -3   48.70    2.70
  -4 -12  -3   48.70    2.90
  -4  12  -4   10.90    0.70
  -4  12  -4    9.00    1.70
  -4 -12  -4   14.60    1.40
  -4 -12  -4   14.10    1.50
  -4 -12  -4   13.30    1.10
   4  12   5   -0.40    0.60
  -4  12  -5    0.40    0.20
  -4 -12  -5   -0.50    0.40
  -4 -12  -5    0.00    0.90
  -4  12  -6   -0.10    0.20
   4  12   6    0.20    0.70
  -4 -12  -6   -0.30    0.40
  -4 -12  -6    0.20    0.50
   4 -12   6    0.50    0.20
  -4  13   9    2.60    0.50
   4  13  -8    0.50    0.30
  -4  13   8    0.60    0.40
   4 -13  -8    0.40    0.90
  -4 -13   8    0.70    0.50
   4  13  -7   47.40    2.30
  -4  13   7   54.59    2.60
  -4 -13   7   46.80    3.00
  -4  13   6   23.20    1.50
  -4 -13   6   22.10    1.60
   4 -13  -6   22.00    2.00
  -4 -13   6   23.70    1.50
  -4  13   5   31.00    1.80
   4 -13  -5   32.50    2.20
  -4 -13   5   32.00    1.80
  -4 -13   5   29.30    1.80
  -4  13   4  128.19    5.80
  -4 -13   4  123.79    5.70
  -4 -13   4  128.19    5.70
   4 -13  -4  137.79    6.00
  -4 -13   4  130.99    5.80
  -4  13   3    0.80    0.90
  -4  13   3    2.10    0.60
  -4 -13   3    1.80    0.50
  -4 -13   3    2.50    0.90
  -4  13   2   45.40    2.10
   4 -13  -2   41.50    2.10
  -4 -13   2   46.50    2.20
  -4 -13   2   46.00    2.40
  -4 -13   2   44.80    2.30
  -4  13   1    9.50    0.60
   4 -13  -1    8.60    0.70
  -4 -13   1    7.40    1.00
  -4 -13   1    8.60    1.10
  -4 -13   1    6.40    1.30
  -4  13   0    8.70    1.50
  -4  13   0   13.30    0.70
  -4 -13   0    7.90    2.60
  -4 -13   0   10.30    1.00
  -4 -13   0   11.70    0.90
  -4  13  -1    4.30    1.30
  -4  13  -1    5.00    0.50
  -4 -13  -1    4.60    0.70
  -4 -13  -1    6.60    2.00
  -4 -13  -1    7.10    1.00
  -4 -13  -1    5.60    1.30
  -4  13  -2   34.10    1.50
  -4  13  -2   32.80    2.10
  -4 -13  -2   31.10    1.80
  -4 -13  -2   29.60    2.10
  -4 -13  -2   30.30    2.30
  -4 -13  -2   31.00    1.90
  -4  13  -3   36.60    1.80
  -4  13  -3   39.80    2.40
  -4 -13  -3   42.90    2.40
  -4 -13  -3   39.60    2.00
  -4 -13  -3   37.70    2.30
  -4  13  -4    0.40    0.90
  -4 -13  -4    1.20    0.70
  -4 -13  -4    2.20    0.90
  -4 -13  -4    1.10    0.40
   4  13   5    7.30    1.00
  -4  13  -5    7.00    0.50
  -4 -13  -5    6.80    0.80
   4  13   6    4.90    1.20
  -4  13  -6    4.90    0.40
   4 -13   6    5.60    0.40
  -4 -13  -6    7.00    1.20
  -4  14   8   -0.40    0.30
   4 -14  -8    0.20    0.70
  -4 -14   8    0.10    0.60
  -4  14   7   28.40    1.50
   4 -14  -7   29.20    2.00
  -4 -14   7   27.20    1.60
  -4  14   6   16.70    1.20
  -4 -14   6   13.30    2.60
   4 -14  -6   17.50    1.80
  -4 -14   6   15.40    1.30
  -4  14   5    0.30    0.60
  -4 -14   5    0.80    0.70
  -4 -14   5    0.20    0.60
   4 -14  -5   -0.10    0.80
  -4 -14   5    0.80    0.60
  -4  14   4   16.00    1.50
   4 -14  -4   20.00    1.70
  -4 -14   4   18.50    1.40
  -4 -14   4   16.40    1.20
  -4 -14   4   19.40    1.30
  -4  14   3    1.40    0.90
  -4 -14   3    1.00    0.40
  -4 -14   3    1.00    0.60
  -4 -14   3    0.60    0.70
  -4  14   2    0.60    0.30
  -4 -14   2    0.80    0.50
  -4 -14   2    0.50    0.70
  -4 -14   2    1.30    0.40
   4 -14  -2    0.90    0.40
  -4  14   1   16.50    0.90
  -4 -14   1   14.20    1.10
  -4 -14   1   12.80    1.50
   4 -14  -1   15.90    0.90
  -4 -14   1   17.10    1.20
  -4  14   0    1.40    0.40
  -4 -14   0   -0.60    0.40
  -4 -14   0    0.20    0.50
   4 -14   0    0.50    0.30
  -4 -14   0   -0.30    1.30
  -4 -14   0   -0.70    0.70
  -4  14  -1   -0.20    0.20
  -4  14  -1   -0.50    0.70
  -4 -14  -1   -0.20    0.50
  -4 -14  -1   -0.30    0.90
  -4 -14  -1    0.10    0.70
  -4 -14  -1   -0.20    0.40
   4 -14   1   -0.30    0.20
  -4  14  -2    1.90    0.80
  -4  14  -2    2.30    0.40
  -4 -14  -2    2.60    0.70
  -4 -14  -2    3.70    1.40
  -4 -14  -2    1.20    0.80
  -4  14  -3   26.40    1.30
  -4  14  -3   26.70    2.00
  -4 -14  -3   25.30    1.90
  -4 -14  -3   28.20    1.90
  -4 -14  -3   27.30    1.50
  -4  14  -4    0.20    0.20
   4 -14   4    0.60    0.30
  -4 -14  -4    0.30    1.10
   4  14   5    0.20    0.50
  -4 -14  -5    0.50    0.40
   4 -14   5    0.20    0.20
  -4 -14  -5    1.20    0.70
   4  14   6    5.20    1.00
  -4  14  -6    4.40    0.40
   4 -14   6    4.80    0.40
  -4 -14  -6    5.90    1.00
  -4 -14  -6    4.30    1.00
  -4  15   8    0.10    0.30
  -4 -15   8    0.10    0.90
   4 -15  -8   -0.10    0.70
  -4  15   7    3.10    0.70
  -4 -15   7    3.60    1.00
  -4  15   6    0.90    0.60
  -4 -15   6    0.30    0.70
  -4  15   5   23.80    1.40
  -4 -15   5   19.30    1.40
  -4 -15   5   21.20    1.60
   4 -15  -5   21.90    1.90
  -4 -15   5   22.00    1.50
  -4  15   4   16.70    1.50
  -4 -15   4   19.20    1.50
   4 -15  -4   19.60    1.70
  -4 -15   4   20.30    1.20
  -4 -15   4   20.10    1.40
  -4 -15   3   72.79    3.40
  -4 -15   3   72.29    3.40
   4 -15  -3   80.49    3.90
  -4 -15   3   69.99    3.50
   4 -15  -3   73.99    3.80
   4 -15  -2   91.59    4.10
  -4 -15   2   90.59    4.30
  -4 -15   2   95.49    4.20
  -4 -15   2   93.29    4.20
  -4  15   1    8.80    0.70
  -4 -15   1    8.30    0.80
  -4 -15   1    4.70    1.40
  -4 -15   1    5.80    1.00
   4 -15  -1    7.10    0.60
  -4  15   0    9.10    0.70
  -4 -15   0    7.30    1.10
  -4 -15   0   10.70    2.60
   4 -15   0   10.10    0.70
  -4 -15   0   10.20    0.90
  -4 -15   0    8.70    1.40
  -4  15  -1    1.50    0.40
  -4 -15  -1    4.80    1.90
  -4 -15  -1    2.70    0.90
  -4 -15  -1    1.10    0.60
  -4 -15  -1    1.10    0.80
   4 -15   1    1.50    0.50
  -4  15  -2    4.00    0.50
  -4 -15  -2    4.20    0.80
   4 -15   2    5.30    0.50
  -4 -15  -2    2.80    0.90
  -4  15  -3    7.40    0.60
  -4 -15  -3    6.40    1.30
  -4 -15  -3    6.50    1.40
  -4 -15  -3    8.30    0.80
   4 -15   3    7.80    0.60
   4  15   4    0.00    0.40
  -4  15  -4   -0.10    0.20
  -4 -15  -4    0.10    0.40
  -4 -15  -4    0.10    0.60
   4 -15   4    0.10    0.20
  -4 -15  -4   -0.20    0.60
   4  15   5    2.00    0.80
  -4  15  -5    3.10    0.40
  -4 -15  -5    3.10    0.60
   4 -15   5    3.60    0.30
  -4 -15  -5    2.70    0.90
  -4  16   8    0.10    0.40
   4 -16  -8    0.60    0.70
  -4  16   7    7.00    0.70
  -4 -16   7    6.50    1.30
   4 -16  -7    8.60    1.30
   4 -16  -6    0.60    0.60
  -4 -16   6    0.10    0.70
  -4 -16   5    3.30    0.90
  -4 -16   5    4.70    1.40
   4 -16  -5    4.60    1.40
  -4  16   4    1.00    0.70
   4 -16  -4    0.30    0.80
  -4 -16   4    1.10    0.50
  -4 -16   4    1.20    0.70
  -4 -16   4    1.10    0.80
  -4 -16   3    2.10    0.80
  -4 -16   3    2.20    0.70
  -4 -16   3    1.20    0.60
   4 -16  -3    2.00    0.70
  -4 -16   2   85.99    4.10
  -4 -16   2   82.49    4.00
  -4 -16   2   90.99    3.90
  -4 -16   1   -0.50    0.80
  -4 -16   1   -0.50    0.50
  -4 -16   1   -0.10    0.40
   4 -16  -1    0.40    0.30
  -4  16   0    1.10    0.30
  -4 -16   0    0.90    0.40
  -4 -16   0    0.80    0.50
   4 -16   0    1.80    0.40
  -4  16  -1   37.90    1.80
   4 -16   1   39.30    1.90
  -4 -16  -1   34.90    2.60
  -4 -16  -1   41.10    2.00
  -4 -16  -1   38.10    2.30
  -4 -16  -1   40.30    2.10
  -4  16  -2   13.60    0.80
  -4 -16  -2   15.40    1.00
  -4 -16  -2   17.00    1.50
   4 -16   2   14.60    0.90
  -4 -16  -2   12.90    1.70
  -4  16  -3    8.20    0.60
   4 -16   3    9.50    0.60
  -4 -16  -3    6.00    1.20
  -4 -16  -3    9.60    0.80
  -4 -16  -3    6.90    1.30
   4  16   4    0.20    0.40
  -4  16  -4    0.40    0.20
   4 -16   4    0.40    0.20
  -4 -16  -4    0.60    0.30
  -4 -16  -4   -0.10    0.50
  -4  16  -5   -0.30    0.30
   4  16   5    0.40    0.40
   4 -16   5    0.10    0.20
  -4 -16  -5   -0.70    0.40
  -4  17   7   16.00    0.90
  -4  17   6    0.30    0.40
   4 -17  -6    0.20    0.60
  -4 -17   6    0.70    1.50
  -4  17   5   -0.20    0.50
   4 -17  -5    0.50    0.70
  -4 -17   5    0.20    0.50
  -4 -17   5   -0.80    0.90
  -4  17   4   10.00    1.40
  -4 -17   4   13.50    1.00
  -4 -17   4   11.20    1.50
   4 -17  -4   15.50    1.70
  -4 -17   4   11.40    1.40
  -4 -17   3    5.30    1.40
  -4 -17   3    3.10    0.70
  -4 -17   3    3.80    1.00
   4 -17  -3    1.50    0.90
   4 -17  -3    3.50    1.50
  -4 -17   2   19.60    1.40
  -4 -17   2   15.80    1.60
   4 -17  -2   20.10    1.10
  -4 -17   2   20.10    1.20
   4 -17  -2   19.50    1.70
  -4 -17   1   -0.10    0.50
   4 -17  -1   -0.10    0.30
  -4 -17   1    1.10    0.80
  -4 -17   1    0.00    0.30
   4 -17   0    0.60    0.20
  -4 -17   0    0.20    0.50
  -4 -17   0   -0.20    0.80
  -4 -17   0    0.00    0.60
  -4  17  -1    2.20    0.60
   4 -17   1    2.70    0.40
  -4 -17  -1    5.00    1.40
  -4 -17  -1    2.90    0.70
  -4  17  -2    2.10    0.50
  -4 -17  -2    3.90    1.20
   4 -17   2    1.40    0.40
  -4 -17  -2    0.70    0.70
  -4 -17  -2    0.90    0.40
  -4  17  -3    0.90    0.30
  -4 -17  -3   -0.30    0.30
  -4 -17  -3   -0.30    0.60
   4 -17   3   -0.30    0.20
  -4 -17  -3    0.50    0.60
   4  17   4    0.00    0.40
  -4  17  -4    0.80    0.30
   4 -17   4    0.50    0.20
  -4 -17  -4    0.20    0.30
  -4 -17  -4    0.30    0.50
  -4  18   6    2.50    0.70
   4 -18  -6    1.40    0.60
  -4  18   5   -0.40    0.50
  -4 -18   5    0.40    0.40
   4 -18  -5   -0.20    0.60
  -4  18   4    6.20    1.20
  -4 -18   4    6.80    0.70
  -4 -18   4    4.50    1.20
  -4 -18   4    5.10    1.70
   4 -18  -4    6.90    1.40
   4 -18  -3    9.30    2.40
  -4 -18   3   11.40    1.10
  -4 -18   3    9.30    1.50
  -4 -18   3   10.40    0.80
  -4 -18   2    4.50    1.10
  -4 -18   2    3.30    0.90
   4 -18  -2    6.70    1.30
  -4 -18   2    3.80    0.60
   4 -18  -2    5.10    0.70
   4 -18  -1    6.60    0.80
  -4 -18   1    3.30    1.00
  -4 -18   1    5.10    0.70
  -4 -18   1    5.10    1.50
  -4 -18   0    0.10    0.40
  -4 -18   0    1.00    0.90
   4 -18   1    0.20    0.20
  -4 -18  -1    0.40    0.40
  -4 -18  -1    0.20    0.90
  -4 -18  -1    1.00    0.80
  -4 -18  -2    0.30    0.30
   4 -18   2    0.10    0.20
  -4 -18  -2    0.30    0.70
  -4 -18  -2    0.30    0.70
   4  18   3    0.70    0.40
   4 -18   3    1.40    0.30
  -4 -18  -3    0.40    0.30
  -4 -18  -3    0.90    0.60
  -4 -18  -3    0.90    0.60
   4  18   4   -0.20    0.30
   4 -18   4    0.00    0.10
  -4 -18  -4   -0.30    0.40
  -4 -18  -4   -0.50    0.80
  -4  19   6   -0.10    0.40
   4 -19  -6    0.50    0.50
  -4  19   5    0.50    0.60
  -4 -19   5    1.00    0.80
   4 -19  -4    0.30    0.60
  -4 -19   4    0.30    0.30
   4 -19  -3    9.30    1.50
  -4 -19   3   11.30    0.70
  -4 -19   3    9.50    1.20
   4 -19  -2   18.00    1.10
  -4 -19   2   18.70    1.30
  -4 -19   2   18.40    1.10
   4 -19  -2   19.60    1.50
  -4 -19   2   18.90    1.80
  -4 -19   1    0.20    1.00
  -4 -19   1    2.20    0.50
   4 -19  -1    1.30    0.70
   4 -19   0    1.00    0.70
  -4 -19   0    1.10    0.30
   4 -19   0    1.50    0.40
  -4 -19   0    3.30    1.40
   4 -19   1    1.60    0.30
  -4 -19  -1    0.70    0.30
  -4 -19  -1    0.20    0.80
   4 -19   1    1.30    0.80
  -4 -19  -2    4.50    1.20
  -4 -19  -2    4.40    1.40
  -4 -19  -2    6.40    0.70
   4 -19   2    6.90    0.50
   4  19   3    2.20    0.60
  -4 -19  -3    0.70    0.50
  -4 -19  -3    0.60    0.30
   4 -19   3    1.10    0.40
   4 -20  -5    0.90    0.40
  -4 -20   4    0.60    0.40
   4 -20  -4   -0.30    0.60
   4 -20  -3    0.10    0.50
  -4 -20   3    0.40    0.30
   4 -20  -2    4.50    1.10
   4 -20  -2    2.70    0.80
  -4 -20   2    3.30    0.50
   4 -20  -1    0.40    0.30
   4 -20  -1    0.60    0.60
  -4 -20   1    0.00    0.30
   4 -20   0    4.00    0.50
  -4 -20   0    4.10    0.50
  -4 -20  -1    0.20    0.30
   4 -20   1   -0.20    0.20
   4 -20   1    0.40    1.70
   4  20   2    0.00    0.40
   4 -20   2    0.00    0.20
  -4 -20  -2    0.20    0.20
   4 -21  -4    4.00    1.20
  -4 -21   4    2.20    0.70
  -4 -21   3    2.20    0.70
   4 -21  -2    6.40    1.10
  -4 -21   2    4.80    0.50
  -4 -21   1    0.00    0.40
   4 -21  -1    0.30    0.60
   4 -21   0    3.00    0.50
  -4 -21   0    4.10    0.50
   4  21   1    0.10    0.30
  -4 -21  -1   -0.10    0.20
  -5   0  11   -0.10    0.30
  -5   0  10   62.89    2.90
  -5   0  10   61.89    2.90
   5   0 -10   62.39    2.90
   5   0  -9    0.00    0.20
  -5   0   9    0.00    0.50
  -5   0   8  272.47   11.70
   5   0  -8  274.87   11.60
  -5   0   8  264.67   11.60
  -5   0   7    0.00    0.50
  -5   0   7   -0.40    0.40
  -5   0   6   68.09    3.20
  -5   0   6   67.79    3.20
   5   0  -5   -0.90    1.00
  -5   0   5    0.20    0.20
  -5   0   5   -0.30    0.50
  -5   0   4  198.38    8.50
   5   0  -3   -0.90    0.60
  -5   0   2   20.10    1.00
   5   0  -2   20.20    1.70
  -5   0   1    0.10    0.20
   5   0  -1    0.30    0.50
   5   0   0    3.20    0.90
   5   0   0    4.40    1.10
  -5   0   0    4.10    0.40
  -5   0  -1    0.30    0.20
  -5   0  -2    3.30    1.20
  -5   0  -2    2.60    0.40
  -5   0  -2    1.50    0.50
  -5   0  -3    0.20    0.40
  -5   0  -3   -1.00    0.60
  -5   0  -3   -0.10    1.20
  -5   0  -3    0.00    0.20
  -5   0  -4   12.20    1.00
  -5   0  -4   13.60    0.80
  -5   0  -4   16.40    1.40
  -5   0  -5   -0.40    0.50
  -5   0  -5   -0.10    0.40
   5   0   6   29.20    2.10
  -5   0  -6   33.60    1.70
  -5   0  -6   30.60    1.90
  -5   0  -7    0.00    0.40
   5   0   7   -0.40    0.70
  -5   0  -7    0.00    0.50
  -5   1  11   -0.50    0.50
   5   1 -11    0.80    0.30
  -5   1  11    1.40    0.50
  -5  -1  11    0.50    0.30
   5   1 -10    3.60    0.50
  -5   1  10    4.70    0.70
  -5   1  10    3.70    0.70
  -5  -1  10    4.00    0.70
  -5  -1  10    4.00    0.70
   5  -1 -10    3.90    0.50
  -5   1   9    1.90    0.80
   5   1  -9    1.60    0.40
  -5   1   9    1.90    0.70
   5  -1  -9    1.80    0.40
  -5  -1   9    3.50    0.80
  -5  -1   9    2.10    0.70
   5   1  -8   81.19    3.60
  -5   1   8   75.89    3.60
  -5   1   8   78.39    3.70
  -5  -1   8   76.69    3.60
  -5  -1   8   77.79    3.70
   5  -1  -8   78.89    3.60
  -5   1   7   19.70    1.30
  -5   1   7   21.90    1.50
  -5  -1   7   20.90    1.40
  -5  -1   7   20.90    1.30
  -5   1   6    4.20    0.80
  -5   1   6    4.50    0.50
  -5   1   6    3.90    1.20
  -5  -1   6    3.10    0.80
  -5  -1   6    4.70    1.00
   5   1  -5   73.89    4.70
  -5   1   5   62.59    3.10
  -5   1   5   66.49    3.00
  -5  -1   5   67.29    3.00
  -5  -1   5   60.09    3.10
  -5   1   4   52.99    2.40
   5   1  -4   51.09    2.90
  -5  -1   4   53.29    2.40
   5   1  -3  584.84   22.50
   5   1  -3  508.05   22.50
  -5   1   3  510.35   22.20
  -5  -1   3  511.75   22.20
   5  -1  -3  522.85   22.50
   5   1  -2   43.20    2.20
  -5   1   2   42.60    1.90
   5   1  -2   40.70    2.50
  -5  -1   2   40.50    1.90
   5  -1  -2   40.60    2.40
  -5   1   1    7.80    0.50
   5   1  -1    9.90    1.30
   5   1  -1   10.40    1.00
  -5  -1   1    8.50    0.50
   5  -1  -1    9.40    1.40
   5   1   0   36.20    2.10
   5   1   0   35.80    1.90
  -5   1   0   35.50    1.60
   5  -1   0   34.60    2.00
  -5  -1   0   33.40    1.60
  -5   1  -1    1.70    0.30
  -5  -1  -1    1.50    0.40
  -5   1  -2   32.30    1.70
  -5   1  -2   32.00    2.00
  -5   1  -2   34.80    1.50
  -5  -1  -2   32.90    1.80
  -5  -1  -2   31.00    2.10
  -5  -1  -2   32.70    1.50
  -5   1  -3   -0.10    0.60
  -5   1  -3   -0.10    0.20
  -5   1  -3    0.20    0.40
  -5  -1  -3    0.50    1.20
  -5  -1  -3    0.30    0.30
  -5  -1  -3    0.00    0.40
  -5  -1  -3   -0.10    0.60
  -5   1  -4    5.00    1.20
  -5   1  -4    5.10    0.50
  -5   1  -4    5.20    0.80
  -5  -1  -4    6.90    1.20
  -5  -1  -4    3.30    0.70
  -5   1  -5    0.60    0.30
  -5   1  -5    0.30    0.30
  -5   1  -5    2.60    1.10
  -5  -1  -5    0.50    0.40
   5  -1   5    0.50    1.00
  -5  -1  -5    0.60    0.60
  -5   1  -6    0.40    0.40
  -5   1  -6    1.00    0.50
   5   1   6    0.90    0.80
  -5  -1  -6    0.20    0.40
  -5  -1  -6    0.80    0.60
  -5   1  -7    0.30    0.40
  -5   1  -7    0.10    0.50
   5   1   7   -0.50    0.60
  -5  -1  -7    0.20    0.50
  -5  -1  -7    0.10    0.40
   5   2 -11   10.50    0.70
  -5   2  11   10.60    0.80
  -5   2  11    9.80    0.80
  -5  -2  11   10.40    0.70
   5   2 -10   12.00    0.70
  -5   2  10   11.60    0.90
  -5   2  10   11.40    0.80
  -5  -2  10   13.70    1.30
   5  -2 -10   11.80    0.80
  -5  -2  10   11.30    0.90
   5   2  -9    8.80    0.70
  -5   2   9   10.80    0.90
  -5   2   9   10.30    1.00
  -5  -2   9   11.10    1.00
  -5  -2   9   12.10    0.90
   5  -2  -9    9.80    0.70
   5   2  -8   68.79    3.20
  -5   2   8   72.19    3.30
  -5   2   8   69.59    3.30
  -5  -2   8   67.19    3.20
  -5  -2   8   67.49    3.30
   5  -2  -8   65.59    3.20
  -5   2   7    3.30    1.00
  -5  -2   7    3.30    0.70
  -5   2   6   76.29    3.80
  -5   2   6   88.39    3.70
  -5  -2   6   77.49    3.70
  -5  -2   6   78.69    3.70
  -5   2   5  624.54   26.40
  -5   2   5  607.24   26.30
  -5  -2   5  636.64   26.30
  -5  -2   5  627.54   26.30
   5   2  -4    4.70    1.50
  -5   2   4    5.00    0.50
  -5  -2   4    5.60    0.50
   5   2  -3  208.68    8.90
  -5   2   3  192.28    8.60
   5   2  -3  205.08    9.20
   5  -2  -3  209.78    9.20
  -5  -2   3  193.38    8.60
   5   2  -2    4.30    1.40
  -5   2   2    2.80    0.30
  -5   2   1   48.50    2.30
   5   2  -1   51.99    2.70
   5   2  -1   51.99    2.60
   5  -2  -1   53.19    2.80
  -5   2   0   16.60    0.80
   5   2   0   14.70    1.30
   5   2   0   17.90    1.50
   5  -2   0   15.30    1.40
  -5   2  -1  218.18    8.70
  -5  -2  -1  192.68    8.70
  -5   2  -2    0.50    0.60
  -5   2  -2    0.90    0.40
  -5   2  -2    0.40    0.20
  -5  -2  -2    0.20    0.70
  -5  -2  -2    0.40    0.50
  -5   2  -3   75.19    3.70
  -5   2  -3   76.69    3.40
  -5   2  -3   82.69    3.60
  -5  -2  -3   75.39    3.80
  -5  -2  -3   79.39    4.00
  -5  -2  -3   78.29    3.60
  -5   2  -4   38.30    2.20
  -5   2  -4   40.50    2.00
  -5   2  -4   40.40    1.90
  -5  -2  -4   41.80    2.30
  -5  -2  -4   40.10    2.00
  -5   2  -5   21.80    1.20
  -5   2  -5   22.20    1.60
  -5   2  -5   24.40    1.30
  -5  -2  -5   22.20    1.70
  -5  -2  -5   23.60    1.30
  -5   2  -6    0.90    0.50
  -5   2  -6    2.20    0.50
  -5   2  -6    1.70    0.40
   5   2   6    1.50    0.70
  -5  -2  -6    2.30    0.70
  -5  -2  -6    1.50    0.50
  -5   2  -7    1.10    0.40
  -5   2  -7    1.30    0.60
   5   2   7    0.40    0.50
  -5  -2  -7    1.50    0.40
  -5  -2  -7    2.30    0.90
   5   3 -11    1.60    0.40
  -5   3  11    0.80    0.40
  -5   3  11    0.70    0.30
  -5  -3  11    0.90    0.30
  -5   3  10   10.90    0.80
  -5   3  10    9.80    0.80
   5   3 -10   10.20    0.70
  -5  -3  10    8.40    0.90
  -5  -3  10    9.30    0.80
   5  -3 -10   10.50    0.80
   5   3  -9    8.80    0.70
  -5   3   9    7.90    0.80
  -5   3   9    8.40    0.90
  -5  -3   9    7.80    0.90
  -5  -3   9    7.50    0.90
   5  -3  -9    9.40    0.70
  -5   3   8  322.87   13.70
  -5   3   8  317.57   13.70
  -5  -3   8  316.77   13.70
  -5  -3   8  318.27   13.60
  -5   3   7    7.50    1.20
  -5   3   7    7.40    0.80
   5   3  -7    5.90    0.60
  -5  -3   7    8.00    0.90
  -5   3   6   37.50    1.90
  -5   3   6   34.70    2.20
  -5   3   6   40.00    1.80
  -5  -3   6   37.20    1.90
  -5  -3   6   36.70    2.00
  -5   3   5   98.89    4.10
  -5   3   5   90.19    4.20
  -5  -3   5   93.29    4.20
  -5  -3   5   89.39    4.20
   5   3  -4  154.18    7.20
  -5   3   4  158.08    6.80
  -5  -3   4  159.58    6.80
   5   3  -3    0.00    0.50
  -5  -3   3    0.10    0.20
  -5   3   2   76.29    3.30
  -5   3   2   77.09    3.70
   5   3  -2   77.09    3.60
   5   3  -2   73.49    3.80
  -5  -3   2   72.49    3.30
   5  -3  -2   74.89    3.70
   5   3  -1   34.80    1.90
  -5   3   1   30.30    1.40
   5   3  -1   30.20    2.10
  -5   3   1   32.50    1.90
   5  -3  -1   30.30    2.00
  -5   3   0   12.00    0.60
   5   3   0   10.40    1.60
   5   3   0   12.50    1.30
   5  -3   0   13.70    1.40
  -5   3  -1  178.28    7.60
  -5   3  -2    0.40    0.50
  -5   3  -2    0.90    0.40
  -5   3  -2    1.10    0.30
  -5  -3  -2    1.20    0.70
  -5  -3  -2    2.00    1.20
  -5  -3  -2    1.00    0.50
  -5   3  -3   14.20    0.80
  -5   3  -3   14.50    1.30
  -5   3  -3   16.00    1.00
  -5  -3  -3   14.70    1.50
  -5  -3  -3   12.20    1.70
  -5  -3  -3   14.00    1.10
  -5   3  -4   16.30    1.00
  -5   3  -4   15.30    1.30
  -5   3  -4   14.60    0.80
  -5  -3  -4   13.00    1.60
  -5  -3  -4   13.60    1.10
  -5  -3  -4   15.30    1.50
  -5   3  -5    1.40    0.70
  -5   3  -5    0.70    0.50
  -5  -3  -5    0.80    0.80
  -5  -3  -5    1.40    0.40
  -5   3  -6    1.50    0.30
  -5   3  -6    0.40    0.70
  -5   3  -6    1.00    0.40
  -5  -3  -6    1.80    0.70
  -5  -3  -6    1.00    0.60
  -5   3  -7   -0.30    0.40
   5   3   7    0.10    0.50
  -5  -3  -7   -0.10    0.40
  -5  -3  -7    0.10    0.40
  -5   4  11    0.00    0.30
  -5   4  11    0.80    0.30
  -5  -4  11    0.20    0.30
  -5   4  10   -0.10    0.40
  -5   4  10    0.50    0.30
   5   4 -10    0.50    0.20
   5  -4 -10    0.30    0.30
  -5  -4  10    1.30    0.50
  -5  -4  10   -0.10    0.50
  -5   4   9    4.70    0.70
  -5   4   9    3.20    0.90
   5   4  -9    2.50    0.40
   5  -4  -9    3.30    0.50
  -5  -4   9    3.50    0.90
  -5  -4   9    3.70    0.70
  -5   4   8    2.20    0.70
  -5   4   8    0.90    0.60
   5   4  -8    1.90    0.40
  -5  -4   8    2.20    0.80
  -5  -4   8    2.30    0.80
  -5   4   7   29.70    1.70
   5   4  -7   29.70    1.50
  -5  -4   7   30.50    1.70
  -5  -4   7   30.50    1.60
  -5   4   6    0.10    0.80
  -5   4   6    0.50    0.20
  -5   4   6    0.30    0.50
  -5  -4   6    0.90    0.50
  -5  -4   6    0.70    0.40
  -5   4   5   71.79    3.10
  -5   4   5   65.59    3.20
  -5  -4   5   64.79    3.20
  -5  -4   5   67.69    3.10
   5   4  -4   41.40    2.70
  -5   4   4   40.60    2.90
  -5   4   4   40.00    1.90
  -5  -4   4   43.50    1.90
  -5   4   3  604.84   25.70
  -5   4   3  548.85   25.30
   5   4  -3  661.03   25.70
  -5  -4   3  595.54   25.30
   5   4  -2    0.20    0.60
  -5   4   2    0.70    0.20
  -5   4   2    0.20    0.50
   5   4  -2    0.10    0.80
   5  -4  -2    0.50    0.70
   5   4  -1  130.69    6.30
  -5   4   1  134.29    5.80
   5   4  -1  138.99    6.10
  -5   4   1  140.89    6.10
   5  -4  -1  132.39    6.10
   5   4   0   37.60    2.10
  -5   4   0   37.50    1.70
   5   4   0   40.90    2.50
  -5   4   0   36.40    2.60
   5  -4   0   37.90    2.40
  -5   4  -1  110.69    4.80
  -5   4  -2    6.00    0.70
  -5   4  -2    3.90    1.10
  -5   4  -2    5.00    0.40
  -5  -4  -2    4.90    0.90
  -5  -4  -2    6.30    1.70
  -5  -4  -2    3.80    1.50
  -5   4  -3   97.49    4.70
  -5   4  -3  103.49    4.60
  -5   4  -3  105.19    4.50
  -5  -4  -3  105.29    4.90
  -5  -4  -3  103.69    4.80
  -5  -4  -3  101.09    4.60
  -5   4  -4  105.79    4.70
  -5   4  -4  102.19    4.90
  -5   4  -4  115.19    4.90
  -5  -4  -4  108.79    5.00
  -5  -4  -4  107.79    4.80
  -5  -4  -4  102.79    5.00
  -5   4  -5   10.00    0.90
  -5   4  -5    8.40    1.20
  -5   4  -5    9.00    0.60
  -5  -4  -5    9.60    1.20
  -5  -4  -5   10.40    0.90
  -5   4  -6    2.40    0.40
  -5   4  -6    3.10    0.90
  -5  -4  -6    4.30    1.20
  -5   4  -7   -0.70    1.20
   5   4   7    0.20    0.50
  -5   4  -7    0.00    0.30
  -5  -4  -7    0.10    0.40
  -5  -4  -7    0.00    0.40
  -5   5  10   16.50    1.00
  -5   5  10   17.00    1.10
   5   5 -10   17.40    1.10
   5  -5 -10   17.20    1.00
  -5  -5  10   18.10    1.00
  -5   5   9    9.40    0.90
   5   5  -9    9.80    0.70
  -5   5   9   10.90    1.30
  -5  -5   9    9.60    0.90
  -5  -5   9   11.00    1.00
   5  -5  -9   10.30    0.70
  -5   5   8   82.09    3.90
   5   5  -8   77.49    3.60
  -5   5   8   79.19    3.70
  -5  -5   8   76.99    3.70
  -5  -5   8   77.89    3.60
  -5   5   7   37.20    2.00
   5   5  -7   38.30    1.80
  -5   5   7   34.20    2.10
  -5  -5   7   38.90    1.90
  -5  -5   7   38.30    2.00
  -5   5   6   21.80    1.40
  -5   5   6   21.60    1.20
  -5  -5   6   20.40    1.30
  -5  -5   6   21.00    1.30
  -5   5   5  181.48    7.60
  -5   5   5  179.58    7.70
  -5  -5   5  173.68    7.60
  -5  -5   5  173.18    7.70
   5   5  -4  154.98    7.30
  -5   5   4  142.09    7.30
  -5   5   3  146.59    6.60
   5   5  -3  158.98    7.10
  -5   5   3  152.68    7.10
  -5  -5   3  160.18    6.60
  -5   5   2   31.30    1.50
  -5   5   2   33.20    2.30
   5   5  -2   33.40    2.10
  -5   5   1  750.32   30.40
  -5   5   1  670.13   30.00
   5   5  -1  742.23   30.30
   5  -5  -1  701.73   30.40
   5   5   0   38.30    3.00
  -5   5   0   41.70    1.80
   5   5   0   39.20    2.40
  -5   5   0   40.70    2.50
   5  -5   0   36.00    2.60
  -5   5  -1  185.88    8.30
  -5   5  -1  195.48    8.10
  -5   5  -1  198.58    8.30
  -5  -5  -1  184.58    8.30
  -5   5  -2    9.00    1.20
  -5   5  -2   10.50    0.80
  -5   5  -2    9.80    0.60
  -5  -5  -2    9.00    1.50
  -5  -5  -2    8.70    1.60
  -5  -5  -2    8.90    0.90
  -5   5  -3   10.80    1.30
  -5   5  -3   12.50    1.00
  -5   5  -3   13.10    0.70
  -5  -5  -3   12.60    1.60
  -5  -5  -3   10.80    1.50
  -5  -5  -3   11.00    1.00
  -5   5  -4    6.20    0.80
  -5   5  -4    5.70    0.50
  -5   5  -4    4.90    1.20
  -5  -5  -4    4.30    1.30
  -5  -5  -4    5.60    0.80
  -5   5  -5   16.10    1.40
  -5   5  -5   13.10    0.80
  -5   5  -5   18.20    1.30
  -5  -5  -5   14.10    1.40
  -5  -5  -5   15.40    1.10
  -5   5  -6   13.40    1.40
  -5   5  -6   15.10    0.90
  -5   5  -6   16.50    1.00
  -5  -5  -6   17.60    1.10
  -5  -5  -6   17.80    2.20
   5   5   7    0.30    0.50
  -5   5  -7    1.10    0.30
  -5  -5  -7    0.90    0.40
  -5  -5  -7    0.20    0.40
   5   6 -10    0.20    0.20
  -5   6  10    0.20    0.40
  -5   6  10   -0.20    0.30
  -5  -6  10   -0.40    0.30
   5   6  -9    1.50    0.40
  -5   6   9    0.50    0.40
  -5   6   9    1.30    0.50
   5  -6  -9    1.30    0.30
  -5  -6   9    2.00    0.70
  -5  -6   9    1.40    0.50
   5   6  -8   24.00    1.30
  -5   6   8   26.90    1.70
  -5   6   8   22.40    1.60
  -5  -6   8   24.70    1.40
  -5  -6   8   25.40    1.80
  -5   6   7    3.50    0.80
   5   6  -7    3.60    0.50
  -5   6   7    1.90    0.80
  -5  -6   7    4.80    0.80
  -5  -6   7    3.90    0.80
  -5   6   6   14.00    0.90
  -5   6   6   14.70    1.20
   5   6  -6   15.10    0.90
  -5  -6   6   12.90    1.10
  -5  -6   6   14.00    1.00
  -5   6   5    6.10    1.00
  -5   6   5    7.60    0.60
  -5  -6   5    7.50    0.90
  -5  -6   5    6.30    0.80
  -5   6   4    0.00    0.20
  -5  -6   4   -0.20    0.50
  -5  -6   4    1.00    0.50
  -5   6   3  307.57   13.60
  -5   6   3  309.37   13.10
   5   6  -3  314.37   13.60
  -5   6   2   -0.10    0.80
   5   6  -2    0.40    0.70
  -5   6   2    0.00    0.20
  -5   6   1 1744.93   69.59
   5   6  -1 1673.43   69.49
  -5   6   1 1539.95   69.19
  -5   6   0   10.90    2.10
   5   6   0   14.10    1.90
   5  -6   0   11.00    2.60
  -5   6  -1    6.40    0.40
  -5   6  -1    7.30    1.10
  -5   6  -1    6.40    0.90
  -5  -6  -1    5.40    0.90
  -5  -6  -1    6.40    1.40
  -5  -6  -1    4.60    1.90
  -5   6  -2   37.60    1.70
  -5   6  -2   35.20    1.80
  -5   6  -2   35.50    2.00
  -5  -6  -2   35.70    2.40
  -5  -6  -2   36.00    2.20
  -5  -6  -2   36.20    1.90
  -5  -6  -2   32.50    2.20
  -5   6  -3   31.60    1.60
  -5   6  -3   31.90    1.80
  -5   6  -3   33.00    1.90
  -5  -6  -3   35.10    2.20
  -5  -6  -3   31.40    1.90
  -5  -6  -3   34.00    2.70
  -5   6  -4    6.10    1.20
  -5   6  -4    5.50    0.50
  -5  -6  -4    4.00    0.90
  -5  -6  -4    5.00    0.90
  -5  -6  -4    5.60    1.40
  -5   6  -5    2.40    0.40
  -5   6  -5    3.70    0.70
  -5   6  -5    4.90    1.20
  -5  -6  -5    3.30    0.70
  -5  -6  -5    4.40    1.20
  -5   6  -6    2.30    0.60
  -5   6  -6    2.00    0.40
  -5   6  -6    1.50    0.60
  -5  -6  -6    1.00    0.50
  -5  -6  -6    2.00    0.60
  -5   6  -7    0.90    0.30
   5   6   7    1.10    0.60
  -5  -6  -7    0.10    0.60
   5   7 -10    2.80    0.40
  -5   7  10    2.50    0.50
  -5  -7  10    2.10    0.70
  -5   7   9    1.20    0.60
   5   7  -9    1.50    0.40
  -5   7   9    1.10    0.40
  -5  -7   9    0.60    0.60
  -5  -7   9    1.00    0.50
   5  -7  -9    1.10    0.40
  -5   7   8    1.10    0.70
   5   7  -8    2.00    0.50
  -5   7   8    1.40    0.50
  -5  -7   8    1.20    0.50
  -5  -7   8    2.70    0.80
  -5   7   7   16.60    1.20
   5   7  -7   15.50    0.90
  -5  -7   7   14.30    1.10
  -5  -7   7   13.40    1.10
  -5   7   6  130.69    5.80
  -5   7   6  133.69    6.00
   5   7  -6  136.29    5.80
  -5  -7   6  127.49    5.80
  -5  -7   6  132.79    6.10
  -5   7   5  114.59    5.10
  -5   7   5  115.89    5.00
   5   7  -5  112.99    5.00
  -5  -7   5  114.09    5.10
  -5  -7   5  115.59    5.10
  -5   7   4    0.90    0.70
  -5   7   4   -0.10    0.20
  -5  -7   4    0.20    0.50
  -5  -7   4    0.20    0.50
  -5   7   3   49.80    2.60
  -5  -7   3   63.09    2.80
  -5  -7   3   56.59    2.70
  -5   7   2   14.70    2.50
   5   7  -2   16.60    2.10
   5   7  -1 1787.92   76.49
  -5   7   1 1850.01   76.59
   5   7   0  121.89    6.10
  -5   7   0  127.09    6.20
  -5   7   0  127.29    5.70
  -5   7   0  134.59    5.50
  -5  -7   0  131.79    5.90
  -5  -7   0  128.99    5.80
  -5  -7   0  126.59    5.70
  -5   7  -1  102.29    4.70
  -5   7  -1  114.49    4.50
  -5   7  -1  100.09    4.60
  -5  -7  -1  108.69    4.80
  -5  -7  -1  101.79    4.80
  -5  -7  -1  102.29    4.70
  -5  -7  -1  100.89    5.00
  -5   7  -2   55.79    2.70
  -5   7  -2   55.49    2.80
  -5   7  -2   60.49    2.60
  -5  -7  -2   55.59    2.90
  -5  -7  -2   56.19    3.10
  -5  -7  -2   59.79    3.00
  -5  -7  -2   56.19    2.70
  -5   7  -3   68.59    3.10
  -5   7  -3   66.69    3.00
  -5   7  -3   66.49    3.30
  -5  -7  -3   72.29    3.50
  -5  -7  -3   64.09    3.20
  -5  -7  -3   68.09    3.50
  -5   7  -4   50.19    2.60
  -5   7  -4   51.29    2.50
  -5  -7  -4   49.30    2.50
  -5  -7  -4   49.30    2.70
  -5  -7  -4   48.10    2.80
  -5   7  -5    1.20    0.40
  -5   7  -5    4.30    1.30
  -5   7  -5    1.50    0.50
  -5  -7  -5    2.20    0.70
  -5  -7  -5    1.50    0.90
  -5   7  -6    0.30    0.20
  -5   7  -6    1.40    0.70
  -5  -7  -6    0.30    0.50
  -5  -7  -6    0.10    0.40
  -5   7  -7    0.10    0.30
   5   7   7    0.20    0.40
  -5  -7  -7   -0.10    0.40
  -5  -7  -7    0.20    0.50
  -5   8  10    0.70    0.30
   5   8 -10    1.00    0.30
  -5  -8  10    0.30    0.40
  -5   8   9    1.10    0.40
   5   8  -9    0.90    0.20
  -5  -8   9    0.80    0.40
  -5   8   8    9.80    1.00
   5   8  -8   10.30    0.70
  -5  -8   8    7.70    1.00
   5  -8  -8   10.10    0.80
  -5  -8   8   10.10    0.90
  -5   8   7    6.60    0.90
   5   8  -7    4.60    0.60
  -5  -8   7    5.50    0.90
  -5  -8   7    5.80    0.90
   5   8  -6   57.49    2.60
  -5   8   6   58.09    2.60
  -5   8   6   55.49    2.70
  -5  -8   6   57.89    2.60
  -5  -8   6   54.59    2.70
   5  -8  -6   50.89    3.60
  -5   8   5   12.30    0.80
   5   8  -5   12.00    0.80
  -5   8   5   11.80    1.20
  -5  -8   5   10.90    1.00
  -5  -8   5   10.60    1.10
  -5   8   4    0.70    0.20
   5   8  -4    0.40    0.30
  -5   8   4    1.70    0.70
  -5  -8   4    0.40    0.50
  -5  -8   4    0.20    0.50
  -5   8   3  203.38    9.00
  -5   8   3  218.08    8.80
  -5  -8   3  202.88    8.80
  -5  -8   3  198.58    8.90
  -5   8   2    2.20    0.30
  -5   8   2    1.80    0.60
  -5  -8   2    2.70    0.80
  -5  -8   2    2.60    0.70
  -5   8   1  123.99    5.40
  -5   8   1  127.59    5.20
  -5   8   1  122.49    6.30
   5   8  -1  114.29    6.00
  -5  -8   1  125.39    5.30
  -5  -8   1  121.49    5.40
  -5  -8   1  107.69    5.30
   5   8   0   18.90    2.90
  -5   8   0   22.90    4.10
  -5   8   0   22.60    1.40
  -5   8   0   22.90    1.60
  -5   8   0   25.00    1.10
  -5  -8   0   21.20    1.70
  -5  -8   0   22.60    1.40
  -5  -8   0   23.80    1.40
  -5   8  -1    3.60    0.40
  -5   8  -1    2.80    0.80
  -5   8  -1    2.50    0.60
  -5  -8  -1    3.60    0.80
  -5  -8  -1    4.20    1.30
  -5  -8  -1    5.40    1.20
  -5  -8  -1    1.90    1.00
  -5   8  -2   28.90    1.80
  -5   8  -2   27.20    1.40
  -5   8  -2   28.60    1.50
  -5  -8  -2   28.30    2.00
  -5  -8  -2   27.40    1.60
  -5  -8  -2   29.00    1.90
  -5  -8  -2   26.90    1.80
  -5   8  -3  108.49    4.70
  -5   8  -3  110.59    4.90
  -5   8  -3  101.39    4.60
  -5  -8  -3  101.49    5.00
  -5  -8  -3  100.89    4.70
  -5  -8  -3  106.69    5.00
  -5   8  -4  146.39    6.50
  -5   8  -4  146.99    6.50
  -5   8  -4  139.99    6.30
  -5  -8  -4  152.18    6.70
  -5  -8  -4  144.49    6.70
  -5  -8  -4  146.39    6.50
  -5   8  -5    3.70    1.30
  -5   8  -5    3.20    0.80
  -5   8  -5    2.70    0.40
  -5  -8  -5    3.10    0.80
  -5  -8  -5    1.60    0.60
  -5   8  -6    2.80    0.90
  -5   8  -6    3.90    0.40
  -5  -8  -6    4.30    0.90
  -5  -8  -6    4.60    0.60
   5   8   7    1.70    0.70
  -5  -8  -7    0.30    0.40
   5   9 -10    0.40    0.20
  -5   9  10    0.70    0.30
  -5  -9  10    1.50    0.60
  -5   9   9    0.40    0.30
   5   9  -9    0.20    0.20
  -5  -9   9    0.40    0.40
  -5   9   8    0.90    0.40
   5   9  -8    1.50    0.40
  -5  -9   8    2.20    0.90
  -5  -9   8    1.30    0.60
   5   9  -7    0.00    0.20
  -5   9   7    0.70    0.40
   5  -9  -7   -0.10    1.20
  -5  -9   7    0.70    0.50
  -5  -9   7    0.20    0.50
   5   9  -6  105.29    4.30
  -5   9   6   98.79    4.30
  -5   9   6   94.09    4.40
   5  -9  -6   95.59    4.90
  -5  -9   6   93.69    4.50
  -5  -9   6   91.69    4.30
   5   9  -5    6.00    0.60
  -5   9   5    5.00    0.60
  -5   9   5    5.40    1.10
  -5  -9   5    4.30    0.90
   5  -9  -5    4.90    2.20
  -5  -9   5    4.20    0.90
  -5   9   4  108.49    4.60
  -5   9   4  103.79    4.80
   5   9  -4  106.39    4.70
  -5  -9   4  100.19    4.70
  -5  -9   4  104.19    4.60
  -5   9   3    2.20    0.40
  -5   9   3    4.30    1.40
  -5  -9   3    2.60    0.80
  -5  -9   3    1.60    0.60
  -5  -9   3    2.30    0.80
  -5   9   2    1.00    0.60
  -5   9   2    1.40    0.30
  -5  -9   2    0.90    0.40
  -5  -9   2    1.50    0.60
  -5  -9   2    0.50    0.60
  -5   9   1   25.00    1.20
  -5   9   1   24.30    1.60
  -5  -9   1   23.50    1.50
  -5  -9   1   26.80    1.40
  -5  -9   1   25.00    1.70
  -5   9   0    1.60    0.60
  -5   9   0    0.20    0.50
  -5   9   0    1.00    0.30
  -5  -9   0    2.30    1.20
  -5  -9   0    0.20    0.70
  -5  -9   0    1.30    0.50
  -5  -9   0    1.20    0.50
  -5   9  -1   37.50    1.90
  -5   9  -1   37.80    1.90
  -5   9  -1   37.90    2.10
  -5  -9  -1   37.00    2.50
  -5  -9  -1   37.20    2.20
  -5  -9  -1   37.10    2.10
  -5  -9  -1   36.40    1.90
  -5   9  -2   15.50    0.80
  -5   9  -2   14.60    1.10
  -5   9  -2   12.00    1.60
  -5  -9  -2   13.60    1.40
  -5  -9  -2   13.60    1.30
  -5  -9  -2   14.60    1.50
  -5   9  -3    5.00    0.80
  -5   9  -3    2.60    0.60
  -5   9  -3    3.40    0.70
  -5  -9  -3    4.50    1.50
  -5  -9  -3    6.00    1.10
  -5  -9  -3    4.50    1.30
  -5   9  -4    4.60    1.30
  -5   9  -4    5.40    0.70
  -5   9  -4    5.10    0.50
  -5  -9  -4    6.40    2.00
  -5  -9  -4    5.80    1.00
  -5  -9  -4    6.80    1.70
  -5   9  -5    0.60    0.20
  -5   9  -5   -0.20    0.70
  -5  -9  -5    0.90    0.40
  -5  -9  -5    0.30    0.60
  -5   9  -6    6.90    0.50
  -5  -9  -6    8.20    1.00
   5   9   7    0.30    0.50
   5  -9   7    0.50    0.20
  -5  -9  -7   -0.10    0.50
  -5  10  10    0.10    0.30
  -5 -10  10    0.60    0.50
  -5  10   9    0.40    0.30
   5  10  -9    0.20    0.20
  -5 -10   9    0.30    0.40
   5  10  -8    1.80    0.40
  -5  10   8    0.20    0.50
  -5 -10   8    1.20    0.60
  -5 -10   8    0.70    0.50
  -5  10   7    3.30    1.00
   5  10  -7    1.70    0.40
  -5 -10   7    1.70    0.50
   5 -10  -7   -0.80    1.20
  -5  10   6   31.90    1.80
  -5  10   6   31.70    1.70
   5  10  -6   34.30    1.60
   5 -10  -6   29.80    2.50
  -5 -10   6   32.70    1.80
  -5 -10   6   32.70    1.80
  -5  10   5   73.89    3.60
  -5  10   5   76.79    3.40
   5  10  -5   76.59    3.40
  -5 -10   5   75.29    3.50
  -5 -10   5   74.89    3.50
  -5  10   4    5.90    0.60
  -5  10   4    5.90    1.40
  -5 -10   4    6.80    0.80
  -5 -10   4    5.80    1.00
  -5  10   3   51.79    2.30
  -5 -10   3   49.30    2.40
  -5 -10   3   47.60    2.50
  -5 -10   3   48.60    2.50
  -5  10   2   42.40    2.40
  -5  10   2   45.40    2.00
  -5 -10   2   43.00    2.10
  -5 -10   2   42.90    2.20
  -5 -10   2   42.50    2.30
  -5  10   1  196.48    8.30
  -5  10   1  193.08    8.40
  -5 -10   1  190.58    8.30
  -5 -10   1  193.78    8.40
  -5 -10   1  191.98    8.30
  -5  10   0    7.10    0.50
  -5  10   0    8.80    1.20
  -5 -10   0    8.00    1.00
  -5 -10   0    4.40    1.30
  -5 -10   0    6.40    0.90
  -5  10  -1  113.39    5.00
  -5  10  -1  109.39    4.80
  -5 -10  -1  109.79    4.90
  -5 -10  -1  106.19    5.20
  -5 -10  -1  109.79    5.00
  -5 -10  -1  111.79    5.10
  -5  10  -2   22.50    1.70
  -5  10  -2   22.40    1.30
  -5  10  -2   23.40    1.20
  -5 -10  -2   22.40    2.00
  -5 -10  -2   24.20    1.60
  -5 -10  -2   23.70    1.80
  -5 -10  -2   24.50    1.40
  -5  10  -3   13.20    1.00
  -5  10  -3   12.80    1.40
  -5 -10  -3   13.70    1.60
  -5 -10  -3   13.10    1.40
  -5 -10  -3   10.10    1.00
  -5  10  -4    3.50    1.30
  -5 -10  -4    1.10    0.60
  -5 -10  -4    1.30    0.70
  -5  10  -5    4.10    1.40
  -5  10  -5    5.20    0.40
  -5 -10  -5    6.10    0.80
  -5 -10  -5    6.10    1.30
  -5  10  -6    0.30    0.20
  -5 -10  -6    0.60    0.40
  -5 -10  -6    0.40    0.30
   5  11  -9    0.20    0.30
  -5  11   9    0.10    0.30
  -5 -11   9    0.40    0.40
   5  11  -8    7.30    0.60
  -5  11   8    6.60    0.80
  -5 -11   8    7.40    0.80
   5  11  -7    7.30    0.60
  -5  11   7    7.30    0.90
  -5 -11   7    8.10    0.90
  -5 -11   7    8.20    1.00
  -5  11   6   18.00    1.60
  -5  11   6   15.20    1.20
   5  11  -6   17.70    1.30
  -5 -11   6   15.40    1.20
  -5 -11   6   15.80    1.20
   5 -11  -6   14.80    2.00
  -5  11   5   15.70    1.30
  -5  11   5   14.60    1.00
   5 -11  -5   15.60    1.90
  -5 -11   5   16.20    1.20
  -5 -11   5   17.60    1.30
  -5  11   4  233.88   10.60
  -5  11   4  252.47   10.50
  -5 -11   4  252.47   10.70
  -5  11   3  224.98    9.40
  -5 -11   3  214.28    9.50
  -5 -11   3  226.48    9.60
  -5 -11   3  217.38    9.50
  -5  11   2   19.00    1.50
  -5  11   2   22.10    1.10
  -5 -11   2   20.40    1.30
   5 -11  -2   18.70    1.30
  -5 -11   2   21.60    1.40
  -5 -11   2   19.60    1.50
  -5  11   1  118.09    5.00
  -5  11   1  114.59    5.20
  -5 -11   1  110.69    5.10
  -5 -11   1  114.79    5.10
  -5 -11   1  114.19    5.20
  -5  11   0   12.50    1.20
  -5  11   0   11.10    0.70
  -5 -11   0    9.30    0.90
  -5 -11   0    9.30    1.00
  -5 -11   0    9.10    1.30
  -5 -11   0    8.10    2.40
  -5  11  -1  160.48    6.80
  -5  11  -1  158.78    6.60
  -5 -11  -1  156.98    7.00
  -5 -11  -1  131.39    7.90
  -5 -11  -1  153.08    6.70
  -5 -11  -1  153.48    6.70
  -5  11  -2    0.20    0.20
  -5  11  -2   -0.30    0.60
  -5 -11  -2    0.30    0.40
  -5 -11  -2    0.30    0.80
  -5 -11  -2   -1.10    0.70
  -5 -11  -2    0.60    0.80
  -5  11  -3    0.40    0.20
  -5  11  -3    1.00    0.60
  -5 -11  -3    0.80    0.70
  -5 -11  -3    0.40    0.40
  -5 -11  -3    0.00    0.80
  -5  11  -4   88.39    4.20
  -5  11  -4   84.09    3.90
  -5 -11  -4   89.89    4.10
  -5 -11  -4   90.59    4.30
  -5 -11  -4   91.19    4.30
   5  11   5    1.10    0.80
  -5  11  -5    1.40    0.80
  -5  11  -5    1.30    0.30
  -5 -11  -5    1.80    0.60
  -5 -11  -5    1.30    0.50
  -5  11  -6   21.20    1.00
  -5 -11  -6   18.50    1.00
  -5 -11  -6   18.20    1.30
  -5  12   9   -0.30    0.30
  -5 -12   9   -0.60    0.40
   5  12  -8    5.40    0.60
  -5  12   8    4.20    0.70
  -5 -12   8    5.50    0.80
  -5  12   7    6.70    0.90
   5  12  -7    4.80    0.60
   5 -12  -7    6.20    1.80
  -5 -12   7    7.00    0.90
  -5 -12   7    6.50    1.10
  -5  12   6   32.40    1.80
  -5 -12   6   33.70    2.00
  -5 -12   6   31.20    1.70
   5 -12  -6   30.90    2.30
  -5  12   5    0.90    0.60
  -5  12   5   -0.30    0.40
  -5 -12   5   -0.80    0.50
   5 -12  -5    0.20    0.80
  -5  12   4    0.50    0.30
  -5  12   4    0.70    0.80
  -5 -12   4    2.50    1.00
  -5 -12   4    0.80    0.50
  -5 -12   4    1.60    0.70
  -5  12   3  512.35   20.90
  -5 -12   3  497.65   21.00
  -5 -12   3  486.95   21.00
  -5 -12   3  481.45   21.00
  -5  12   2    2.40    0.40
  -5 -12   2    1.10    0.80
  -5 -12   2    2.20    0.50
   5 -12  -2    2.60    0.70
  -5 -12   2    1.20    0.90
  -5  12   1    1.50    0.70
  -5  12   1    0.30    0.20
  -5 -12   1    0.20    0.50
  -5 -12   1   -0.10    1.10
  -5  12   0   13.30    0.80
  -5  12   0   13.10    1.30
  -5 -12   0   10.80    1.00
  -5 -12   0   13.70    1.10
  -5 -12   0   10.30    2.50
  -5 -12   0   12.10    1.30
  -5  12  -1   41.50    1.90
  -5  12  -1   41.70    2.30
  -5 -12  -1   40.40    2.10
  -5 -12  -1   40.90    2.10
  -5 -12  -1   42.00    2.30
  -5 -12  -1   35.10    2.70
  -5  12  -2   48.60    2.50
  -5 -12  -2   45.80    2.30
  -5 -12  -2   44.30    2.70
  -5 -12  -2   48.70    2.70
  -5 -12  -2   47.70    2.50
  -5  12  -3   11.50    1.40
  -5  12  -3    9.00    0.60
  -5 -12  -3    8.30    0.90
  -5 -12  -3    9.00    1.40
  -5  12  -4    1.00    0.70
  -5  12  -4    0.40    0.20
  -5 -12  -4   -0.10    0.60
  -5 -12  -4    0.10    0.70
  -5 -12  -4    0.50    0.40
  -5  12  -5    1.40    0.30
   5  12   5    0.80    0.70
  -5 -12  -5    1.10    0.50
  -5 -12  -5    0.50    0.30
  -5  12  -6    0.40    0.20
   5 -12   6    0.00    0.20
  -5 -12  -6    0.70    0.40
  -5  13   9    0.00    0.30
  -5 -13   9    0.40    0.40
  -5  13   8   14.60    1.00
  -5 -13   8   15.40    1.10
   5 -13  -8   15.50    2.30
  -5  13   7    3.60    0.80
   5 -13  -7    3.20    0.90
  -5 -13   7    4.40    1.20
  -5 -13   7    3.70    0.90
  -5  13   6    0.10    0.50
   5 -13  -6    0.20    0.80
  -5 -13   6    0.10    0.60
  -5 -13   6    0.20    0.60
  -5  13   5   23.50    1.50
  -5 -13   5   20.60    1.40
  -5 -13   5   21.00    1.40
   5 -13  -5   19.50    1.90
  -5  13   4    9.60    0.90
  -5  13   4    7.90    1.40
  -5 -13   4   10.30    1.00
  -5 -13   4    9.70    1.10
  -5 -13   4   10.70    1.20
  -5  13   3  162.28    6.90
  -5 -13   3  156.58    7.10
  -5 -13   3  160.18    7.00
  -5 -13   3  162.98    7.00
  -5  13   2    0.20    0.20
   5 -13  -2    0.10    0.40
  -5 -13   2    0.60    0.40
  -5 -13   2   -1.00    0.60
  -5 -13   2    0.00    0.50
  -5  13   1   -0.80    0.60
  -5  13   1    0.00    0.20
  -5 -13   1   -0.30    0.50
  -5 -13   1   -1.00    0.70
   5 -13  -1    0.40    0.30
  -5 -13   1    0.40    0.40
  -5  13   0   -0.10    0.20
  -5  13   0   -0.40    0.60
  -5 -13   0   -0.80    0.40
  -5 -13   0   -0.80    0.70
  -5 -13   0   -0.50    0.50
  -5 -13   0   -0.50    1.20
  -5  13  -1   14.20    1.40
  -5 -13  -1   12.80    1.40
  -5 -13  -1   13.70    1.00
  -5 -13  -1   12.70    2.00
  -5 -13  -1   13.10    1.10
  -5  13  -2   25.60    1.80
  -5  13  -2   24.00    1.30
  -5 -13  -2   27.50    2.10
  -5 -13  -2   28.80    1.80
  -5 -13  -2   24.10    2.00
  -5  13  -3    0.60    0.70
  -5  13  -3    0.00    0.20
  -5 -13  -3   -0.90    0.70
  -5 -13  -3   -0.20    0.40
  -5 -13  -3    0.60    0.70
   5  13   4   11.60    1.10
  -5  13  -4   10.60    0.70
  -5  13  -4   10.50    1.50
  -5 -13  -4   12.20    1.30
  -5 -13  -4   11.50    1.40
  -5 -13  -4   10.70    0.90
   5  13   5    0.90    0.60
  -5  13  -5    1.00    0.30
   5 -13   5    0.90    0.30
  -5 -13  -5    0.50    0.40
  -5 -13  -5    0.50    0.30
  -5  14   8    0.80    0.30
   5 -14  -8   -1.10    2.00
  -5 -14   8    2.10    0.70
  -5  14   7    8.20    0.90
   5 -14  -7    9.80    1.60
  -5 -14   7    6.90    0.90
  -5  14   6   13.00    1.10
   5 -14  -6   13.50    1.70
  -5 -14   6   14.50    1.20
  -5 -14   6   14.80    1.30
  -5  14   5    9.40    1.10
   5 -14  -5   10.40    1.60
  -5 -14   5    9.70    1.10
  -5 -14   5    9.80    1.00
  -5  14   4    1.00    0.70
  -5 -14   4   -0.50    0.60
   5 -14  -4    1.10    0.80
  -5 -14   4    0.70    0.50
  -5 -14   4    0.70    0.50
  -5  14   3   16.10    1.00
  -5 -14   3   15.70    1.20
  -5 -14   3   15.90    1.20
  -5 -14   3   17.30    1.40
  -5  14   2    5.50    0.60
   5 -14  -2    4.50    0.70
  -5 -14   2    5.40    0.80
  -5 -14   2    3.00    0.90
  -5 -14   2    4.40    1.20
  -5  14   1   20.20    1.10
   5 -14  -1   21.70    1.10
  -5 -14   1   20.90    1.20
  -5 -14   1   18.10    1.60
  -5 -14   1   18.60    1.30
  -5 -14   0    4.20    1.80
  -5 -14   0    6.30    0.90
   5 -14   0    5.50    0.60
  -5 -14   0    5.30    1.30
  -5 -14   0    4.90    0.80
  -5  14  -1  226.28    9.40
  -5  14  -1  199.78    9.10
  -5 -14  -1  210.28    9.30
  -5 -14  -1  210.08    9.40
  -5 -14  -1  220.18    9.20
  -5 -14  -1  207.38    9.40
  -5  14  -2    0.10    0.60
  -5  14  -2    0.10    0.20
  -5 -14  -2    0.70    0.80
  -5 -14  -2    0.20    0.40
  -5 -14  -2   -0.70    0.80
  -5  14  -3    8.00    0.60
  -5  14  -3    9.00    1.50
  -5 -14  -3    9.90    0.90
  -5 -14  -3    5.50    1.40
  -5  14  -4    3.80    0.40
   5  14   4    4.10    0.90
  -5 -14  -4    4.60    0.90
  -5 -14  -4    2.90    0.60
   5 -14   4    4.60    0.40
  -5 -14  -4    4.20    1.10
  -5  14  -5    2.00    0.40
   5  14   5    1.50    0.60
   5 -14   5    1.60    0.30
  -5 -14  -5    1.10    0.60
  -5  15   8    0.10    0.30
   5 -15  -8    0.20    1.20
  -5  15   7   -0.10    0.40
   5 -15  -7   -0.30    0.70
  -5 -15   7   -0.80    0.50
  -5  15   6    0.30    0.50
   5 -15  -6    0.30    0.70
  -5 -15   6    0.90    0.60
  -5 -15   6   -0.20    0.50
  -5  15   5    0.40    0.60
  -5 -15   5    0.10    0.60
   5 -15  -5    0.10    0.70
  -5 -15   5    0.00    0.60
   5 -15  -4    2.10    0.70
  -5 -15   4    2.50    1.00
  -5 -15   4    2.90    0.90
  -5 -15   4    3.80    0.90
  -5 -15   3    1.40    0.50
  -5 -15   3    1.30    0.50
  -5 -15   3    3.30    1.10
  -5  15   2    2.40    0.60
  -5 -15   2    2.40    0.70
  -5 -15   2    3.10    0.90
   5 -15  -2    1.80    0.60
  -5  15   1    0.40    0.30
  -5 -15   1    0.00    0.50
   5 -15  -1    0.00    0.20
  -5 -15   1   -0.60    0.70
  -5 -15   1   -0.40    0.40
  -5  15   0    0.00    0.30
  -5 -15   0    0.10    0.50
  -5 -15   0    0.20    0.50
  -5 -15   0    0.00    0.80
  -5  15  -1    1.80    0.40
   5 -15   1    0.90    0.30
  -5 -15  -1    1.70    1.00
  -5 -15  -1    0.60    0.70
  -5 -15  -1    3.20    0.90
  -5 -15  -1    1.10    0.40
  -5  15  -2    2.30    0.40
  -5 -15  -2    2.80    0.70
  -5 -15  -2    3.60    1.20
   5 -15   2    2.60    0.40
  -5 -15  -2    1.00    0.80
  -5  15  -3    0.10    0.20
   5 -15   3    0.30    0.20
  -5 -15  -3    0.40    0.60
  -5 -15  -3    0.00    0.30
  -5 -15  -3   -0.20    0.60
   5  15   4    2.60    0.80
  -5  15  -4    3.90    0.40
  -5 -15  -4    4.20    0.60
   5 -15   4    3.80    0.40
  -5 -15  -4    4.60    1.00
   5  15   5    0.10    0.50
  -5 -15  -5    0.30    0.40
  -5 -15  -5    0.60    0.30
  -5  16   7    0.20    0.30
   5 -16  -7   -0.10    0.60
  -5 -16   7   -0.30    0.60
  -5  16   6    5.40    0.80
   5 -16  -6    6.30    1.30
  -5 -16   6    4.80    1.30
  -5 -16   6    5.00    1.00
  -5  16   5    0.60    0.60
   5 -16  -5    1.00    0.90
  -5 -16   5    1.10    0.60
  -5 -16   5    1.50    0.60
   5 -16  -4    5.70    1.40
  -5 -16   4    3.30    1.00
  -5 -16   4    2.90    1.10
  -5 -16   4    4.40    0.90
  -5 -16   3    7.90    1.20
  -5 -16   3   10.10    1.00
   5 -16  -3    9.20    1.50
  -5 -16   3   10.00    0.80
  -5 -16   2    0.30    0.40
   5 -16  -2    0.10    0.40
  -5 -16   2   -0.30    0.50
  -5  16   1    9.50    0.80
  -5 -16   1    9.10    1.20
  -5 -16   1   10.40    0.80
   5 -16  -1   10.70    0.70
  -5 -16   1   11.10    1.00
  -5  16   0    0.70    0.30
  -5 -16   0    0.00    0.40
  -5 -16   0    0.90    0.70
  -5 -16   0   -0.20    0.50
   5 -16   0    0.60    0.20
  -5  16  -1   17.90    1.00
  -5 -16  -1   18.90    1.50
  -5 -16  -1   19.60    1.60
  -5 -16  -1   15.40    2.10
   5 -16   1   20.70    1.00
  -5  16  -2    4.60    0.50
  -5 -16  -2    4.10    0.70
   5 -16   2    4.10    0.50
  -5 -16  -2    5.20    1.10
  -5  16  -3    7.70    0.50
  -5 -16  -3    7.10    0.70
  -5 -16  -3    5.40    1.20
   5 -16   3    7.90    0.50
  -5 -16  -3    7.70    1.00
  -5  16  -4    1.20    0.40
   5  16   4    0.60    0.40
   5 -16   4    1.30    0.30
  -5 -16  -4    1.50    0.50
  -5 -16  -4    0.80    0.40
  -5  17   7    0.20    0.30
   5 -17  -7   -0.30    0.90
  -5  17   6    0.30    0.40
  -5 -17   6   -0.20    0.70
   5 -17  -6    0.90    0.50
  -5  17   5    1.70    0.60
   5 -17  -5    1.70    0.70
  -5 -17   5    3.60    1.00
  -5 -17   5    3.10    1.10
  -5 -17   4   -0.10    0.70
  -5 -17   4    0.20    0.50
   5 -17  -4    0.20    0.70
  -5 -17   4    0.20    0.40
  -5 -17   3    9.80    1.10
   5 -17  -3   10.20    1.50
  -5 -17   3    8.10    1.10
  -5 -17   2    6.90    0.70
  -5 -17   2    8.00    1.00
  -5 -17   2    5.90    1.20
  -5 -17   1   13.60    1.10
   5 -17  -1   14.10    0.80
  -5 -17   1   10.30    1.40
  -5 -17   1   13.60    1.00
  -5  17   0    0.30    0.40
  -5 -17   0    0.60    0.50
  -5 -17   0    0.00    0.40
  -5  17  -1    0.60    0.30
  -5 -17  -1    0.20    0.90
  -5 -17  -1    0.80    0.70
  -5 -17  -1    0.50    0.30
   5 -17   1    1.00    0.40
  -5  17  -2    2.50    0.50
   5 -17   2    1.80    0.30
  -5 -17  -2    0.80    0.70
  -5 -17  -2    1.80    0.50
  -5 -17  -2    1.10    0.60
   5  17   3    0.80    0.40
  -5  17  -3    0.80    0.30
  -5 -17  -3    0.00    0.60
  -5 -17  -3    0.30    0.60
  -5 -17  -3    0.40    0.30
   5 -17   3   -0.20    0.20
   5  17   4    0.10    0.40
  -5 -17  -4    1.40    0.50
  -5 -17  -4    0.80    0.40
   5 -17   4    0.90    0.20
  -5  18   6    0.60    0.40
   5 -18  -6    0.40    0.60
  -5 -18   5    7.30    1.20
   5 -18  -5    6.70    1.10
   5 -18  -4    1.20    0.70
  -5 -18   4    1.10    0.40
  -5 -18   4    1.50    0.70
  -5 -18   4    0.60    0.60
  -5 -18   3    0.90    0.70
   5 -18  -3    1.10    0.60
  -5 -18   3    1.00    0.40
  -5 -18   3    1.20    0.60
  -5 -18   2   -0.20    0.50
  -5 -18   2   -0.70    0.70
   5 -18  -2    0.10    0.40
   5 -18  -2   -0.60    0.60
  -5 -18   2    0.30    0.30
   5 -18  -1    0.70    0.70
   5 -18  -1   -0.30    0.30
  -5 -18   1   -0.60    0.50
  -5 -18   1    0.30    0.30
  -5 -18   1   -0.40    0.60
  -5 -18   0   -0.30    0.30
   5 -18   0   -0.10    0.20
  -5 -18   0   -0.30    0.70
  -5 -18  -1    0.20    0.60
   5 -18   1    0.00    0.20
  -5 -18  -1   -0.10    0.30
  -5 -18  -2    0.70    0.60
   5 -18   2    1.50    0.30
  -5 -18  -2   -0.50    0.70
  -5 -18  -2    1.40    0.40
   5  18   3   -0.20    0.30
  -5 -18  -3    0.00    0.30
  -5 -18  -3   -0.20    0.50
   5 -18   3   -0.10    0.20
   5 -19  -5    3.00    1.10
  -5 -19   4   -0.10    0.40
  -5 -19   4    1.60    0.60
   5 -19  -4   -0.30    0.60
  -5 -19   4    0.40    0.90
  -5 -19   3    4.50    0.60
   5 -19  -3    4.30    1.10
  -5 -19   3    4.90    0.90
  -5 -19   3    4.70    1.30
  -5 -19   2    0.70    0.50
   5 -19  -2    0.40    0.50
   5 -19  -2    0.00    0.60
  -5 -19   2   -0.20    0.70
  -5 -19   2    0.30    0.30
   5 -19  -1    7.10    0.60
  -5 -19   1    4.50    1.30
   5 -19  -1    8.20    1.20
  -5 -19   1    8.00    0.70
  -5 -19   0    0.10    0.30
  -5 -19   0    0.10    0.70
   5 -19   0   -0.80    0.60
   5 -19   0    0.00    0.20
   5 -19   1    0.10    0.70
   5 -19   1    1.50    0.40
  -5 -19  -1    0.40    0.30
  -5 -19  -1    0.20    0.70
   5 -19   2    0.80    0.30
  -5 -19  -2    0.10    0.30
  -5 -19  -2    1.30    0.60
   5 -20  -4    1.40    0.60
  -5 -20   4    1.20    0.40
   5 -20  -3    0.20    0.50
  -5 -20   3    0.80    0.30
  -5 -20   2    0.70    0.30
  -5 -20   2    1.90    1.40
   5 -20  -2    0.30    0.60
   5 -20  -1    0.70    0.70
  -5 -20   1    0.10    0.30
  -5 -20   1   -0.20    0.90
   5 -20  -1    0.30    0.40
  -5 -20   0    0.00    0.80
  -5 -20   0   -0.20    0.20
   5 -20   0    0.20    0.20
   5 -20   0   -0.40    0.60
  -5 -20  -1   -1.30    0.80
  -5 -20  -1   -0.10    0.20
   5 -20   1   -0.10    0.20
   5 -20   1   -0.10    0.80
   5 -21  -3    2.50    1.00
  -5 -21   2    0.60    0.30
   5 -21  -1   -0.20    0.50
   5 -21  -1    0.00    0.70
  -5 -21   1    0.20    0.30
  -6   0  11   -0.20    0.30
  -6   0  11    0.10    0.30
   6   0 -11    0.30    0.30
  -6   0  10   10.10    0.80
   6   0 -10    9.60    0.70
  -6   0  10   10.20    0.80
  -6   0   9    0.10    0.30
  -6   0   9   -0.70    0.40
   6   0  -9   -0.30    0.20
  -6   0   8    9.70    1.10
  -6   0   8   10.60    0.90
  -6   0   7    0.20    0.40
  -6   0   7    0.10    0.60
  -6   0   6    9.90    0.90
  -6   0   6   10.40    0.70
  -6   0   6   10.90    1.30
  -6   0   5    0.30    0.20
  -6   0   5    0.30    0.80
  -6   0   5    0.50    0.40
   6   0  -4  460.95   19.80
  -6   0   4  432.26   18.90
   6   0  -3   -0.20    0.70
  -6   0   3    0.10    0.20
   6   0  -2   88.79    4.30
  -6   0   2   84.69    3.80
   6   0  -1    0.60    0.60
  -6   0   1    0.10    0.20
   6   0  -1   -0.50    1.00
  -6   0   0   21.40    1.00
   6   0   0   17.30    2.00
  -6   0  -1    0.00    0.60
  -6   0  -1   -0.70    0.40
  -6   0  -1    0.50    0.30
  -6   0  -2   17.10    1.10
  -6   0  -2   18.00    1.40
  -6   0  -2   14.60    0.90
  -6   0  -3    0.00    0.40
  -6   0  -3    0.60    0.50
  -6   0  -3   -0.30    0.30
  -6   0  -4    4.40    0.70
  -6   0  -4    5.90    1.30
  -6   0  -5    0.20    0.30
   6   0   5   -1.50    1.20
  -6   0  -5    0.70    0.50
  -6   0  -6    0.20    0.40
  -6   0  -6    0.50    0.30
  -6   0  -7    0.10    0.50
  -6   0  -7   -0.10    0.30
  -6   1  11    0.20    0.30
  -6   1  11   -0.10    0.40
   6   1 -11   -0.30    0.30
  -6  -1  11    0.00    0.30
  -6   1  10    8.10    0.70
   6   1 -10    9.00    0.60
  -6   1  10    8.70    0.80
  -6  -1  10    8.80    0.70
   6  -1 -10    8.70    0.60
  -6  -1  10    8.40    0.80
  -6   1   9    7.80    0.90
   6   1  -9    6.00    0.60
  -6   1   9    7.10    0.80
  -6  -1   9    6.10    0.80
   6  -1  -9    6.70    0.60
  -6  -1   9    6.10    0.80
  -6   1   8   15.70    1.30
  -6   1   8   16.30    1.10
  -6  -1   8   16.10    1.20
  -6  -1   8   16.50    1.10
  -6   1   7    5.80    1.10
  -6   1   7    5.70    0.80
  -6  -1   7    5.40    1.00
  -6  -1   7    7.10    0.80
  -6   1   6   48.00    2.40
  -6   1   6   49.20    2.50
  -6   1   6   48.00    2.30
  -6  -1   6   49.00    2.30
  -6  -1   6   47.40    2.30
  -6  -1   6   47.40    2.50
  -6   1   5  438.66   18.40
  -6   1   5  425.86   18.40
  -6  -1   5  429.96   18.50
  -6  -1   5  446.16   18.40
  -6   1   4    8.20    0.60
  -6   1   3   27.70    1.30
   6   1  -3   26.20    2.20
  -6  -1   3   27.20    1.30
  -6   1   2    1.90    0.30
   6   1  -2    2.00    0.60
  -6  -1   2    1.80    0.30
   6   1  -1    7.80    2.30
   6   1  -1    6.20    1.60
  -6   1   1    8.60    0.50
   6  -1  -1    5.60    1.10
   6  -1  -1    6.00    1.60
  -6  -1   1    8.30    0.50
  -6   1   0  259.07   10.70
   6   1   0  254.17   11.00
   6  -1   0  242.88   11.00
  -6  -1   0  251.27   10.60
  -6   1  -1    1.30    0.30
  -6   1  -1    1.50    0.60
  -6   1  -1    1.40    0.40
  -6  -1  -1    0.80    0.50
  -6  -1  -1    1.30    0.40
  -6  -1  -1    3.50    1.30
  -6   1  -2    7.40    1.10
  -6   1  -2    6.30    0.50
  -6   1  -2    5.20    0.70
  -6  -1  -2    5.60    0.60
  -6  -1  -2    4.50    1.20
  -6  -1  -2    6.00    0.80
  -6  -1  -2    3.70    1.60
  -6   1  -3    4.00    1.10
  -6   1  -3    2.20    0.40
  -6   1  -3    2.30    0.70
  -6  -1  -3    2.10    0.70
  -6  -1  -3    1.60    1.10
  -6   1  -4   11.30    1.20
  -6   1  -4   11.30    1.10
  -6  -1  -4   12.00    1.40
  -6  -1  -4   11.30    0.90
  -6   1  -5    0.50    0.30
  -6   1  -5    0.50    0.50
  -6  -1  -5    0.30    0.40
  -6  -1  -5   -0.10    0.50
  -6   1  -6    0.70    0.50
  -6   1  -6    1.70    0.60
  -6  -1  -6    0.20    0.30
  -6  -1  -6    2.10    0.90
  -6   1  -7    1.40    0.50
  -6   1  -7   -0.10    0.50
  -6  -1  -7    0.80    0.40
  -6  -1  -7    0.90    0.40
   6   2 -11   -0.20    0.30
  -6   2  11   -0.30    0.30
  -6   2  11    0.00    0.30
  -6  -2  11    0.20    0.30
   6   2 -10    1.00    0.30
  -6   2  10    1.50    0.50
  -6   2  10    2.20    0.70
   6  -2 -10    1.40    0.40
  -6  -2  10    1.10    0.30
  -6   2   9  125.79    5.40
   6   2  -9  113.49    5.30
  -6   2   9  119.29    5.30
  -6  -2   9  118.89    5.30
   6  -2  -9  116.79    5.30
  -6  -2   9  126.99    5.40
  -6   2   8    2.50    0.70
   6   2  -8    1.50    0.40
  -6   2   8    3.60    1.00
  -6  -2   8    2.80    0.70
  -6  -2   8    2.80    0.80
  -6   2   7    4.60    1.20
  -6   2   7    6.80    0.80
  -6  -2   7    7.90    0.80
  -6  -2   7    5.70    1.00
  -6   2   6   18.60    1.70
  -6   2   6   20.00    1.20
  -6   2   6   20.00    1.10
  -6  -2   6   19.60    1.40
  -6  -2   6   19.40    1.20
  -6   2   5    0.60    0.40
  -6  -2   5    0.00    0.40
  -6  -2   5    0.40    0.20
  -6  -2   5    0.80    0.50
  -6   2   4  443.26   18.50
  -6  -2   4  434.96   18.60
   6   2  -3   71.29    3.80
  -6   2   3   68.59    3.10
  -6  -2   3   72.29    3.10
  -6   2   2  129.89    5.60
   6   2  -2  133.79    6.10
  -6  -2   2  129.09    5.60
   6   2  -1    0.40    0.60
  -6   2   1    1.00    0.30
   6   2  -1    1.30    1.00
  -6  -2   1    1.60    0.40
   6  -2  -1    0.30    0.90
  -6   2   0   78.89    3.40
  -6  -2   0   77.99    3.40
  -6   2  -1    5.60    1.10
  -6   2  -1    5.60    0.80
  -6   2  -1    6.90    0.50
  -6  -2  -1    5.20    1.40
  -6  -2  -1    5.00    2.00
  -6  -2  -1    6.40    0.90
  -6   2  -2    2.90    0.70
  -6   2  -2    2.90    0.40
  -6   2  -2    3.50    1.00
  -6  -2  -2    3.50    0.80
  -6  -2  -2    1.80    0.60
  -6  -2  -2    4.60    1.90
  -6   2  -3   -0.10    0.50
  -6   2  -3    0.20    0.20
  -6   2  -3   -0.20    0.30
  -6  -2  -3   -0.40    0.40
  -6   2  -4    0.00    0.30
  -6   2  -4    0.50    0.20
  -6   2  -4    0.40    0.60
  -6  -2  -4    0.30    0.40
  -6  -2  -4    0.50    0.50
  -6   2  -5   13.10    0.90
  -6   2  -5   15.70    1.30
  -6   2  -5   14.60    1.00
  -6  -2  -5   14.10    1.00
  -6  -2  -5   14.60    1.30
   6   2   6    0.30    0.70
  -6   2  -6    0.50    0.50
  -6   2  -6    0.10    0.30
  -6  -2  -6   -0.10    0.30
  -6  -2  -6   -0.20    0.40
  -6   2  -7    0.00    0.50
  -6   2  -7   -0.10    0.30
  -6  -2  -7    0.00    0.40
  -6  -2  -7   -0.20    0.40
  -6   3  11    4.80    0.70
  -6   3  11    4.30    0.50
   6   3 -11    3.80    0.50
  -6  -3  11    4.10    0.50
  -6   3  10    0.90    0.30
   6   3 -10    1.80    0.40
  -6   3  10    2.00    0.70
  -6  -3  10    1.80    0.60
  -6  -3  10    1.40    0.40
   6  -3 -10    1.30    0.30
   6   3  -9  106.69    5.10
  -6   3   9  118.69    5.10
  -6   3   9  117.49    5.10
   6  -3  -9  107.79    5.10
  -6  -3   9  116.49    5.10
  -6  -3   9  124.39    5.20
  -6   3   8    6.90    1.10
  -6   3   8    7.30    0.80
   6   3  -8    6.90    0.60
  -6  -3   8    6.50    0.90
  -6  -3   8    7.60    0.80
  -6   3   7    0.20    0.40
  -6   3   7   -1.20    0.70
  -6  -3   7    0.00    0.50
  -6  -3   7    0.20    0.40
  -6   3   6    4.90    0.80
  -6   3   6    4.70    0.50
  -6   3   6    3.30    1.00
  -6  -3   6    4.00    0.70
  -6  -3   6    4.10    0.90
  -6   3   5  174.98    7.70
  -6   3   5  176.98    7.60
  -6  -3   5  174.28    7.60
  -6  -3   5  171.08    7.70
  -6  -3   5  183.98    7.60
  -6   3   4  110.09    4.80
  -6  -3   4  111.09    5.00
  -6  -3   4  106.19    4.80
  -6   3   3    6.90    0.60
  -6  -3   3    6.80    0.60
   6   3  -2   34.90    2.50
  -6   3   2   37.40    1.70
  -6  -3   2   36.30    1.70
   6   3  -1   16.60    3.40
  -6   3   1   17.60    0.90
   6   3  -1   18.50    2.10
  -6  -3   1   15.90    1.00
   6  -3  -1   17.10    3.00
  -6   3   0  528.15   22.20
  -6   3   0  527.35   22.40
  -6   3  -1    3.20    1.00
  -6   3  -1    3.20    0.80
  -6   3  -1    4.20    0.40
  -6  -3  -1    5.60    0.80
  -6  -3  -1    4.10    1.40
  -6  -3  -1    4.10    1.10
  -6   3  -2    5.00    0.40
  -6   3  -2    5.30    1.00
  -6   3  -2    5.00    0.70
  -6  -3  -2    3.10    1.30
  -6  -3  -2    5.40    1.80
  -6  -3  -2    5.30    0.80
  -6   3  -3    0.00    0.30
  -6   3  -3   -0.20    0.50
  -6  -3  -3    0.30    0.60
  -6  -3  -3    0.20    0.40
  -6  -3  -3    0.50    1.00
  -6   3  -4    4.00    1.10
  -6   3  -4    2.80    0.40
  -6   3  -4    5.30    0.90
  -6  -3  -4    2.80    1.20
  -6  -3  -4    4.00    0.70
  -6   3  -5   46.50    2.40
  -6   3  -5   48.20    2.20
  -6   3  -5   40.10    2.10
  -6  -3  -5   46.70    2.20
  -6  -3  -5   45.50    2.80
  -6   3  -6    0.40    0.30
  -6   3  -6   -0.10    0.50
   6   3   6   -0.10    0.60
  -6  -3  -6    0.20    0.40
  -6  -3  -6   -0.30    0.30
  -6   3  -7    0.20    1.20
  -6  -3  -7    0.50    0.40
  -6  -3  -7    0.10    0.40
  -6   4  11    3.60    0.50
   6   4 -10    0.50    0.20
  -6   4  10    0.60    0.30
  -6   4  10    0.90    0.50
  -6  -4  10    1.20    0.30
   6  -4 -10    0.90    0.30
  -6  -4  10    0.30    0.40
   6   4  -9   28.40    1.60
  -6   4   9   33.30    1.70
  -6   4   9   26.30    2.10
  -6  -4   9   34.80    1.70
   6  -4  -9   30.80    1.60
  -6  -4   9   30.70    1.60
   6   4  -8    5.30    0.60
  -6   4   8    7.10    1.20
  -6  -4   8    7.50    0.80
  -6  -4   8    8.30    1.10
  -6   4   7   -0.50    0.80
  -6   4   7    0.00    0.40
  -6  -4   7    1.00    0.40
  -6  -4   7    0.40    0.50
  -6   4   6    1.10    0.40
  -6   4   6    1.60    0.50
  -6  -4   6    0.20    0.40
  -6  -4   6    0.80    0.40
  -6   4   5    4.50    0.90
  -6   4   5    5.00    0.50
  -6  -4   5    5.10    0.90
  -6  -4   5    4.70    0.70
  -6   4   4    5.00    1.20
  -6   4   4    6.10    0.50
  -6  -4   4    5.40    0.80
  -6   4   3    0.90    0.20
   6   4  -3    1.30    1.10
  -6  -4   3    0.60    0.30
   6   4  -2    0.60    0.90
  -6  -4   2   -0.10    0.30
   6   4  -1    1.20    0.80
  -6   4   0   97.09    4.00
  -6   4   0   87.99    4.20
  -6   4   0   94.29    4.30
  -6  -4   0   86.59    4.20
  -6  -4   0   98.39    4.50
  -6   4  -1   16.30    0.90
  -6   4  -1   15.40    1.10
  -6   4  -1   14.20    1.30
  -6  -4  -1   18.10    1.90
  -6  -4  -1   16.50    1.70
  -6  -4  -1   15.00    1.20
  -6   4  -2   -0.20    0.50
  -6   4  -2    0.80    0.30
  -6   4  -2    0.20    0.40
  -6  -4  -2    0.50    0.40
  -6  -4  -2   -0.40    1.00
  -6  -4  -2   -0.10    0.60
  -6   4  -3   50.89    2.70
  -6   4  -3   53.79    2.50
  -6   4  -3   55.49    2.40
  -6  -4  -3   52.39    2.60
  -6  -4  -3   53.89    2.80
  -6  -4  -3   50.99    2.90
  -6   4  -4    0.20    0.20
  -6   4  -4    0.60    0.50
  -6   4  -4    1.00    0.40
  -6  -4  -4    0.40    0.40
  -6  -4  -4   -0.80    0.90
  -6   4  -5   49.70    2.50
  -6   4  -5   60.39    2.70
  -6   4  -5   54.89    2.80
  -6  -4  -5   57.19    2.70
  -6  -4  -5   56.99    2.90
  -6   4  -6    2.10    0.50
  -6   4  -6    1.70    0.50
  -6   4  -6    0.90    0.40
  -6  -4  -6    3.00    0.50
  -6  -4  -6    0.70    0.60
   6   4   7    6.60    1.10
  -6  -4  -7    6.90    0.80
  -6  -4  -7    5.80    0.70
  -6   5  10    0.20    0.30
  -6   5  10    0.30    0.50
   6   5 -10    0.50    0.20
  -6  -5  10    0.40    0.40
  -6  -5  10    0.30    0.30
   6  -5 -10    0.10    0.30
   6   5  -9  115.29    5.20
  -6   5   9  112.89    5.30
  -6   5   9  124.99    5.30
  -6  -5   9  126.49    5.30
   6  -5  -9  115.59    5.20
   6   5  -8    9.10    0.70
  -6   5   8   10.30    1.30
  -6   5   8   12.40    0.90
  -6  -5   8   10.40    0.90
  -6  -5   8   10.40    1.10
   6   5  -7   70.79    3.10
  -6   5   7   68.29    3.10
  -6   5   7   63.89    3.10
  -6  -5   7   65.79    3.10
  -6  -5   7   63.19    3.10
  -6   5   6    2.80    0.50
  -6   5   6    3.20    0.80
  -6  -5   6    1.80    0.50
  -6  -5   6    1.70    0.40
  -6   5   5    4.50    0.50
  -6   5   5    3.50    0.60
  -6  -5   5    3.70    0.90
  -6  -5   5    5.80    0.70
  -6   5   4   25.60    1.30
  -6   5   4   24.00    1.60
  -6  -5   4   24.40    1.40
  -6  -5   4   29.30    1.60
  -6   5   3   22.90    1.10
  -6  -5   3   22.90    1.20
  -6  -5   3   22.10    1.60
  -6  -5   3   21.70    1.30
   6   5  -2  385.06   16.70
  -6   5   2  376.36   16.70
  -6   5   2  389.86   16.20
  -6   5   1    0.40    0.60
   6   5  -1    1.20    1.10
  -6   5   1    0.90    0.30
  -6  -5   1   -0.60    0.90
  -6   5   0   16.40    1.30
  -6   5   0   20.90    1.50
  -6   5   0   21.30    1.00
  -6  -5   0   20.40    2.20
  -6  -5   0   19.40    1.30
  -6  -5   0   21.60    1.90
  -6   5  -1    2.10    0.70
  -6   5  -1    1.00    0.50
  -6  -5  -1    0.50    0.70
  -6  -5  -1    0.10    0.90
  -6  -5  -1    2.80    0.80
  -6   5  -2    5.70    1.10
  -6   5  -2    5.00    0.80
  -6   5  -2    6.30    0.50
  -6  -5  -2    7.40    1.40
  -6  -5  -2    6.90    1.70
  -6  -5  -2    7.20    0.90
  -6   5  -3   96.29    4.30
  -6   5  -3   96.79    4.20
  -6   5  -3   91.99    4.40
  -6  -5  -3   94.59    4.50
  -6  -5  -3   92.69    4.30
  -6  -5  -3   93.59    4.50
  -6   5  -4    5.00    1.40
  -6  -5  -4    5.30    1.10
  -6  -5  -4    2.80    0.70
  -6  -5  -4    1.00    0.80
  -6   5  -5    4.80    0.70
  -6   5  -5    4.40    1.10
  -6   5  -5    4.50    0.50
  -6  -5  -5    6.10    0.70
  -6  -5  -5    5.50    1.20
   6   5   6   -0.20    0.50
  -6   5  -6   -0.10    0.30
  -6   5  -6   -0.50    0.50
  -6   5  -6    0.50    0.30
  -6  -5  -6    0.30    0.50
  -6  -5  -6    0.40    0.30
  -6   6  10    4.10    0.50
   6   6 -10    3.60    0.40
  -6  -6  10    3.30    0.90
  -6  -6  10    3.60    0.60
   6  -6 -10    3.70    0.70
   6   6  -9   12.50    0.80
  -6   6   9   11.30    1.30
   6  -6  -9   13.20    0.80
  -6  -6   9   10.60    0.90
   6   6  -8    2.90    0.50
  -6   6   8    3.30    0.70
  -6  -6   8    3.40    0.70
  -6  -6   8    1.80    0.80
  -6   6   7   43.10    2.10
  -6   6   7   39.90    2.10
   6   6  -7   45.90    2.10
  -6  -6   7   41.70    2.20
  -6  -6   7   41.00    2.10
  -6   6   6   29.90    1.60
   6   6  -6   29.50    1.50
  -6   6   6   31.60    1.70
  -6  -6   6   28.20    1.60
  -6  -6   6   30.40    1.60
  -6   6   5   25.70    1.40
  -6   6   5   27.50    1.60
  -6  -6   5   25.50    1.40
  -6  -6   5   25.20    1.60
  -6   6   4   21.80    1.20
  -6   6   4   23.20    1.70
  -6  -6   4   21.90    1.40
  -6  -6   4   24.30    1.30
  -6   6   3    7.30    0.50
  -6   6   3    5.10    1.70
  -6  -6   3    6.40    1.10
  -6  -6   3    6.50    0.80
  -6   6   2   47.10    2.10
  -6   6   2   42.90    2.50
  -6  -6   2   42.90    2.20
  -6  -6   2   45.70    2.30
  -6   6   1    3.30    1.60
   6   6  -1    1.40    1.20
  -6   6   1    3.50    1.20
  -6   6   1    4.00    0.40
  -6  -6   1    3.30    1.00
  -6  -6   1    2.50    0.60
  -6  -6   1    4.20    1.40
  -6   6   0  359.26   15.60
  -6   6   0  369.76   15.70
  -6   6   0  368.86   15.50
  -6  -6   0  385.56   15.70
  -6  -6   0  366.86   15.60
  -6  -6   0  352.76   15.80
  -6  -6   0  368.56   15.60
  -6   6  -1   23.60    1.40
  -6   6  -1   25.70    1.60
  -6   6  -1   27.70    1.30
  -6  -6  -1   26.30    1.90
  -6  -6  -1   23.80    2.00
  -6  -6  -1   25.40    1.50
  -6  -6  -1   26.00    2.00
  -6   6  -2    0.40    0.20
  -6   6  -2    1.00    0.60
  -6   6  -2    0.50    0.40
  -6  -6  -2    0.40    1.20
  -6  -6  -2   -0.10    0.50
  -6   6  -3  340.97   14.40
  -6   6  -3  346.67   14.30
  -6   6  -3  329.37   14.40
  -6  -6  -3  339.17   14.60
  -6  -6  -3  334.87   14.60
  -6  -6  -3  329.07   14.40
  -6   6  -4    0.20    0.40
  -6   6  -4    0.40    0.20
  -6   6  -4    0.60    0.50
  -6  -6  -4    1.40    0.70
  -6  -6  -4    0.10    0.40
  -6   6  -5    0.50    0.20
  -6   6  -5    0.10    0.50
  -6  -6  -5    0.30    0.80
  -6   6  -6    1.70    0.50
   6   6   6    1.60    0.50
  -6   6  -6    2.50    0.50
  -6  -6  -6    1.10    0.30
  -6  -6  -6    1.90    0.80
  -6   7  10    2.80    0.50
   6   7 -10    3.10    0.40
  -6  -7  10    3.10    0.60
  -6   7   9   33.50    1.70
   6   7  -9   34.10    1.60
  -6  -7   9   32.00    1.70
   6  -7  -9   33.90    1.70
  -6  -7   9   34.00    1.80
   6   7  -8    2.80    0.50
  -6   7   8    3.80    0.70
  -6  -7   8    3.40    0.70
  -6  -7   8    4.10    0.70
  -6   7   7  106.69    4.80
  -6   7   7  101.39    4.90
   6   7  -7  109.59    4.70
  -6  -7   7  104.39    4.70
  -6  -7   7  100.89    4.70
  -6   7   6    3.30    0.60
  -6   7   6    3.00    0.90
   6   7  -6    3.70    0.50
  -6  -7   6    4.70    0.90
  -6  -7   6    3.80    0.80
   6   7  -5    5.10    0.50
  -6   7   5    3.60    0.50
  -6   7   5    4.60    1.10
  -6  -7   5    4.30    0.70
  -6   7   4   28.60    1.50
  -6   7   4   30.90    1.90
  -6  -7   4   28.90    1.70
  -6  -7   4   31.90    1.60
  -6   7   3  197.88    8.20
  -6   7   3  179.88    8.30
  -6  -7   3  195.78    8.20
  -6  -7   3  189.98    8.30
  -6   7   2  262.27   10.60
  -6   7   2  256.47   10.80
  -6  -7   2  245.48   10.60
  -6  -7   2  252.17   10.70
  -6  -7   2  230.68   10.70
  -6   7   1    9.90    1.20
  -6   7   1    7.00    1.20
  -6   7   1    8.70    0.60
  -6  -7   1    9.30    1.00
  -6  -7   1    8.50    1.00
  -6  -7   1    5.60    1.30
  -6   7   0   20.50    1.50
  -6   7   0   22.70    1.10
  -6   7   0   18.90    1.30
  -6  -7   0   21.20    1.50
  -6  -7   0   21.20    1.30
  -6  -7   0   20.90    1.70
  -6  -7   0   17.30    2.30
  -6   7  -1    1.00    0.40
  -6   7  -1    0.70    0.50
  -6   7  -1    1.00    0.30
  -6  -7  -1    0.60    0.40
  -6  -7  -1    1.80    0.80
  -6  -7  -1    1.20    0.80
  -6  -7  -1   -0.50    0.80
  -6   7  -2   25.30    1.60
  -6   7  -2   23.60    1.40
  -6   7  -2   24.90    1.30
  -6  -7  -2   25.20    2.10
  -6  -7  -2   24.40    1.50
  -6  -7  -2   21.70    1.90
  -6  -7  -2   28.30    1.90
  -6   7  -3    0.40    0.40
  -6  -7  -3    1.30    0.50
  -6  -7  -3    1.60    0.80
  -6  -7  -3    3.50    1.30
  -6   7  -4    2.90    1.10
  -6   7  -4    2.60    0.40
  -6   7  -4    2.70    0.70
  -6  -7  -4    1.60    0.80
  -6  -7  -4    2.80    0.70
  -6  -7  -4    4.00    1.20
  -6   7  -5   12.40    0.90
  -6   7  -5   12.40    1.20
  -6   7  -5   12.70    0.80
  -6  -7  -5   11.80    1.30
  -6  -7  -5   13.30    0.90
  -6   7  -6    0.00    0.30
  -6  -7  -6    0.50    0.40
  -6  -7  -6   -0.20    0.30
   6   8 -10    0.60    0.20
  -6   8  10    0.40    0.30
  -6  -8  10    0.60    0.40
  -6   8   9   14.50    0.90
   6   8  -9   13.60    0.80
  -6  -8   9   14.10    1.00
  -6  -8   9   16.40    1.10
   6  -8  -9   13.40    1.00
   6   8  -8    0.30    0.20
  -6   8   8    0.00    0.40
  -6  -8   8    0.10    0.40
  -6  -8   8   -0.40    0.40
  -6   8   7    3.10    0.80
   6   8  -7    2.10    0.50
  -6  -8   7    3.70    0.80
  -6  -8   7    4.40    1.10
  -6   8   6    1.70    0.50
  -6   8   6    1.10    0.60
   6   8  -6    1.50    0.50
  -6  -8   6    2.20    0.70
   6  -8  -6    0.60    1.40
  -6  -8   6    2.10    0.80
  -6   8   5   27.60    1.50
   6   8  -5   28.40    1.40
  -6   8   5   27.90    1.70
  -6  -8   5   28.50    1.60
  -6   8   4   34.20    1.70
  -6   8   4   37.30    2.20
  -6  -8   4   37.50    1.80
  -6  -8   4   36.30    1.90
  -6   8   3   20.80    1.70
  -6   8   3   19.30    1.10
  -6  -8   3   20.70    1.40
  -6  -8   3   19.90    1.20
  -6   8   2   31.00    2.00
  -6   8   2   35.20    1.60
  -6  -8   2   37.00    1.80
  -6  -8   2   32.50    1.90
  -6  -8   2   33.30    1.90
  -6   8   1   10.60    1.20
  -6   8   1   11.30    0.70
  -6   8   1   11.10    1.20
  -6  -8   1   11.30    1.10
  -6  -8   1   10.20    1.10
  -6  -8   1   11.60    1.30
  -6   8   0    6.30    0.90
  -6   8   0    8.60    1.20
  -6   8   0    7.90    0.60
  -6  -8   0    7.50    0.90
  -6  -8   0    8.50    1.20
  -6  -8   0    7.70    1.10
  -6   8  -1   -0.10    0.20
  -6   8  -1   -0.40    0.60
  -6   8  -1   -0.20    0.40
  -6  -8  -1    0.80    0.70
  -6  -8  -1    0.20    0.80
  -6  -8  -1   -0.90    0.60
  -6   8  -2  283.57   12.10
  -6   8  -2  276.77   11.90
  -6   8  -2  276.77   11.90
  -6  -8  -2  268.37   12.00
  -6  -8  -2  276.37   12.00
  -6  -8  -2  282.47   12.20
  -6  -8  -2  289.17   12.20
  -6   8  -3  104.09    4.50
  -6   8  -3   90.99    4.40
  -6   8  -3  102.39    4.70
  -6  -8  -3  101.59    4.60
  -6  -8  -3  103.59    4.80
  -6  -8  -3  102.99    4.80
  -6   8  -4   11.60    0.70
  -6   8  -4   10.60    0.80
  -6   8  -4    8.40    1.20
  -6  -8  -4   12.50    1.30
  -6  -8  -4   11.80    1.40
  -6  -8  -4   12.20    0.90
  -6   8  -5    0.00    0.20
  -6   8  -5    0.20    0.50
  -6  -8  -5   -0.70    0.50
  -6  -8  -5   -0.30    0.30
  -6   8  -6    0.50    0.30
  -6  -8  -6    0.20    0.40
  -6  -8  -6    0.80    0.30
  -6   9  10    1.40    0.40
  -6  -9  10    1.40    0.50
  -6   9   9   19.00    1.10
   6   9  -9   16.40    1.20
  -6  -9   9   18.50    1.20
  -6  -9   9   19.60    1.10
   6   9  -8    4.00    0.50
  -6   9   8    5.00    0.70
  -6  -9   8    5.90    0.80
  -6  -9   8    4.30    0.80
  -6   9   7   67.59    3.20
   6   9  -7   68.39    3.10
  -6  -9   7   68.09    3.10
  -6  -9   7   67.19    3.20
   6   9  -6  183.18    7.70
  -6   9   6  182.28    7.90
  -6   9   6  183.88    7.80
  -6  -9   6  177.78    7.80
   6  -9  -6  175.38    8.20
  -6  -9   6  170.78    7.80
  -6   9   5   12.60    1.30
   6   9  -5   13.70    0.90
  -6   9   5   15.90    1.00
  -6  -9   5   15.90    1.10
  -6  -9   5   15.70    1.20
  -6   9   4   29.50    1.50
  -6   9   4   28.70    2.00
  -6  -9   4   31.10    1.60
  -6  -9   4   28.70    1.70
  -6   9   3   17.20    1.60
  -6   9   3   18.70    1.00
  -6  -9   3   17.70    1.30
  -6  -9   3   16.80    1.60
  -6  -9   3   18.30    1.10
  -6   9   2    3.70    1.20
  -6   9   2    2.70    0.50
  -6  -9   2    1.80    0.60
  -6  -9   2    1.30    0.60
  -6  -9   2    2.60    0.80
  -6   9   1    0.60    0.50
  -6   9   1    1.80    0.40
  -6  -9   1    1.30    0.50
  -6  -9   1    1.10    0.60
  -6  -9   1    3.10    0.90
  -6   9   0   72.69    3.50
  -6   9   0   81.39    3.40
  -6   9   0   79.39    3.60
  -6  -9   0   74.89    3.50
  -6  -9   0   75.59    3.50
  -6  -9   0   70.09    4.00
  -6  -9   0   80.99    3.70
  -6   9  -1   23.20    1.50
  -6   9  -1   21.90    1.30
  -6   9  -1   21.50    1.10
  -6  -9  -1   21.30    2.00
  -6  -9  -1   22.40    1.70
  -6  -9  -1   19.60    1.50
  -6  -9  -1   23.00    1.40
  -6   9  -2   22.10    1.30
  -6   9  -2   21.10    1.60
  -6   9  -2   23.00    1.30
  -6  -9  -2   19.20    1.70
  -6  -9  -2   19.40    1.70
  -6  -9  -2   20.70    1.90
  -6  -9  -2   21.40    1.30
  -6   9  -3    8.60    0.60
  -6   9  -3    9.50    0.80
  -6   9  -3    9.00    1.20
  -6  -9  -3    9.40    1.50
  -6  -9  -3    7.70    1.40
  -6  -9  -3    8.90    0.90
  -6   9  -4    0.20    0.30
  -6   9  -4    0.00    0.40
  -6   9  -4   -0.50    0.50
  -6  -9  -4    0.10    0.60
  -6  -9  -4    0.20    0.70
  -6  -9  -4   -0.10    0.40
  -6   9  -5    1.00    0.60
  -6  -9  -5    1.00    0.50
  -6   9  -6    0.90    0.30
  -6  -9  -6    0.40    0.40
  -6  10  10    0.00    0.20
   6  10  -9   11.00    0.70
  -6  10   9   10.20    0.80
  -6 -10   9   12.10    0.90
   6  10  -8    2.80    0.50
  -6  10   8    3.70    0.70
  -6 -10   8    3.20    0.80
  -6 -10   8    2.90    0.90
   6  10  -7   67.29    3.00
  -6  10   7   69.09    3.20
  -6 -10   7   68.09    3.10
  -6 -10   7   68.79    3.20
   6 -10  -7   57.49    4.10
   6  10  -6   32.50    1.70
  -6  10   6   27.80    1.70
  -6 -10   6   28.80    1.60
  -6 -10   6   28.20    1.60
   6 -10  -6   28.00    2.50
  -6  10   5   16.60    1.00
  -6  10   5   12.60    1.40
  -6 -10   5   13.60    1.00
  -6 -10   5   14.50    1.20
  -6  10   4   19.80    1.80
  -6  10   4   19.70    1.10
  -6 -10   4   22.10    1.40
  -6 -10   4   21.50    1.30
  -6  10   3    0.30    0.20
  -6  10   3    0.90    0.60
  -6 -10   3    0.10    0.60
  -6 -10   3    0.00    0.60
  -6 -10   3    0.40    0.40
  -6  10   2  151.48    6.60
  -6  10   2  148.49    6.40
  -6 -10   2  149.69    6.50
  -6 -10   2  142.19    6.50
  -6 -10   2  146.79    6.50
  -6  10   1   17.00    1.40
  -6  10   1   17.10    1.00
  -6 -10   1   15.40    1.10
  -6 -10   1   15.50    1.40
  -6 -10   1   15.20    1.20
  -6 -10   0    1.60    1.10
  -6  10  -1    4.90    1.10
  -6  10  -1    6.50    0.60
  -6 -10  -1    5.90    0.80
  -6 -10  -1    5.90    1.10
  -6 -10  -1    4.00    1.30
  -6 -10  -1    5.70    1.80
  -6  10  -2    8.70    0.80
  -6  10  -2    9.50    1.20
  -6  10  -2    7.60    0.60
  -6 -10  -2    9.20    0.90
  -6 -10  -2    8.10    1.40
  -6 -10  -2    9.80    1.60
  -6 -10  -2   10.50    1.50
  -6  10  -3   29.80    1.80
  -6  10  -3   27.40    1.40
  -6 -10  -3   30.60    2.00
  -6 -10  -3   29.20    1.90
  -6 -10  -3   30.70    1.60
  -6  10  -4    1.20    0.60
  -6  10  -4    2.30    0.40
  -6  10  -5    3.20    0.40
  -6 -10  -5    2.20    0.90
  -6 -10  -5    3.20    0.50
   6  10   6   -0.20    0.40
  -6 -10  -6   -0.20    0.30
  -6 -10  -6    0.00    0.30
   6  11  -9    3.40    0.60
  -6  11   9    2.90    0.50
  -6 -11   9    3.60    0.60
   6  11  -8    0.60    0.30
  -6  11   8    0.20    0.30
  -6 -11   8    0.70    0.50
  -6 -11   8    0.90    0.50
   6  11  -7   14.80    1.00
  -6  11   7   14.80    1.10
  -6 -11   7   16.80    1.30
   6 -11  -7   17.60    2.40
  -6 -11   7   16.50    1.10
  -6  11   6   11.50    0.90
  -6  11   6   14.30    1.20
  -6 -11   6   12.60    1.00
  -6 -11   6   12.80    1.20
   6 -11  -6   13.60    2.00
  -6  11   5    3.60    0.60
  -6  11   5    3.60    1.20
  -6 -11   5    4.70    1.20
  -6 -11   5    4.20    0.80
  -6  11   4   27.50    2.10
  -6  11   4   34.30    1.60
  -6 -11   4   31.50    1.80
  -6 -11   4   33.50    1.70
  -6  11   3   66.59    3.00
  -6 -11   3   64.29    3.20
  -6 -11   3   66.39    3.10
  -6  11   2    0.40    0.20
  -6 -11   2    0.30    0.60
  -6 -11   2    0.10    0.50
   6 -11  -2    0.40    0.60
  -6 -11   2    0.80    0.70
  -6  11   1   22.70    1.10
  -6  11   1   20.50    1.50
  -6 -11   1   20.50    1.30
  -6 -11   1   19.60    1.30
  -6 -11   1   18.40    1.50
  -6  11   0   81.49    3.50
  -6  11   0   82.29    3.80
  -6 -11   0   76.39    3.80
  -6 -11   0   72.89    4.20
  -6 -11   0   81.09    3.70
  -6 -11   0   80.39    3.70
  -6  11  -1   15.80    1.40
  -6  11  -1   18.40    1.00
  -6 -11  -1   12.90    1.50
  -6 -11  -1   15.50    1.30
  -6 -11  -1   15.20    2.00
  -6 -11  -1   16.60    1.10
  -6  11  -2    1.40    0.40
  -6  11  -2    2.70    1.10
  -6 -11  -2    1.00    0.80
  -6 -11  -2    1.50    0.80
  -6 -11  -2    0.80    0.40
  -6  11  -3    1.50    0.60
  -6  11  -3    0.60    0.20
  -6 -11  -3   -0.60    0.70
  -6 -11  -3    2.20    0.60
  -6 -11  -3    0.50    0.60
  -6  11  -4    1.60    0.30
  -6  11  -4    1.60    0.60
   6  11   4    1.90    0.90
  -6 -11  -4    1.00    0.60
  -6 -11  -4    1.50    0.50
  -6 -11  -4    2.20    0.60
  -6  11  -5    7.20    2.20
  -6  11  -5    7.20    0.50
  -6 -11  -5    6.10    0.60
  -6 -11  -5    5.60    0.90
  -6  12   9    3.60    0.50
  -6 -12   9    2.60    0.80
  -6  12   8    0.20    0.30
  -6 -12   8    0.70    0.40
  -6 -12   8   -0.90    0.60
   6 -12  -7   30.20    2.50
  -6 -12   7   32.50    1.80
  -6 -12   7   31.30    1.80
  -6  12   6    1.70    0.40
  -6  12   6    3.90    1.00
  -6 -12   6    1.30    0.50
   6 -12  -6    0.40    0.90
  -6 -12   6    2.60    0.90
  -6  12   5  123.89    5.70
  -6  12   5  128.59    5.60
  -6 -12   5  126.79    5.70
  -6 -12   5  124.39    5.60
   6 -12  -5  130.09    5.90
  -6  12   4    3.30    1.60
  -6  12   4    7.70    0.70
  -6 -12   4    6.90    0.90
  -6 -12   4    7.10    1.00
  -6  12   3    8.40    0.60
  -6 -12   3    6.80    1.00
  -6 -12   3    5.30    1.10
  -6 -12   3    7.40    0.90
  -6  12   2  210.98    8.90
  -6  12   2  210.98    8.70
  -6 -12   2  207.78    8.80
  -6 -12   2  205.18    8.90
   6 -12  -2  176.78    8.70
  -6 -12   2  205.08    8.80
  -6  12   1    0.40    0.60
  -6  12   1    0.50    0.20
  -6 -12   1   -0.10    0.50
  -6 -12   1   -1.00    0.70
  -6 -12   1    0.20    0.50
  -6  12   0    2.40    0.60
  -6 -12   0    2.90    0.90
  -6 -12   0    2.40    0.70
  -6 -12   0    3.00    1.20
  -6  12  -1   36.60    2.20
  -6  12  -1   36.20    1.80
  -6 -12  -1   39.00    2.10
  -6 -12  -1   36.00    2.50
  -6 -12  -1   40.20    2.40
  -6 -12  -1   37.40    2.00
  -6  12  -2    3.00    0.40
  -6  12  -2    4.80    1.10
  -6 -12  -2    5.20    1.30
  -6 -12  -2    4.40    1.50
  -6 -12  -2    2.60    0.70
  -6  12  -3    8.90    0.60
  -6  12  -3   11.90    1.60
  -6 -12  -3    9.60    0.90
  -6 -12  -3   10.80    1.50
  -6 -12  -3   10.10    1.40
   6  12   4    4.00    1.20
  -6  12  -4    3.40    1.10
  -6  12  -4    3.50    0.40
  -6 -12  -4    3.50    0.60
  -6 -12  -4    2.80    0.90
  -6 -12  -4    4.50    1.20
  -6 -12  -5    1.10    0.30
  -6 -12  -5    2.70    1.00
  -6 -13   9    2.50    0.60
  -6  13   8    0.40    0.30
  -6 -13   8   -0.20    0.40
  -6  13   7   10.00    0.90
  -6 -13   7   11.30    1.00
   6 -13  -7    8.70    1.90
  -6 -13   7   10.20    1.00
  -6  13   6   10.00    1.00
   6 -13  -6    5.40    1.70
  -6 -13   6    8.90    1.00
  -6 -13   6    6.20    0.90
  -6  13   5    1.00    0.70
  -6  13   5    0.80    0.40
  -6 -13   5    0.50    0.60
  -6 -13   5    0.90    0.50
   6 -13  -5    0.60    0.80
  -6  13   4    2.10    0.60
  -6 -13   4    0.80    0.50
  -6 -13   4    1.50    0.70
  -6 -13   4    1.20    0.60
  -6  13   3   17.60    1.10
  -6 -13   3   16.90    1.30
  -6 -13   3   14.50    1.20
  -6 -13   3   14.60    1.20
  -6 -13   2    3.50    1.10
   6 -13  -2    3.70    0.70
  -6 -13   2    4.40    0.80
  -6 -13   2    4.50    0.90
  -6  13   1    2.70    1.10
  -6 -13   1    1.50    0.50
  -6 -13   1    2.90    0.80
   6 -13  -1    2.20    0.60
  -6 -13   1    1.70    0.70
  -6  13   0   26.30    1.40
  -6  13   0   26.60    1.80
  -6 -13   0   29.50    1.60
  -6 -13   0   26.10    1.70
  -6 -13   0   26.70    2.00
  -6  13  -1   40.50    2.10
  -6  13  -1   45.50    2.50
  -6 -13  -1   46.70    2.20
  -6 -13  -1   43.80    2.70
  -6 -13  -1   43.30    2.20
  -6 -13  -1   41.60    2.40
  -6  13  -2   -0.40    0.60
  -6 -13  -2   -0.10    0.30
  -6 -13  -2   -0.80    0.60
  -6 -13  -2   -0.90    0.80
  -6  13  -3   -0.10    0.50
  -6  13  -3    0.10    0.20
  -6 -13  -3   -0.10    0.30
  -6 -13  -3    0.20    0.60
  -6 -13  -3    0.50    0.70
   6  13   4    2.00    0.70
  -6  13  -4    3.80    0.40
  -6 -13  -4    3.70    0.50
  -6 -13  -4    4.10    0.90
  -6 -13  -4    2.90    1.00
  -6  13  -5    1.30    0.40
  -6 -13  -5    0.80    0.40
   6 -13   5    1.20    0.30
  -6 -13  -5    1.60    0.50
  -6  14   8    0.10    0.30
  -6 -14   8    0.20    0.40
  -6  14   7    5.60    0.70
   6 -14  -7    6.30    1.60
  -6 -14   7    6.40    0.80
  -6 -14   7    7.20    0.90
  -6  14   6    2.60    0.80
  -6 -14   6    3.30    1.20
  -6 -14   6    1.20    0.50
   6 -14  -6    2.00    0.80
  -6  14   5    0.60    0.70
  -6 -14   5    0.20    0.60
   6 -14  -5   -1.20    0.80
  -6 -14   5    1.00    0.50
  -6  14   4   54.99    2.80
  -6 -14   4   61.49    2.90
  -6 -14   4   63.29    3.00
  -6 -14   4   62.59    2.90
  -6  14   3    4.80    0.60
  -6 -14   3    3.30    0.80
  -6 -14   3    4.50    1.10
  -6 -14   3    5.60    0.90
  -6  14   2    3.70    0.50
   6 -14  -2    3.70    0.70
  -6 -14   2    2.20    0.70
  -6 -14   2    3.10    0.90
  -6 -14   2    1.80    0.70
  -6  14   1    0.00    0.20
  -6 -14   1   -0.70    0.40
  -6 -14   1    0.10    0.50
  -6 -14   1    0.90    0.60
   6 -14  -1    0.20    0.30
  -6  14   0   21.70    1.20
  -6  14   0   22.80    1.60
  -6 -14   0   21.60    1.40
  -6 -14   0   21.00    1.60
   6 -14   0   22.60    1.20
  -6 -14   0   23.30    1.30
  -6  14  -1    0.60    0.60
  -6  14  -1    0.10    0.20
  -6 -14  -1   -0.50    0.90
  -6 -14  -1   -0.20    0.40
  -6 -14  -1    0.60    0.70
  -6 -14  -1   -0.30    0.50
  -6  14  -2    7.40    0.60
  -6  14  -2    6.10    1.60
  -6 -14  -2    6.60    0.90
  -6 -14  -2    6.40    1.70
  -6 -14  -2    5.40    1.50
  -6  14  -3    0.70    0.60
  -6  14  -3    2.00    0.30
  -6 -14  -3    1.40    0.30
  -6 -14  -3    1.10    0.50
  -6 -14  -3    0.80    0.70
  -6  14  -4    1.60    0.30
   6  14   4    0.70    0.80
  -6 -14  -4    1.40    0.50
  -6 -14  -4    0.60    0.40
   6 -14   4    1.20    0.30
  -6  15   8    0.40    0.30
  -6 -15   8    0.00    0.40
  -6  15   7    3.00    0.70
  -6 -15   7    2.80    0.80
  -6 -15   7    2.50    0.70
   6 -15  -7    4.40    1.40
  -6  15   6    8.90    0.90
  -6 -15   6    7.70    0.90
   6 -15  -6    8.20    1.40
  -6 -15   6    8.80    0.90
  -6  15   5    6.10    1.20
  -6 -15   5    4.90    1.50
   6 -15  -5    4.70    2.10
  -6 -15   4   46.00    2.70
  -6 -15   4   52.39    2.50
  -6 -15   4   50.79    2.40
   6 -15  -4   49.80    2.80
  -6  15   3    3.70    0.70
  -6 -15   3    3.40    0.90
  -6 -15   3    3.40    0.80
  -6  15   2    0.40    0.30
  -6 -15   2    0.80    0.70
   6 -15  -2    0.40    0.40
  -6 -15   2    1.00    0.50
  -6 -15   2    1.10    0.40
  -6  15   1    3.20    0.50
  -6 -15   1    4.20    0.80
  -6 -15   1    2.90    1.10
  -6 -15   1    3.80    0.70
   6 -15  -1    3.10    0.50
  -6  15   0    0.20    0.20
  -6 -15   0    0.10    0.60
  -6 -15   0    0.20    0.50
  -6 -15   0    0.10    0.40
  -6  15  -1    1.30    0.40
   6 -15   1    0.90    0.30
  -6 -15  -1    0.40    0.90
  -6 -15  -1    0.30    0.50
  -6 -15  -1    1.20    0.80
  -6 -15  -1    1.00    0.40
  -6  15  -2    4.50    0.40
  -6 -15  -2    4.00    0.60
  -6 -15  -2    6.20    1.40
   6 -15   2    4.50    0.40
  -6 -15  -2    4.10    1.00
  -6  15  -3    3.60    0.40
  -6 -15  -3    3.70    0.50
  -6 -15  -3    3.50    0.90
   6 -15   3    3.70    0.40
  -6 -15  -3    3.60    1.00
  -6  15  -4    3.10    0.40
  -6 -15  -4    3.30    1.10
   6 -15   4    2.60    0.30
  -6 -15  -4    2.30    0.60
  -6 -16   7    8.60    0.90
   6 -16  -7    5.90    1.40
  -6  16   6    1.20    0.50
  -6 -16   6    1.20    0.50
  -6 -16   6    0.60    0.50
   6 -16  -6   -0.10    0.60
  -6 -16   5    0.10    0.60
   6 -16  -5    1.10    0.70
  -6 -16   5   -0.20    0.50
  -6 -16   4   13.40    1.10
  -6 -16   4   12.90    1.10
  -6 -16   4   12.60    1.20
   6 -16  -4   11.80    2.80
  -6 -16   3    0.40    0.70
  -6 -16   3    0.10    0.50
  -6 -16   3   -0.40    0.60
  -6  16   2   22.60    1.30
   6 -16  -2   22.10    1.50
  -6 -16   2   26.50    1.40
  -6 -16   2   25.40    1.50
  -6 -16   2   26.50    1.60
  -6  16   1    0.30    0.30
  -6 -16   1   -0.30    0.50
  -6 -16   1    0.40    0.60
  -6 -16   1    0.60    0.40
  -6  16   0    1.50    0.40
   6 -16   0    1.80    0.40
  -6  16  -1    1.90    0.40
  -6 -16  -1    2.20    0.50
  -6 -16  -1    1.30    0.70
  -6 -16  -1    0.00    1.00
   6 -16   1    2.20    0.40
  -6  16  -2    4.60    0.50
   6 -16   2    4.60    0.40
  -6 -16  -2    4.40    0.90
  -6 -16  -2    5.70    0.60
   6  16   3    0.50    0.40
   6 -16   3    1.00    0.30
  -6 -16  -3    0.20    0.50
  -6 -16  -3    0.90    0.60
  -6 -16  -3    0.80    0.30
  -6  17   7    1.20    0.50
   6 -17  -7    1.40    0.60
  -6 -17   6    3.80    0.90
  -6 -17   6    4.30    1.20
   6 -17  -5    8.90    1.20
  -6 -17   5   10.90    0.90
  -6 -17   5    9.50    1.00
  -6 -17   4    1.10    0.60
  -6 -17   4    1.30    0.50
   6 -17  -4    0.10    0.60
  -6 -17   4    0.30    0.40
  -6 -17   3    1.00    0.50
   6 -17  -3    0.70    0.70
  -6 -17   3    0.00    0.60
  -6 -17   3    1.80    0.40
  -6 -17   2    0.10    0.60
  -6 -17   2   -0.20    0.50
  -6 -17   2    0.30    0.40
   6 -17  -1    0.60    0.30
  -6 -17   1    0.60    0.30
  -6 -17   1    0.30    0.60
  -6 -17   1    0.10    0.40
  -6  17   0    0.00    0.30
  -6 -17   0    0.80    0.60
   6 -17   0    0.30    0.20
  -6 -17   0    0.00    0.30
  -6 -17   0    0.00    0.40
  -6  17  -1    1.60    0.50
  -6 -17  -1    0.50    0.60
  -6 -17  -1    0.50    0.30
   6 -17   1    0.60    0.20
  -6  17  -2   -0.30    0.30
   6 -17   2    0.20    0.20
  -6 -17  -2    1.10    0.70
  -6 -17  -2    0.60    0.60
   6  17   3    3.20    0.70
  -6 -17  -3    3.90    0.50
   6 -17   3    4.20    0.30
  -6 -18   6    0.80    0.60
   6 -18  -6   -1.50    1.00
  -6 -18   5    0.50    0.60
   6 -18  -5    0.30    0.50
  -6 -18   5    0.60    0.60
   6 -18  -4    0.20    0.60
  -6 -18   4    0.20    0.60
  -6 -18   4   -0.40    0.50
  -6 -18   4    1.00    0.50
  -6 -18   3    0.90    0.50
  -6 -18   3    0.40    0.60
  -6 -18   3    0.00    0.40
   6 -18  -3    0.10    0.50
  -6 -18   2    2.00    0.70
  -6 -18   2    1.10    0.60
   6 -18  -2    0.50    0.70
   6 -18  -1    0.10    0.30
  -6 -18   1    0.40    0.40
  -6 -18   1    0.00    0.30
  -6 -18   1    0.40    0.60
   6 -18   0    0.00    0.20
  -6 -18   0    0.20    0.60
  -6 -18   0   -0.10    0.30
   6 -18   1    2.70    0.30
  -6 -18  -1    2.20    0.90
  -6 -18  -1    2.50    0.40
   6 -18   2    1.30    0.30
  -6 -18  -2    1.00    0.30
  -6 -18  -2    1.70    0.70
   6 -18   2    0.80    0.80
   6 -19  -5    2.90    1.00
  -6 -19   4   -0.70    0.50
  -6 -19   4   -0.60    0.70
   6 -19  -4   -0.50    0.50
  -6 -19   3   -0.40    0.30
  -6 -19   3   -0.50    0.60
  -6 -19   3    0.40    0.40
   6 -19  -3    0.30    0.50
  -6 -19   2    0.70    0.60
  -6 -19   2    0.10    0.40
   6 -19  -2    0.20    0.70
  -6 -19   2    0.00    0.30
  -6 -19   1    0.30    0.30
   6 -19  -1   -0.40    0.50
  -6 -19   1    0.60    0.70
  -6 -19   0    4.00    1.00
   6 -19   0    2.40    1.10
   6 -19   0    3.90    0.50
  -6 -19   0    4.30    0.60
   6 -19   1    0.20    0.20
  -6 -19  -1   -0.40    0.50
  -6 -19  -1    0.20    0.20
   6 -19   1   -0.50    0.60
   6 -20  -3   -0.30    0.50
  -6 -20   3    0.00    0.30
  -6 -20   3    0.90    0.90
  -6 -20   2    0.20    0.30
   6 -20  -2    0.10    0.50
  -6 -20   2    0.70    0.80
  -6 -20   1    0.20    0.40
  -6 -20   1    1.50    0.70
  -7   0  11    0.10    0.30
  -7   0  11   -0.30    0.30
  -7   0  10   51.69    2.40
  -7   0  10   50.49    2.40
   7   0 -10   52.69    2.50
   7   0  -9    0.20    0.20
  -7   0   9    0.20    0.30
  -7   0   9    0.20    0.50
  -7   0   8    8.50    1.00
  -7   0   8    7.90    1.00
  -7   0   7   -0.30    0.50
  -7   0   7    0.40    0.40
  -7   0   6   54.79    2.60
  -7   0   6   58.09    2.70
  -7   0   6   52.59    2.80
  -7   0   5    0.10    0.20
  -7   0   5   -0.30    0.40
  -7   0   5   -0.20    0.90
  -7   0   4   67.79    2.90
  -7   0   4   62.09    3.00
  -7   0   3    1.00    0.70
  -7   0   3   -0.10    0.20
   7   0  -2    1.50    1.20
  -7   0   1    0.00    0.20
  -7   0   1   -0.20    0.70
  -7   0   0   18.70    1.50
  -7   0   0   19.30    1.00
  -7   0   0   18.90    1.30
  -7   0  -1    0.20    0.40
  -7   0  -1   -0.40    0.20
  -7   0  -1    0.20    0.50
  -7   0  -2   54.39    2.70
  -7   0  -2   52.09    2.50
  -7   0  -2   52.79    2.40
  -7   0  -3   -0.30    0.50
  -7   0  -3   -0.60    0.30
  -7   0  -4   38.20    2.20
  -7   0  -4   41.40    2.00
  -7   0  -5    0.30    0.40
  -7   0  -5    0.30    0.30
  -7   0  -6    8.70    0.60
  -7   0  -6    9.00    0.90
  -7   1  11    1.80    0.50
  -7   1  11    0.90    0.40
  -7  -1  11    2.30    0.50
  -7  -1  11    1.30    0.30
  -7   1  10   43.10    2.00
  -7   1  10   42.30    2.00
   7   1 -10   42.90    2.10
  -7  -1  10   43.90    2.00
  -7  -1  10   43.50    2.00
   7  -1 -10   35.00    2.20
   7   1  -9    0.00    0.20
  -7   1   9    0.60    0.60
  -7  -1   9    0.20    0.40
  -7  -1   9    0.50    0.30
   7  -1  -9    0.10    0.30
  -7   1   8   46.30    2.40
  -7  -1   8   47.70    2.30
  -7  -1   8   45.40    2.30
  -7   1   7    3.10    1.00
  -7   1   7    1.50    0.40
  -7  -1   7    2.20    0.70
  -7  -1   7    1.60    0.50
  -7   1   6   27.30    1.40
  -7   1   6   28.20    1.60
  -7   1   6   23.30    1.80
  -7  -1   6   27.00    1.70
  -7  -1   6   26.00    1.70
  -7  -1   6   26.10    1.40
  -7   1   5   72.29    3.40
  -7   1   5   73.59    3.40
  -7  -1   5   76.79    3.40
  -7  -1   5   68.79    3.60
  -7  -1   5   80.19    3.50
  -7   1   4    8.20    1.00
  -7   1   4    8.90    0.60
  -7  -1   4    7.70    0.90
  -7  -1   4    7.90    1.80
  -7  -1   4    8.20    0.60
  -7   1   3   18.40    1.00
  -7  -1   3   16.60    1.30
  -7  -1   3   19.00    1.00
   7   1  -2    0.90    1.30
  -7   1   2    2.20    0.30
   7  -1  -2    1.90    1.20
  -7  -1   2    2.70    0.40
  -7   1   1  182.28    7.20
  -7   1   1  155.58    7.30
  -7   1   1  168.28    7.40
  -7  -1   1  163.18    7.40
  -7  -1   1  166.88    7.50
  -7  -1   1  177.68    7.20
  -7   1   0  100.39    4.30
  -7   1   0   96.29    4.40
  -7   1   0  100.09    4.50
  -7  -1   0   99.49    4.60
  -7  -1   0   95.09    4.30
  -7  -1   0   99.49    4.40
  -7   1  -1    0.20    0.40
  -7   1  -1    0.00    0.50
  -7   1  -1    0.50    0.20
  -7  -1  -1   -0.20    0.40
  -7  -1  -1    0.20    0.30
  -7  -1  -1   -0.90    0.50
  -7   1  -2    7.40    0.80
  -7   1  -2    7.70    1.10
  -7   1  -2    8.30    0.60
  -7  -1  -2    6.20    1.10
  -7  -1  -2    6.50    0.80
  -7   1  -3    0.10    0.40
  -7   1  -3    0.50    0.40
  -7   1  -3   -0.30    0.30
  -7  -1  -3   -0.30    0.50
  -7  -1  -3   -0.50    0.30
  -7   1  -4   16.00    1.30
  -7   1  -4   13.40    1.00
  -7  -1  -4   15.00    1.30
  -7  -1  -4   14.00    1.00
  -7   1  -5    2.00    0.90
  -7   1  -5    0.90    0.30
  -7  -1  -5    1.40    0.50
  -7   1  -6    4.30    0.80
  -7   1  -6    3.80    0.50
  -7  -1  -6    3.40    0.70
  -7  -1  -6    3.80    0.50
  -7   2  11    2.80    0.40
  -7   2  11    2.00    0.80
  -7  -2  11    2.50    0.60
  -7  -2  11    1.90    0.60
  -7   2  10    0.70    0.40
  -7   2  10    0.10    0.30
  -7  -2  10    0.60    0.40
   7  -2 -10    0.30    0.20
  -7  -2  10    0.10    0.30
  -7   2   9    0.30    0.50
  -7   2   9   -0.40    0.30
   7   2  -9    0.10    0.20
  -7  -2   9    0.50    0.40
   7  -2  -9    0.20    0.20
  -7  -2   9   -0.20    0.30
  -7   2   8    0.90    0.60
  -7  -2   8    2.40    0.80
  -7   2   7   -0.20    0.30
  -7   2   7   -0.50    0.40
  -7   2   7    0.30    0.60
  -7  -2   7   -0.50    0.50
  -7  -2   7    0.60    0.30
  -7   2   6    7.30    0.60
  -7  -2   6    7.60    1.10
  -7  -2   6    7.60    0.90
  -7   2   5  122.39    5.40
  -7   2   5  120.99    5.30
  -7  -2   5  120.59    5.40
  -7  -2   5  125.39    5.30
  -7  -2   5  119.99    5.40
  -7   2   4   18.90    1.30
  -7   2   4   18.50    1.00
  -7  -2   4   17.50    1.20
  -7  -2   4   18.80    1.00
  -7  -2   4   16.80    1.60
  -7   2   3    0.00    0.20
  -7  -2   3    0.50    0.50
  -7  -2   3   -0.20    0.20
   7   2  -2   10.30    3.60
  -7   2   1  122.29    5.40
  -7   2   1  127.79    5.20
  -7   2   1  114.29    5.40
  -7  -2   1  119.89    5.40
  -7  -2   1  118.69    5.50
  -7  -2   1  118.29    5.20
  -7   2   0   33.50    1.50
  -7   2   0   30.90    1.70
  -7   2   0   31.50    1.90
  -7  -2   0   31.50    1.60
  -7  -2   0   30.00    2.00
  -7  -2   0   30.90    1.70
  -7  -2   0   30.80    3.20
  -7   2  -1   -0.30    0.40
  -7   2  -1    0.20    0.20
  -7   2  -1   -0.30    0.50
  -7  -2  -1    0.00    0.40
  -7  -2  -1    1.70    1.50
  -7  -2  -1    0.00    0.60
  -7   2  -2   18.10    1.40
  -7   2  -2   20.30    1.00
  -7   2  -2   19.70    1.20
  -7  -2  -2   17.10    2.20
  -7  -2  -2   18.00    1.20
  -7  -2  -2   19.50    1.50
  -7   2  -3   14.10    0.90
  -7   2  -3   14.30    1.00
  -7   2  -3   14.70    1.30
  -7  -2  -3   15.50    1.40
  -7  -2  -3   13.40    1.00
  -7   2  -4    2.90    1.00
  -7   2  -4    3.20    0.70
  -7   2  -4    2.90    0.60
  -7  -2  -4    3.40    0.70
  -7  -2  -4    2.90    1.00
  -7   2  -5    0.10    0.40
   7   2   5    1.20    1.50
  -7   2  -5    0.30    0.30
  -7  -2  -5    0.20    0.30
  -7  -2  -5    0.40    0.40
  -7   2  -6    3.20    0.80
  -7   2  -6    3.40    0.50
  -7  -2  -6    4.90    0.60
  -7  -2  -6    3.40    0.80
  -7   3  10    4.10    0.80
  -7   3  10    3.60    0.60
   7   3 -10    3.10    0.40
   7  -3 -10    2.90    0.40
  -7  -3  10    3.50    0.60
  -7  -3  10    3.10    0.60
   7   3  -9    1.80    0.40
  -7   3   9    1.40    0.40
  -7  -3   9    2.30    1.00
   7  -3  -9    0.90    0.30
  -7  -3   9    0.90    0.40
   7   3  -8  257.27   11.90
  -7   3   8  287.37   12.00
  -7   3   8  284.87   12.00
  -7  -3   8  290.97   12.00
  -7  -3   8  274.67   11.90
  -7   3   7    5.40    0.60
  -7   3   7    5.80    0.80
  -7  -3   7    6.30    0.70
  -7  -3   7    5.30    0.90
  -7   3   6    0.20    0.40
  -7   3   6    0.40    0.20
  -7  -3   6    0.00    0.30
  -7   3   5    3.70    0.50
  -7   3   5    4.20    0.90
  -7  -3   5    2.40    0.60
  -7  -3   5    3.70    0.70
  -7  -3   5    4.10    0.50
  -7   3   4    1.00    0.60
  -7   3   4    1.80    0.40
  -7  -3   4    1.70    0.30
  -7  -3   4    1.00    0.70
  -7  -3   4    1.50    0.40
  -7   3   3   33.00    1.60
  -7  -3   3   30.80    1.70
  -7  -3   3   35.80    1.60
  -7  -3   3   29.50    2.10
  -7   3   2    2.30    0.30
  -7  -3   2    1.30    0.30
  -7  -3   2    2.10    1.00
  -7  -3   2    3.10    1.10
  -7   3   1   16.60    1.40
  -7   3   1   17.00    0.90
  -7   3   1   13.40    1.40
  -7  -3   1   16.30    2.00
  -7  -3   1   11.70    2.10
  -7  -3   1   15.40    1.30
  -7  -3   1   13.50    2.40
  -7   3   0   -0.30    0.50
  -7   3   0   -0.10    0.40
  -7  -3   0   -0.70    0.70
  -7  -3   0    2.40    1.10
  -7  -3   0   -0.40    0.50
  -7   3  -1   28.60    1.70
  -7   3  -1   27.10    1.30
  -7   3  -1   25.90    1.50
  -7  -3  -1   28.50    2.30
  -7  -3  -1   24.90    1.50
  -7  -3  -1   26.20    1.80
  -7   3  -2    0.00    0.50
  -7   3  -2    1.00    0.40
  -7   3  -2    0.50    0.20
  -7  -3  -2    0.60    1.10
  -7  -3  -2    1.00    0.40
  -7  -3  -2   -0.20    0.60
  -7   3  -3   77.99    3.80
  -7   3  -3   75.89    3.50
  -7   3  -3   73.09    3.30
  -7  -3  -3   70.29    3.70
  -7  -3  -3   75.59    3.50
  -7  -3  -3   77.89    3.70
  -7   3  -4   30.00    1.60
  -7   3  -4   34.90    1.90
  -7   3  -4   34.40    1.70
  -7  -3  -4   33.40    2.00
  -7  -3  -4   32.60    1.70
  -7   3  -5    2.30    0.50
   7   3   5    1.10    0.80
  -7   3  -5    2.20    0.90
  -7  -3  -5    2.40    0.50
  -7  -3  -5    3.00    0.90
  -7   3  -6   12.40    1.00
  -7   3  -6   12.40    0.80
  -7  -3  -6   11.80    0.80
  -7  -3  -6   10.90    0.90
  -7   4  10    1.70    0.50
  -7   4  10    1.60    0.90
   7   4 -10    2.10    0.40
  -7  -4  10    1.90    0.60
   7  -4 -10    1.90    0.40
   7   4  -9    4.20    0.50
  -7   4   9    5.80    1.10
  -7  -4   9    5.40    0.80
  -7  -4   9    4.20    0.80
   7  -4  -9    3.20    0.50
  -7   4   8   62.19    2.90
   7   4  -8   56.89    2.80
  -7  -4   8   60.39    2.80
  -7  -4   8   63.49    2.90
  -7   4   7    4.20    0.60
  -7   4   7    2.90    0.80
  -7  -4   7    2.50    0.90
  -7  -4   7    3.70    1.00
  -7   4   6    2.70    0.50
  -7   4   6    2.20    0.80
  -7  -4   6    2.10    0.60
  -7  -4   6    1.40    0.50
  -7   4   5    0.60    0.20
  -7   4   5    0.50    0.50
  -7  -4   5    1.40    0.50
  -7  -4   5    0.80    0.40
  -7   4   4   -0.20    0.20
  -7   4   4    0.50    0.60
  -7  -4   4   -0.20    0.40
  -7  -4   4    0.20    0.30
  -7   4   3   59.49    3.30
  -7   4   3   58.99    2.80
  -7  -4   3   63.39    2.90
  -7  -4   3   63.89    2.80
  -7  -4   3   67.59    3.10
  -7   4   2    1.50    0.70
  -7  -4   2    0.90    0.60
  -7  -4   2    0.30    0.90
  -7   4   1   59.39    3.20
  -7   4   1   69.69    3.30
  -7   4   1   71.69    3.00
  -7  -4   1   72.99    3.40
  -7  -4   1   67.69    3.20
  -7  -4   1   69.39    3.20
  -7  -4   1   63.99    3.70
  -7   4   0    3.50    1.00
  -7   4   0    4.30    0.40
  -7   4   0    4.30    0.80
  -7  -4   0    4.70    1.60
  -7  -4   0    5.60    1.70
  -7  -4   0    5.60    0.90
  -7   4  -1   13.10    0.70
  -7   4  -1   11.90    1.00
  -7  -4  -1    9.90    1.50
  -7  -4  -1   12.10    1.80
  -7  -4  -1   10.10    1.60
  -7   4  -2   25.90    1.70
  -7   4  -2   27.90    1.40
  -7   4  -2   27.90    1.50
  -7  -4  -2   25.60    1.50
  -7  -4  -2   26.80    1.80
  -7  -4  -2   26.80    2.10
  -7   4  -3   65.09    3.20
  -7   4  -3   59.29    2.80
  -7   4  -3   62.39    2.90
  -7  -4  -3   64.09    3.20
  -7  -4  -3   58.79    2.90
  -7  -4  -3   64.39    3.30
  -7   4  -4  151.88    7.20
  -7   4  -4  173.48    7.30
  -7   4  -4  167.18    7.40
  -7  -4  -4  180.58    7.50
  -7  -4  -4  164.98    7.50
  -7   4  -5   -0.20    0.40
  -7   4  -5   -0.40    0.40
  -7   4  -5    0.00    0.30
  -7  -4  -5    0.20    0.30
  -7  -4  -5   -0.10    0.60
  -7   4  -6    0.90    0.50
  -7   4  -6    1.80    0.40
  -7  -4  -6    2.60    0.70
  -7  -4  -6    1.90    0.50
   7   5 -10    4.40    0.40
  -7   5  10    4.60    0.50
  -7  -5  10    3.90    0.60
  -7  -5  10    4.00    0.60
   7  -5 -10    4.50    0.50
  -7   5   9    0.50    0.30
   7   5  -9    0.20    0.20
  -7  -5   9    2.00    0.60
   7  -5  -9    0.60    0.30
   7   5  -8   39.60    2.00
  -7   5   8   41.40    2.00
  -7  -5   8   40.30    2.10
  -7  -5   8   39.20    2.00
   7   5  -7   -0.40    0.30
  -7   5   7   -0.50    0.40
  -7  -5   7    0.10    0.30
  -7  -5   7   -0.60    0.50
  -7   5   6   36.20    1.90
  -7   5   6   37.00    1.80
  -7  -5   6   35.70    1.90
  -7  -5   6   35.80    1.80
  -7   5   5    1.20    0.40
  -7   5   5    1.10    0.50
  -7  -5   5    1.20    0.40
  -7  -5   5    2.90    0.90
  -7   5   4    7.80    1.20
  -7   5   4    8.60    2.60
  -7   5   4    7.30    0.60
  -7  -5   4    7.50    0.80
  -7  -5   4    9.20    1.10
  -7  -5   4    8.20    0.70
  -7   5   3   90.59    4.60
  -7   5   3   98.59    4.30
  -7  -5   3  100.09    4.40
  -7  -5   3   99.19    4.30
  -7  -5   3   99.79    4.50
  -7   5   2    0.40    0.20
  -7   5   2    1.00    0.60
  -7  -5   2    0.40    0.50
  -7  -5   2    0.80    0.70
  -7  -5   2    0.60    0.90
  -7   5   1   15.20    1.40
  -7   5   1   15.30    1.40
  -7   5   1   18.00    0.90
  -7  -5   1   15.40    1.40
  -7  -5   1   16.70    1.30
  -7   5   0    8.90    0.60
  -7   5   0    7.30    1.10
  -7   5   0    8.20    0.90
  -7  -5   0    9.30    1.70
  -7  -5   0   10.50    1.00
  -7  -5   0    9.80    1.50
  -7   5  -1    0.20    0.40
  -7   5  -1    0.40    0.20
  -7   5  -1    0.10    0.50
  -7  -5  -1    0.60    0.40
  -7  -5  -1   -0.10    0.70
  -7   5  -2   63.39    2.70
  -7   5  -2   59.09    2.90
  -7   5  -2   60.29    2.80
  -7  -5  -2   62.99    3.20
  -7  -5  -2   55.59    3.20
  -7  -5  -2   57.89    2.80
  -7   5  -3    0.60    0.20
  -7   5  -3    1.20    0.40
  -7  -5  -3    1.10    0.40
  -7  -5  -3    1.80    0.90
  -7  -5  -3    3.90    1.30
  -7   5  -4    7.50    1.10
  -7   5  -4    5.50    0.60
  -7   5  -4    5.80    0.70
  -7  -5  -4    7.00    0.80
  -7  -5  -4    8.60    1.20
  -7   5  -5    0.20    0.30
  -7   5  -5    0.60    0.30
  -7   5  -5    0.00    0.40
  -7  -5  -5    0.10    0.30
  -7  -5  -5    0.10    0.40
  -7   5  -6    1.60    0.50
   7   5   6    0.50    0.60
  -7  -5  -6    3.10    0.80
   7   6 -10    3.30    0.40
  -7   6  10    2.80    0.50
   7  -6 -10    3.80    0.60
  -7  -6  10    3.00    0.50
   7   6  -9    1.50    0.40
  -7  -6   9    2.60    0.70
  -7  -6   9    1.80    0.60
   7  -6  -9    1.60    0.40
  -7   6   8   38.20    1.90
   7   6  -8   35.00    1.80
  -7  -6   8   37.80    1.90
  -7  -6   8   37.50    1.90
  -7   6   7    0.10    0.30
  -7   6   7    0.60    0.40
   7   6  -7    0.30    0.20
  -7  -6   7    0.50    0.40
  -7  -6   7    0.00    0.50
  -7   6   6    0.60    0.30
  -7   6   6    0.30    0.50
  -7  -6   6    0.90    0.50
  -7  -6   6    0.50    0.40
  -7   6   5    7.00    1.10
  -7   6   5    6.80    0.60
  -7  -6   5    7.00    0.80
  -7   6   4    1.10    0.40
  -7   6   4    0.60    0.90
  -7   6   4    0.50    0.70
  -7  -6   4    1.30    0.40
  -7  -6   4    0.80    0.60
  -7   6   3   17.90    1.00
  -7   6   3   19.50    1.70
  -7  -6   3   19.80    1.20
  -7  -6   3   18.10    1.40
  -7   6   2    4.40    0.40
  -7   6   2    4.40    1.20
  -7  -6   2    6.70    1.20
  -7  -6   2    5.80    1.20
  -7  -6   2    4.60    0.90
  -7   6   1    0.60    0.60
  -7   6   1    1.00    0.30
  -7   6   1    0.60    0.50
  -7  -6   1    0.40    0.50
  -7  -6   1    1.50    0.80
  -7  -6   1   -0.50    0.60
  -7   6   0    3.50    0.80
  -7   6   0    5.60    0.50
  -7   6   0    4.50    1.10
  -7  -6   0    4.90    1.40
  -7  -6   0    4.80    0.90
  -7  -6   0    6.40    1.30
  -7  -6   0    6.10    1.70
  -7   6  -1    4.30    1.00
  -7   6  -1    2.60    0.70
  -7  -6  -1    2.50    0.80
  -7  -6  -1    4.40    1.40
  -7  -6  -1    4.60    1.40
  -7   6  -2    8.80    1.30
  -7   6  -2    6.10    0.80
  -7   6  -2    5.60    0.50
  -7  -6  -2    5.90    1.50
  -7  -6  -2    5.30    1.30
  -7  -6  -2    7.10    0.80
  -7   6  -3   35.60    1.80
  -7   6  -3   32.30    1.70
  -7   6  -3   36.20    2.00
  -7  -6  -3   39.00    2.10
  -7  -6  -3   35.10    1.90
  -7  -6  -3   33.70    2.20
  -7   6  -4    3.90    0.70
  -7   6  -4    4.80    1.80
  -7   6  -4    5.40    0.50
  -7  -6  -4    4.70    0.70
  -7  -6  -4    5.50    1.20
  -7   6  -5   -0.10    0.30
  -7   6  -5    0.00    0.30
  -7   6  -5    0.40    0.40
  -7  -6  -5    0.30    0.40
  -7  -6  -5    0.00    0.30
  -7   6  -6   -0.10    0.50
   7   6   6    0.10    0.60
  -7  -6  -6    0.50    0.30
  -7  -6  -6    0.50    0.40
   7   7 -10    7.30    0.50
  -7   7  10    7.90    0.60
  -7  -7  10    7.50    0.70
  -7  -7  10    6.50    0.80
  -7   7   9    2.80    0.60
   7   7  -9    3.00    0.40
  -7  -7   9    3.10    0.70
  -7  -7   9    2.10    0.60
  -7   7   8   39.50    2.00
   7   7  -8   39.50    1.90
  -7  -7   8   39.50    1.90
  -7  -7   8   38.70    2.00
   7   7  -7   33.50    1.70
  -7   7   7   33.10    1.80
  -7   7   7   38.30    1.90
  -7  -7   7   35.80    1.80
  -7  -7   7   33.80    1.90
  -7   7   6   43.70    2.10
  -7   7   6   41.90    2.20
   7   7  -6   44.90    2.00
  -7  -7   6   40.10    2.20
  -7  -7   6   40.70    2.10
  -7   7   5   90.19    3.90
  -7   7   5   85.29    4.00
  -7  -7   5   83.39    3.80
  -7  -7   5   83.39    3.90
  -7   7   4    2.20    0.80
  -7   7   4    1.50    0.80
  -7   7   4    1.20    0.40
  -7  -7   4    2.30    0.70
  -7  -7   4    1.70    0.60
  -7   7   3  156.48    6.90
  -7   7   3  155.38    6.70
  -7  -7   3  154.58    6.80
  -7  -7   3  156.38    6.80
  -7   7   2    1.90    0.60
  -7   7   2    3.20    0.40
  -7  -7   2    3.00    1.10
  -7  -7   2    2.30    0.70
  -7  -7   2    2.60    0.80
  -7   7   1   61.69    3.00
  -7   7   1   53.09    2.80
  -7   7   1   64.19    2.70
  -7  -7   1   63.19    3.00
  -7  -7   1   60.39    2.90
  -7  -7   1   59.39    2.90
  -7   7   0   14.70    1.30
  -7   7   0   15.70    0.80
  -7   7   0   14.50    1.20
  -7  -7   0   15.30    1.90
  -7  -7   0   15.90    1.30
  -7  -7   0   13.40    1.50
  -7  -7   0   12.90    2.00
  -7   7  -1    0.70    0.50
  -7   7  -1    0.50    0.20
  -7   7  -1    1.60    0.40
  -7  -7  -1   -0.40    0.90
  -7  -7  -1    0.20    0.50
  -7  -7  -1    1.30    0.80
  -7  -7  -1   -0.10    0.80
  -7   7  -2   73.29    3.60
  -7   7  -2   74.39    3.40
  -7   7  -2   72.69    3.30
  -7  -7  -2   69.69    3.40
  -7  -7  -2   73.19    3.60
  -7  -7  -2   75.29    3.70
  -7   7  -3   17.00    1.70
  -7   7  -3   16.50    1.10
  -7   7  -3   15.80    0.90
  -7  -7  -3   16.90    1.70
  -7  -7  -3   16.30    1.50
  -7  -7  -3   17.20    1.10
  -7   7  -4   11.20    1.10
  -7   7  -4   11.20    0.70
  -7   7  -4    9.30    0.80
  -7  -7  -4   11.70    1.20
  -7  -7  -4   11.20    0.80
  -7   7  -5   -0.20    0.40
  -7   7  -5   -0.20    0.30
  -7  -7  -5    0.00    0.30
  -7  -7  -5    0.00    0.40
  -7   8  10    6.40    0.60
   7   8 -10    5.70    0.70
  -7  -8  10    4.10    0.90
  -7  -8  10    8.00    0.70
   7   8  -9    0.00    0.20
  -7   8   9    0.20    0.40
   7  -8  -9    0.30    0.30
  -7  -8   9   -0.10    0.40
  -7  -8   9    0.00    0.40
   7   8  -8    4.90    0.50
  -7   8   8    5.30    0.70
  -7  -8   8    4.80    0.80
  -7  -8   8    5.70    0.90
  -7   8   7   -0.20    0.30
  -7   8   7    0.40    0.40
   7   8  -7    0.20    0.30
  -7  -8   7    0.50    0.40
  -7  -8   7    0.50    0.50
   7   8  -6   29.70    1.50
  -7   8   6   26.70    1.60
  -7   8   6   29.50    1.60
  -7  -8   6   27.20    1.60
  -7  -8   6   26.90    1.60
   7   8  -5   56.09    2.70
  -7   8   5   58.09    2.90
  -7   8   5   59.49    2.70
  -7  -8   5   61.19    2.80
  -7  -8   5   58.19    2.80
  -7  -8   4    2.30    0.90
  -7  -8   4    3.10    0.70
  -7   8   3  514.55   21.80
  -7   8   3  529.25   21.90
  -7  -8   3  513.15   21.80
  -7  -8   3  508.65   21.90
  -7   8   2    0.40    0.20
  -7   8   2    0.00    0.60
  -7  -8   2    0.30    0.50
  -7  -8   2    0.40    0.60
  -7  -8   2   -0.40    0.60
  -7   8   1    3.10    1.00
  -7   8   1    1.10    0.30
  -7   8   1    0.90    0.60
  -7  -8   1    1.30    0.50
  -7  -8   1    1.70    0.50
  -7  -8   1    0.40    1.00
  -7   8   0   -0.10    0.20
  -7   8   0    0.60    0.50
  -7   8   0   -0.30    0.50
  -7  -8   0    0.30    0.70
  -7  -8   0   -0.10    0.40
  -7  -8   0   -0.90    0.70
  -7  -8   0    0.50    0.90
  -7   8  -1   49.99    2.30
  -7   8  -1   48.50    2.30
  -7   8  -1   50.09    2.50
  -7  -8  -1   47.20    2.60
  -7  -8  -1   49.10    2.40
  -7  -8  -1   49.99    2.80
  -7  -8  -1   47.40    2.60
  -7   8  -2   26.40    1.40
  -7   8  -2   24.30    1.30
  -7   8  -2   22.20    1.60
  -7  -8  -2   25.60    1.80
  -7  -8  -2   27.00    1.90
  -7  -8  -2   25.50    1.50
  -7   8  -3    4.20    0.50
  -7   8  -3    4.60    1.00
  -7   8  -3    4.40    0.60
  -7  -8  -3    5.60    0.70
  -7  -8  -3    4.40    1.30
  -7  -8  -3    5.60    1.20
  -7   8  -4    1.10    0.40
  -7   8  -4    0.80    0.40
  -7   8  -4    0.30    0.40
  -7  -8  -4    1.10    0.50
  -7  -8  -4    1.10    0.30
  -7   8  -5    0.40    0.50
  -7  -8  -5    1.00    0.50
  -7  -8  -5    0.70    0.30
  -7   9  10    4.10    0.50
  -7  -9  10    4.50    0.60
   7   9  -9    0.40    0.30
  -7   9   9    0.60    0.30
  -7  -9   9    2.10    0.60
  -7  -9   9    0.50    0.40
   7   9  -8   72.29    3.20
  -7   9   8   70.99    3.30
  -7  -9   8   73.99    3.50
  -7  -9   8   71.79    3.30
   7   9  -7   21.40    1.20
  -7   9   7   24.20    1.40
  -7   9   7   21.40    1.30
  -7  -9   7   22.00    1.30
  -7  -9   7   24.40    1.40
   7   9  -6    0.80    0.40
  -7  -9   6    0.90    0.40
  -7  -9   6    2.40    0.90
   7  -9  -6    0.10    1.30
  -7   9   5  120.59    5.40
  -7   9   5  121.29    5.30
  -7  -9   5  121.09    5.30
  -7  -9   5  119.69    5.40
  -7   9   4   20.50    1.10
  -7  -9   4   19.70    1.20
  -7  -9   4   17.60    1.30
  -7   9   3   11.90    0.80
  -7  -9   3   12.20    1.00
  -7  -9   3   12.60    1.20
  -7   9   2    4.90    0.40
  -7  -9   2    2.80    0.80
  -7  -9   2    4.20    1.40
  -7  -9   2    3.40    0.80
  -7   9   1   14.00    1.20
  -7   9   1   11.10    0.70
  -7  -9   1   11.20    1.10
  -7  -9   1   11.70    1.10
  -7  -9   1   11.10    1.30
  -7   9   0    3.70    0.40
  -7   9   0    2.70    0.80
  -7   9   0    4.00    1.00
  -7  -9   0    4.40    1.90
  -7  -9   0    4.00    1.00
  -7  -9   0    3.40    1.20
  -7  -9   0    3.50    0.80
  -7   9  -1   14.00    1.00
  -7   9  -1   14.00    1.00
  -7   9  -1   15.00    1.60
  -7  -9  -1   14.10    1.40
  -7  -9  -1   13.80    1.70
  -7  -9  -1   12.60    1.40
  -7  -9  -1   16.80    1.10
  -7   9  -2    0.10    0.20
  -7   9  -2    0.10    0.40
  -7   9  -2   -0.30    0.50
  -7  -9  -2    1.10    0.70
  -7  -9  -2    0.30    0.70
  -7  -9  -2    0.20    0.40
  -7   9  -3    6.20    0.70
  -7   9  -3    6.30    1.10
  -7   9  -3    6.40    0.50
  -7  -9  -3    4.30    1.20
  -7  -9  -3    5.70    0.70
  -7  -9  -3    6.50    1.20
  -7   9  -4    0.60    0.20
  -7   9  -4    0.20    0.50
  -7  -9  -4    0.60    0.30
  -7  -9  -4   -0.40    0.50
  -7   9  -5    2.10    0.40
  -7   9  -5    1.90    0.90
  -7  -9  -5    2.30    0.70
  -7  10   9    0.50    0.30
   7  10  -9   -0.20    0.40
  -7 -10   9    0.30    0.40
  -7 -10   9    0.60    0.40
  -7  10   8   27.20    1.50
  -7 -10   8   27.70    1.50
  -7 -10   8   26.80    1.40
  -7  10   7   -0.40    0.30
  -7  10   7   -0.10    0.40
   7  10  -7   -0.30    0.40
  -7 -10   7    0.40    0.40
  -7 -10   7   -0.30    0.50
  -7  10   6   78.99    3.60
  -7  10   6   80.79    3.70
  -7 -10   6   80.69    3.70
  -7 -10   6   80.69    3.80
   7 -10  -6   73.79    4.20
  -7  10   5  232.88   10.20
  -7 -10   5  241.98   10.30
  -7 -10   5  234.28   10.20
  -7  10   4    2.20    0.50
  -7 -10   4    2.60    0.90
  -7 -10   4    2.50    0.80
  -7  10   3  288.77   12.50
  -7  10   3  307.57   12.70
  -7 -10   3  294.47   12.60
  -7 -10   3  284.57   12.60
  -7 -10   3  290.27   12.50
  -7  10   2    1.00    0.30
  -7  10   2    0.80    0.60
  -7 -10   2   -0.40    0.50
  -7 -10   2    0.50    0.50
  -7 -10   2    0.10    0.70
  -7  10   1  143.69    5.90
  -7  10   1  132.59    6.00
  -7 -10   1  133.29    6.00
  -7 -10   1  132.39    6.10
  -7 -10   1  130.69    5.90
  -7  10   0   -0.10    0.20
  -7  10   0    0.00    0.50
  -7 -10   0   -0.40    0.40
  -7 -10   0   -1.00    1.00
  -7 -10   0    0.40    0.60
  -7 -10   0   -1.10    0.70
  -7  10  -1    6.50    1.10
  -7  10  -1    7.70    0.70
  -7 -10  -1    7.00    0.90
  -7 -10  -1    5.90    1.20
  -7 -10  -1    6.60    1.50
  -7 -10  -1   10.20    1.60
  -7  10  -2   81.49    3.70
  -7  10  -2   76.39    3.80
  -7 -10  -2   80.79    3.90
  -7 -10  -2   77.29    3.80
  -7  10  -3    0.00    0.60
  -7  10  -3   -0.10    0.20
  -7 -10  -3   -0.70    0.70
  -7 -10  -3    0.20    0.50
  -7  10  -4    7.70    0.60
  -7  10  -4    7.40    1.00
  -7 -10  -4    7.20    0.60
  -7 -10  -4    8.20    1.20
  -7  10  -5    1.10    0.60
  -7  10  -5   -0.30    0.30
  -7 -10  -5   -0.10    0.50
  -7 -10  -5   -0.30    0.30
  -7  11   9    0.00    0.30
  -7 -11   9   -0.50    0.50
  -7 -11   9    0.60    0.40
  -7  11   8    2.20    0.60
  -7 -11   8    3.00    0.80
  -7 -11   8    2.60    0.70
  -7  11   7   11.30    1.00
  -7 -11   7   13.20    1.20
  -7 -11   7   11.30    1.30
  -7  11   6   11.70    1.10
  -7  11   6   12.10    0.90
   7 -11  -6   11.60    2.20
  -7 -11   6   12.40    1.00
  -7 -11   6   15.30    1.20
  -7  11   5   67.29    3.20
  -7  11   5   63.89    3.10
  -7 -11   5   66.79    3.20
  -7 -11   5   67.69    3.10
  -7 -11   4    6.90    1.10
  -7 -11   4    8.20    0.90
  -7  11   3   13.70    0.90
  -7 -11   3   14.70    1.20
  -7 -11   3   14.90    1.10
  -7 -11   3   11.20    1.30
  -7  11   2   11.10    0.70
  -7 -11   2   10.30    1.00
  -7 -11   2   11.40    1.00
  -7 -11   2   10.40    1.20
  -7  11   1   37.00    1.80
  -7  11   1   37.60    2.10
  -7 -11   1   35.50    1.90
  -7 -11   1   36.90    1.90
  -7 -11   1   33.70    2.10
  -7  11   0    7.50    1.50
  -7  11   0    5.00    0.50
  -7 -11   0    5.10    0.80
  -7 -11   0    4.60    1.00
  -7 -11   0    5.60    2.10
  -7 -11   0    6.10    1.20
  -7  11  -1   40.80    2.20
  -7  11  -1   36.10    1.90
  -7 -11  -1   39.40    2.40
  -7 -11  -1   41.00    2.00
  -7 -11  -1   37.70    2.10
  -7  11  -2    0.30    0.20
  -7  11  -2    0.60    0.50
  -7 -11  -2    1.00    0.70
  -7 -11  -2    0.10    0.70
  -7 -11  -2    1.90    0.70
  -7  11  -3    3.90    0.40
  -7  11  -3    4.10    1.00
  -7 -11  -3    3.30    1.00
  -7 -11  -3    3.70    1.00
  -7 -11  -3    4.10    0.60
  -7  11  -4    0.30    0.20
  -7  11  -4    0.20    0.50
  -7 -11  -4    0.30    0.40
  -7 -11  -4   -0.10    0.30
  -7  12   9    1.60    0.50
  -7 -12   9    1.10    0.40
  -7  12   8    0.40    0.30
  -7 -12   8    0.40    0.40
  -7 -12   8    0.10    0.40
  -7  12   7    0.40    0.40
  -7 -12   7    0.30    0.40
   7 -12  -7    0.50    1.20
  -7 -12   7    0.40    0.50
  -7  12   6    9.30    0.80
  -7  12   6   10.00    1.10
  -7 -12   6    9.90    1.10
  -7 -12   6   11.20    0.90
   7 -12  -6    9.70    1.90
  -7  12   5    6.90    1.40
  -7  12   5    9.60    0.80
  -7 -12   5    9.80    1.10
  -7 -12   5    9.60    1.00
  -7  12   4   28.00    1.40
  -7 -12   4   28.40    1.60
  -7 -12   4   25.50    2.00
  -7  12   3   47.90    2.20
  -7 -12   3   48.60    2.50
  -7 -12   3   45.40    2.40
  -7 -12   3   46.90    2.40
  -7  12   2    0.40    0.60
  -7  12   2    1.70    0.40
  -7 -12   2    0.80    0.50
  -7 -12   2    0.60    0.50
  -7 -12   2    0.90    0.70
  -7  12   1   46.70    2.40
  -7  12   1   41.50    2.10
  -7 -12   1   46.20    2.50
  -7 -12   1   46.30    2.30
  -7 -12   1   46.00    2.30
  -7  12   0    6.20    0.60
  -7  12   0    7.10    1.10
  -7 -12   0    6.60    0.80
  -7 -12   0    7.50    1.00
  -7 -12   0    6.60    1.20
  -7  12  -1    7.30    0.60
  -7 -12  -1    6.70    1.10
  -7 -12  -1    9.30    1.30
  -7 -12  -1    8.80    1.70
  -7 -12  -1    8.40    0.80
  -7  12  -2    0.30    0.80
  -7  12  -2    0.20    0.20
  -7 -12  -2   -0.40    0.60
  -7  12  -3    0.70    0.20
  -7 -12  -3    0.80    0.50
  -7 -12  -3    1.40    0.50
  -7 -12  -3    0.20    0.60
  -7  12  -4    0.80    0.50
  -7  12  -4    0.50    0.20
  -7 -12  -4    0.30    0.20
  -7 -12  -4    0.70    0.40
  -7  13   8    3.00    0.60
  -7 -13   8    2.90    0.60
  -7 -13   8    2.60    0.80
  -7  13   7    0.50    0.40
   7 -13  -7   -0.50    1.00
  -7 -13   7    0.50    0.40
  -7 -13   7    0.40    0.40
  -7  13   6    6.40    1.00
  -7  13   6    5.80    0.80
   7 -13  -6    6.40    1.70
  -7 -13   6    7.50    0.90
  -7  13   5   51.49    2.50
  -7 -13   5   56.79    2.70
   7 -13  -5   54.39    2.90
  -7 -13   5   52.69    2.70
  -7  13   4    4.90    0.60
  -7 -13   4    5.00    0.80
  -7 -13   4    6.40    1.00
  -7  13   3    1.40    0.40
  -7 -13   3   -0.70    0.60
  -7 -13   3    0.80    0.60
  -7 -13   3    0.50    0.40
  -7  13   2   15.20    0.90
  -7 -13   2   17.20    1.10
  -7 -13   2   12.60    1.30
  -7 -13   2   18.00    1.20
  -7  13   1   13.20    1.30
  -7  13   1   11.50    0.80
   7 -13  -1   12.70    0.80
  -7 -13   1   12.90    1.00
  -7 -13   1   12.50    1.10
  -7 -13   1   13.20    1.20
  -7  13   0    6.90    0.50
  -7  13   0    6.70    1.20
  -7 -13   0    8.20    0.80
  -7 -13   0    6.40    1.10
  -7 -13   0    6.80    1.00
  -7  13  -1    2.60    0.40
  -7  13  -1    2.80    1.20
  -7 -13  -1    2.50    0.60
  -7 -13  -1    2.10    0.80
  -7 -13  -1    1.30    0.80
  -7 -13  -1    2.30    0.60
  -7  13  -2    2.90    0.40
  -7  13  -2    4.70    1.00
  -7 -13  -2    2.70    0.60
  -7 -13  -2    4.40    1.20
  -7 -13  -2    3.10    1.00
  -7  13  -3    0.20    0.50
   7  13   3   -1.00    0.60
  -7  13  -3   -0.10    0.20
  -7 -13  -3   -0.10    0.30
  -7 -13  -3   -0.20    0.50
  -7 -13  -3    0.20    0.50
  -7  13  -4    1.70    0.40
   7 -13   4    1.70    0.30
  -7 -13  -4    0.50    0.70
  -7 -13  -4    1.60    0.40
  -7  14   8    0.40    0.30
  -7 -14   8    0.60    0.40
  -7 -14   8    0.40    1.00
  -7  14   7    1.20    0.40
  -7 -14   7    2.70    0.70
   7 -14  -7    0.80    0.80
  -7  14   6    1.40    0.50
   7 -14  -6    0.50    0.70
  -7 -14   6    1.90    0.80
  -7 -14   6    1.30    0.40
  -7  14   5    4.50    0.80
  -7 -14   5    3.60    1.20
   7 -14  -5    2.80    1.10
  -7  14   4    1.30    0.30
  -7 -14   4    1.00    0.60
  -7 -14   4    2.00    0.70
  -7  14   3    9.60    0.70
  -7 -14   3   10.40    1.00
  -7 -14   3    9.30    0.90
  -7 -14   3    8.40    1.10
  -7  14   2    2.40    0.40
  -7 -14   2    2.00    0.70
  -7 -14   2    1.40    0.50
  -7 -14   2    2.60    1.00
  -7  14   1    7.30    0.60
  -7 -14   1    7.00    0.90
  -7 -14   1    8.80    0.80
   7 -14  -1    7.40    0.60
  -7 -14   1    7.50    1.10
  -7  14   0    1.40    0.60
  -7  14   0    0.70    0.20
  -7 -14   0    2.10    0.60
  -7 -14   0    0.80    0.70
  -7 -14   0    0.50    0.40
   7 -14   0    1.90    0.60
  -7  14  -1    1.10    0.20
  -7  14  -1    2.80    1.00
  -7 -14  -1    0.40    0.70
  -7 -14  -1    1.90    0.60
   7 -14   1    1.60    0.40
  -7 -14  -1    1.10    0.80
  -7  14  -2    3.30    0.40
  -7  14  -2    3.20    0.90
  -7 -14  -2    2.40    0.90
   7 -14   2    3.40    0.40
  -7 -14  -2    2.60    0.60
  -7  14  -3    1.40    0.30
   7  14   3    0.40    0.70
  -7 -14  -3    0.50    0.30
  -7 -14  -3    0.90    0.50
   7 -14   3    1.30    0.30
  -7 -14  -3    0.90    0.50
  -7  15   7   -0.10    0.40
   7 -15  -7    0.00    1.00
  -7 -15   7    0.20    0.50
   7 -15  -6    1.20    0.70
  -7 -15   6    0.60    0.50
  -7 -15   6    1.90    0.70
   7 -15  -5    3.00    0.70
  -7 -15   5    4.50    0.90
  -7 -15   5    3.80    0.70
  -7  15   4    0.30    0.50
  -7 -15   4    0.90    0.60
  -7 -15   4   -0.20    0.50
   7 -15  -4    1.00    0.80
  -7  15   3   -0.10    0.30
  -7 -15   3    0.30    0.50
  -7 -15   3   -1.00    0.70
  -7 -15   3   -0.20    0.40
  -7  15   2    2.40    0.50
  -7 -15   2    3.70    1.30
  -7  15   1    5.50    0.50
  -7 -15   1    5.60    0.70
  -7 -15   1    4.40    1.20
   7 -15  -1    5.40    0.60
  -7 -15   1    6.60    2.00
  -7  15   0    4.20    0.40
  -7 -15   0    4.50    0.60
  -7 -15   0    4.60    0.80
  -7 -15   0    3.30    1.10
   7 -15   0    4.70    0.50
  -7  15  -1   15.30    0.80
  -7 -15  -1   15.80    1.00
  -7 -15  -1   11.80    1.20
   7 -15   1   15.90    0.80
  -7  15  -2    1.20    0.30
  -7 -15  -2    1.00    0.50
  -7 -15  -2    0.80    0.60
  -7 -15  -2    0.60    0.40
   7 -15   2    1.70    0.30
  -7  15  -3    2.30    0.40
   7 -15   3    3.10    0.30
  -7 -16   7    1.80    0.80
  -7 -16   7    1.50    0.60
   7 -16  -7    1.80    0.80
  -7 -16   6    6.60    0.80
  -7 -16   6    7.80    0.80
   7 -16  -6    4.40    1.20
  -7 -16   5    5.20    0.80
  -7 -16   5    6.00    0.80
   7 -16  -5    5.90    1.20
  -7 -16   4    2.70    0.90
   7 -16  -4    1.10    0.60
  -7 -16   4    1.90    0.70
  -7 -16   3    7.50    0.80
  -7 -16   3   10.00    1.00
  -7 -16   3    9.60    0.90
  -7  16   2    0.40    0.30
  -7 -16   2   -0.10    0.50
  -7 -16   2    0.50    0.30
  -7 -16   2    0.00    0.60
  -7  16   1    1.50    0.40
  -7 -16   1    0.80    0.40
  -7 -16   1    1.10    0.50
   7 -16  -1    0.70    0.30
  -7 -16   1    0.50    0.30
  -7  16   0    0.40    0.30
   7 -16   0    0.30    0.20
  -7 -16   0    0.60    0.60
  -7 -16   0    0.20    0.30
  -7 -16   0    0.90    0.40
  -7  16  -1    3.10    0.40
  -7 -16  -1    3.10    0.80
   7 -16   1    2.70    0.40
  -7 -16  -1    3.20    0.50
  -7  16  -2    3.30    0.40
  -7 -16  -2    3.10    0.80
  -7 -16  -2    3.10    0.50
   7 -16   2    3.30    0.40
  -7 -17   6    0.90    0.70
  -7 -17   6    0.90    0.50
   7 -17  -5    0.20    0.60
  -7 -17   5    1.20    0.50
  -7 -17   5    0.70    0.40
  -7 -17   4    0.50    0.40
  -7 -17   4    0.30    0.50
   7 -17  -4   -0.20    0.60
  -7 -17   3    4.80    0.90
  -7 -17   3    2.90    0.70
  -7 -17   3    4.00    0.70
  -7 -17   2    0.10    0.60
  -7 -17   2    0.30    0.40
  -7 -17   2   -0.40    0.30
  -7  17   1    0.90    0.40
  -7 -17   1    1.00    0.50
  -7 -17   1    1.00    0.40
  -7 -17   1    0.90    0.30
  -7  17   0    0.50    0.30
  -7 -17   0    0.10    0.30
  -7 -17   0   -0.20    0.60
   7 -17   0    0.20    0.20
  -7  17  -1   -0.40    0.30
   7 -17   1    0.30    0.20
  -7 -17  -1    0.70    0.30
  -7 -17  -1    0.70    0.50
  -7 -18   5    0.10    0.40
  -7 -18   5    0.40    0.50
   7 -18  -5    0.50    0.50
  -7 -18   4    0.30    0.40
  -7 -18   4    0.50    0.50
   7 -18  -4    0.50    0.50
  -7 -18   3    0.00    0.50
   7 -18  -3    0.20    0.60
  -7 -18   3   -0.20    0.40
  -7 -18   2    0.30    0.50
  -7 -18   2   -0.10    0.30
   7 -18  -2   -0.40    0.60
  -7 -18   2    0.20    0.40
  -7 -18   1    1.10    0.70
  -7 -18   1    2.60    0.50
  -7 -18   0   -0.40    0.50
   7 -18   0    0.10    0.30
  -7 -18   0    0.30    0.30
   7 -19  -4   -0.20    0.60
   7 -19  -3    3.20    0.90
  -7 -19   3    3.40    0.90
  -7 -19   2    0.60    0.60
  -7 -19   2   -0.40    0.30
   7 -19  -2   -0.10    0.40
  -7 -19   1    0.30    0.30
   7 -19  -1    0.10    0.80
  -7 -19   1    0.00    0.50
   8   0 -10    0.30    0.20
  -8   0  10   -0.60    0.40
  -8   0  10    0.30    0.30
  -8   0   9   -0.20    0.30
   8   0  -9    0.20    0.30
  -8   0   9    1.20    0.50
  -8   0   8    1.40    0.70
  -8   0   8    2.10    0.60
  -8   0   7   -0.50    0.70
  -8   0   7    0.20    0.30
  -8   0   6   77.39    3.50
  -8   0   6   77.69    3.50
  -8   0   6   73.79    3.60
  -8   0   5    0.10    0.20
  -8   0   4    0.90    0.50
  -8   0   3   -0.90    0.60
  -8   0   3   -0.40    0.20
  -8   0   2    3.10    0.90
  -8   0   2    4.20    0.50
  -8   0   1    0.60    0.50
  -8   0   1   -0.20    0.20
  -8   0   1    0.20    0.60
  -8   0   0  463.35   18.90
  -8   0   0  462.25   19.10
  -8   0   0  420.86   19.10
  -8   0  -1    0.30    0.30
  -8   0  -1   -0.10    0.40
  -8   0  -1    0.50    0.50
  -8   0  -2    0.20    0.50
  -8   0  -2   -0.20    0.40
  -8   0  -3   -0.30    0.50
  -8   0  -4    7.50    1.00
  -8   0  -4    6.80    0.70
  -8   0  -5    0.80    0.40
  -8   0  -5   -0.20    0.30
   8   1 -10    0.40    0.20
  -8   1  10    0.30    0.20
  -8   1  10    0.60    0.50
  -8  -1  10    0.60    0.30
  -8  -1  10    0.10    0.40
   8  -1 -10    0.20    0.20
  -8   1   9    4.00    0.70
  -8   1   9    5.10    1.00
   8   1  -9    5.50    0.70
  -8  -1   9    4.70    0.90
  -8  -1   9    4.10    0.60
   8  -1  -9    4.30    0.50
  -8   1   8    9.20    1.30
  -8   1   8   11.10    0.90
  -8  -1   8   13.40    1.20
  -8  -1   8   13.00    0.90
  -8   1   7    1.30    0.80
  -8  -1   7    1.60    0.60
  -8   1   6   36.50    1.80
  -8   1   6   36.50    1.90
  -8  -1   6   34.80    1.80
  -8  -1   6   34.30    2.00
  -8   1   5    3.60    0.50
  -8  -1   5    4.00    0.50
  -8  -1   5    3.70    0.90
  -8  -1   5    3.30    0.90
  -8   1   4    1.80    0.40
  -8   1   4    1.80    0.50
  -8  -1   4    2.40    0.50
  -8  -1   4    1.30    0.40
  -8   1   3    2.90    0.90
  -8   1   3    2.90    0.40
  -8  -1   3    3.70    1.00
  -8  -1   3    4.00    0.50
  -8   1   2   65.39    2.90
  -8   1   2   62.69    3.30
  -8  -1   2   68.89    3.00
  -8   1   1    0.30    0.20
  -8   1   1   -0.30    0.50
  -8   1   1   -0.70    0.60
  -8  -1   1   -0.40    0.60
  -8  -1   1    0.00    0.30
  -8  -1   1    0.20    0.50
  -8   1   0   41.40    2.20
  -8   1   0   38.40    1.90
  -8   1   0   37.10    2.00
  -8  -1   0   37.50    1.90
  -8  -1   0   44.70    2.20
  -8  -1   0   39.20    2.00
  -8   1  -1    1.90    0.50
  -8   1  -1    2.70    0.70
  -8   1  -1    0.80    0.30
  -8  -1  -1    1.20    0.50
  -8  -1  -1    3.20    0.70
  -8   1  -2   43.20    2.10
  -8   1  -2   43.00    2.30
  -8   1  -2   39.40    2.00
  -8  -1  -2   42.20    2.10
  -8  -1  -2   44.80    2.50
  -8   1  -3   29.50    1.80
  -8   1  -3   29.50    1.60
  -8  -1  -3   29.20    1.80
  -8  -1  -3   30.90    1.60
  -8   1  -4    6.10    0.90
  -8   1  -4    6.10    0.70
  -8  -1  -4    5.60    0.60
  -8  -1  -4    7.70    0.90
  -8   1  -5    0.20    0.30
  -8   1  -5    0.10    0.40
  -8  -1  -5    0.20    0.30
  -8  -1  -5    0.50    0.40
   8   2 -10    3.70    0.40
  -8   2  10    4.10    0.50
  -8   2  10    2.40    0.80
   8  -2 -10    3.60    0.40
  -8  -2  10    3.00    0.50
  -8  -2  10    3.20    0.70
  -8   2   9    1.20    0.70
  -8   2   9    0.90    0.30
   8   2  -9    0.90    0.40
  -8  -2   9    0.70    0.40
   8  -2  -9    0.30    0.20
  -8  -2   9    0.40    0.30
  -8   2   8    0.40    0.40
  -8   2   8   -0.20    0.90
  -8  -2   8    0.10    0.40
  -8  -2   8   -0.10    0.50
  -8   2   7   34.40    1.80
  -8   2   7   33.50    1.80
  -8  -2   7   35.10    1.80
  -8  -2   7   33.70    1.90
  -8   2   6    7.40    0.80
  -8   2   6    6.60    0.60
  -8  -2   6    6.90    0.80
  -8  -2   6    6.80    0.60
  -8   2   5    6.50    1.40
  -8   2   5    7.90    0.60
  -8  -2   5    6.60    1.30
  -8  -2   5    6.40    0.80
  -8  -2   5    7.00    0.60
  -8   2   4    4.00    0.50
  -8   2   4    3.50    1.00
  -8  -2   4    4.00    0.50
  -8  -2   4    3.80    0.80
  -8  -2   4    3.30    0.90
  -8   2   3    1.40    0.40
  -8  -2   3    3.10    0.90
  -8  -2   3    2.10    0.50
  -8  -2   3    0.80    1.10
  -8   2   2  188.98    7.90
  -8   2   2  186.78    8.10
  -8  -2   2  193.88    7.90
  -8  -2   2  166.28    8.00
  -8   2   1    3.70    1.20
  -8   2   1    3.20    0.90
  -8   2   1    4.10    0.40
  -8  -2   1    2.90    0.70
  -8  -2   1    4.60    0.90
  -8  -2   1    4.00    0.60
  -8   2   0    0.50    0.50
  -8   2   0    1.50    0.40
  -8   2   0    0.20    0.40
  -8  -2   0    0.90    0.40
  -8  -2   0    0.90    0.60
  -8   2  -1    3.60    0.70
  -8   2  -1    3.40    1.00
  -8   2  -1    3.40    0.50
  -8  -2  -1    3.50    0.70
  -8   2  -2   -0.10    0.30
  -8   2  -2   -0.30    0.50
  -8   2  -2    0.60    0.30
  -8  -2  -2    0.10    0.50
  -8  -2  -2    0.30    0.40
  -8   2  -3    5.60    1.00
  -8   2  -3    6.20    0.70
  -8   2  -3    5.00    0.70
  -8  -2  -3    5.80    0.70
  -8  -2  -3    6.80    1.00
  -8   2  -4    3.60    0.60
  -8   2  -4    4.10    0.90
  -8  -2  -4    4.00    0.60
  -8   2  -5    0.00    0.30
  -8   2  -5   -0.10    0.40
  -8  -2  -5    0.40    0.30
  -8  -2  -5    0.10    0.30
   8   3 -10    2.60    0.40
  -8   3  10    1.90    0.50
   8  -3 -10    2.80    0.40
  -8  -3  10    1.30    0.50
  -8  -3  10    1.90    0.60
  -8   3   9    2.40    0.60
   8   3  -9    1.80    0.40
  -8  -3   9    1.60    0.60
  -8  -3   9    2.80    0.70
   8   3  -8    6.10    0.60
  -8   3   8    8.80    0.80
  -8  -3   8    8.20    0.70
  -8  -3   8    8.00    0.90
  -8   3   7    0.40    0.40
  -8   3   7    0.10    0.30
  -8  -3   7    0.40    0.30
  -8  -3   7    0.00    0.50
  -8   3   6    0.20    0.40
  -8   3   6    0.30    0.30
  -8  -3   6   -0.40    0.60
  -8  -3   6   -0.10    0.30
  -8   3   5   25.30    1.50
  -8   3   5   25.60    1.40
  -8  -3   5   25.90    1.40
  -8  -3   5   26.90    1.40
  -8  -3   5   23.30    2.00
  -8   3   4   98.29    4.50
  -8   3   4  102.79    4.60
  -8  -3   4   99.59    4.50
  -8  -3   4  106.69    4.50
  -8  -3   4   96.89    4.60
  -8   3   3    6.00    0.50
  -8   3   3    6.70    1.80
  -8  -3   3    4.80    0.60
  -8  -3   3    6.40    0.90
  -8  -3   3    4.00    1.50
  -8   3   2   41.80    2.40
  -8   3   2   47.30    2.30
  -8  -3   2   39.00    2.10
  -8  -3   2   45.20    2.60
  -8  -3   2   41.00    2.00
  -8   3   1    0.10    0.20
  -8   3   1    0.30    0.60
  -8   3   1   -0.40    0.50
  -8  -3   1   -0.10    0.50
  -8  -3   1    0.90    1.10
  -8  -3   1    0.40    0.70
  -8   3   0   27.80    1.60
  -8   3   0   27.70    1.40
  -8   3   0   29.30    1.70
  -8  -3   0   30.40    1.60
  -8  -3   0   30.10    1.90
  -8   3  -1   32.80    1.50
  -8   3  -1   29.70    1.60
  -8   3  -1   30.40    1.80
  -8  -3  -1   28.20    2.40
  -8  -3  -1   31.30    1.70
  -8  -3  -1   32.10    2.00
  -8  -3  -2    1.20    1.20
  -8  -3  -2    2.00    0.70
  -8  -3  -2    1.30    0.60
  -8   3  -3    8.10    0.70
  -8   3  -3    9.50    1.10
  -8   3  -3    9.50    0.80
  -8  -3  -3    9.80    0.80
  -8   3  -4   -0.20    0.40
  -8   3  -4    0.30    0.30
  -8  -3  -4    0.10    0.40
  -8  -3  -4    0.10    0.30
  -8   3  -5   -0.20    0.20
  -8   3  -5   -0.30    0.40
  -8  -3  -5   -0.30    0.20
  -8  -3  -5    0.50    0.40
   8   4 -10    3.50    0.40
  -8   4  10    3.50    0.60
  -8  -4  10    4.10    0.60
   8  -4 -10    3.50    0.50
  -8  -4  10    4.20    0.70
   8   4  -9    3.10    0.40
  -8   4   9    4.40    0.60
  -8  -4   9    4.70    0.60
  -8  -4   9    4.60    0.80
   8   4  -8   12.80    0.90
  -8   4   8   15.50    1.00
  -8  -4   8   15.30    1.00
  -8  -4   8   16.00    1.10
  -8   4   7   -0.30    0.30
  -8   4   7    0.30    0.40
  -8  -4   7    0.70    0.30
  -8  -4   7    0.00    0.50
  -8   4   6    4.10    0.60
  -8   4   6    5.30    0.80
  -8  -4   6    5.30    1.00
  -8  -4   6    4.90    0.70
  -8   4   5   33.10    1.80
  -8  -4   5   32.60    1.90
  -8  -4   5   33.30    1.70
  -8   4   4    2.90    0.40
  -8   4   4    2.60    0.70
  -8  -4   4    3.50    1.20
  -8  -4   4    5.00    1.00
  -8  -4   4    2.90    0.60
  -8   4   3    5.90    1.60
  -8   4   3    7.20    0.70
  -8  -4   3    6.60    0.90
  -8  -4   3    4.60    1.30
  -8  -4   3    7.40    0.80
  -8   4   2    0.60    0.60
  -8   4   2    0.10    0.20
  -8  -4   2    1.00    0.60
  -8  -4   2   -0.40    0.90
  -8   4   1    0.50    0.80
  -8   4   1    0.90    0.60
  -8   4   1    1.00    0.30
  -8  -4   1    2.80    1.00
  -8  -4   1    1.20    1.10
  -8  -4   1    1.20    0.90
  -8  -4   1    0.00    0.70
  -8   4   0    6.80    1.10
  -8   4   0    7.10    0.50
  -8   4   0    5.00    0.80
  -8  -4   0    6.20    1.40
  -8  -4   0    6.40    1.70
  -8  -4   0    7.30    0.90
  -8   4  -1    2.20    0.40
  -8   4  -1    1.70    0.50
  -8   4  -1    2.20    0.70
  -8  -4  -1   -0.10    1.10
  -8  -4  -1    1.70    0.40
  -8   4  -2   47.50    2.40
  -8   4  -2   41.20    2.10
  -8   4  -2   47.80    2.20
  -8  -4  -2   44.60    2.30
  -8  -4  -2   47.50    2.50
  -8  -4  -2   43.00    2.70
  -8   4  -3   26.40    1.40
  -8   4  -3   25.40    1.60
  -8   4  -3   21.30    1.20
  -8  -4  -3   25.70    1.40
  -8  -4  -3   24.80    1.60
  -8   4  -4   -0.20    0.40
  -8   4  -4   -0.30    0.30
  -8   4  -4    0.00    0.40
  -8  -4  -4    0.30    0.30
  -8  -4  -4   -0.20    0.40
  -8   4  -5    4.30    0.40
  -8   4  -5    5.50    0.70
  -8  -4  -5    4.70    0.70
  -8  -4  -5    4.60    0.50
  -8   5  10   -0.10    0.20
   8   5 -10    0.30    0.20
  -8  -5  10    0.30    0.30
  -8  -5  10   -0.40    0.30
   8  -5 -10   -0.10    0.30
  -8   5   9   15.20    0.90
   8   5  -9   14.70    0.90
  -8  -5   9   14.80    1.00
  -8  -5   9   13.00    0.90
  -8   5   8    3.40    0.70
   8   5  -8    2.80    0.50
  -8  -5   8    3.50    0.60
  -8  -5   8    3.00    0.80
  -8   5   7    0.70    0.40
   8   5  -7    0.60    0.30
  -8  -5   7    0.50    0.50
  -8  -5   7   -0.10    0.40
  -8   5   6   14.90    1.20
  -8   5   6   15.50    1.00
  -8  -5   6   14.10    1.00
  -8  -5   6   14.60    1.20
  -8   5   5   15.30    1.00
  -8   5   5   15.70    1.30
  -8  -5   5   16.60    1.00
  -8  -5   5   13.70    1.30
  -8   5   4   60.59    2.80
  -8   5   4   57.49    3.50
  -8  -5   4   62.79    2.80
  -8  -5   4   58.09    2.90
  -8  -5   4   59.69    2.80
  -8   5   3    4.10    0.80
  -8  -5   3    6.80    0.90
  -8  -5   3    5.00    1.20
  -8   5   2   36.90    1.70
  -8   5   2   35.00    2.10
  -8  -5   2   34.60    2.20
  -8  -5   2   33.30    2.10
  -8  -5   2   35.60    1.90
  -8   5   1    6.20    0.50
  -8   5   1    5.00    1.10
  -8   5   1    3.90    1.10
  -8  -5   1    4.80    1.80
  -8  -5   1    4.00    1.10
  -8  -5   1    6.30    1.30
  -8  -5   1    5.90    1.50
  -8   5   0    1.40    0.50
  -8   5   0    0.70    0.50
  -8   5   0    0.50    0.20
  -8  -5   0    1.30    0.50
  -8  -5   0    0.10    0.90
  -8  -5   0    0.80    0.70
  -8   5  -1    1.50    0.50
  -8   5  -1    1.70    0.40
  -8   5  -1    2.10    0.60
  -8  -5  -1    1.40    0.60
  -8  -5  -1    0.90    1.00
  -8  -5  -1    2.70    0.90
  -8   5  -2    8.90    1.30
  -8   5  -2    8.80    0.70
  -8   5  -2   10.50    0.80
  -8  -5  -2    7.00    1.60
  -8  -5  -2    9.90    0.80
  -8  -5  -2   11.60    1.20
  -8   5  -3   31.60    1.80
  -8   5  -3   28.20    1.50
  -8   5  -3   27.50    1.40
  -8  -5  -3   31.20    1.80
  -8  -5  -3   28.50    1.60
  -8   5  -4    1.20    0.40
  -8   5  -4    1.60    0.50
  -8   5  -4    1.40    0.50
  -8  -5  -4    2.00    0.50
  -8  -5  -4    2.40    0.80
  -8   5  -5    1.60    0.40
  -8   5  -5    2.50    0.70
  -8  -5  -5    3.20    0.80
  -8  -5  -5    2.40    0.40
   8   6 -10    0.10    0.20
  -8  -6  10    0.30    0.30
  -8  -6  10   -0.10    0.30
   8   6  -9  111.59    4.70
  -8   6   9  102.69    4.50
  -8  -6   9   93.09    4.50
  -8  -6   9  102.49    4.50
  -8   6   8    1.90    0.70
  -8  -6   8    0.10    0.50
  -8  -6   8    2.00    0.60
  -8   6   7    7.60    0.70
   8   6  -7    7.20    0.60
  -8   6   7    6.80    0.90
  -8  -6   7    7.50    0.80
  -8  -6   7    6.80    0.90
  -8   6   6   57.59    2.70
  -8   6   6   52.79    2.70
  -8  -6   6   57.29    2.70
  -8  -6   6   58.29    2.80
  -8   6   5   75.59    3.40
  -8   6   5   72.19    3.40
  -8  -6   5   72.49    3.40
  -8  -6   5   75.29    3.50
  -8   6   4    6.50    0.60
  -8  -6   4    5.40    0.80
  -8   6   3    0.80    0.20
  -8   6   3   -0.10    0.70
  -8  -6   3    0.40    0.70
  -8  -6   3    0.40    0.40
  -8   6   2   15.80    0.90
  -8   6   2   15.00    1.50
  -8  -6   2   18.40    1.50
  -8  -6   2   16.30    1.40
  -8  -6   2   17.00    1.20
  -8   6   1    4.30    1.10
  -8   6   1    4.40    1.00
  -8   6   1    3.50    0.40
  -8  -6   1    4.30    1.30
  -8  -6   1    4.00    1.00
  -8  -6   1    3.50    1.10
  -8   6   0    0.00    0.20
  -8   6   0   -0.50    0.50
  -8   6   0   -0.30    0.50
  -8  -6   0    1.50    0.90
  -8  -6   0    0.10    0.80
  -8  -6   0   -1.30    1.10
  -8  -6   0   -0.50    0.50
  -8   6  -1    3.90    0.50
  -8   6  -1    3.90    0.70
  -8   6  -1    4.00    1.10
  -8  -6  -1    4.20    0.70
  -8  -6  -1    3.40    1.30
  -8  -6  -1    5.60    1.50
  -8   6  -2    0.10    0.20
  -8   6  -2    0.30    0.40
  -8   6  -2   -0.60    0.50
  -8  -6  -2    0.60    0.60
  -8  -6  -2   -0.20    0.80
  -8  -6  -2    0.40    0.40
  -8   6  -3    5.00    0.50
  -8   6  -3    3.50    0.80
  -8  -6  -3    3.70    1.30
  -8   6  -4    0.00    0.40
  -8   6  -4    0.20    0.30
  -8   6  -4    0.10    0.30
  -8  -6  -4    0.80    0.40
  -8  -6  -4    0.30    0.40
  -8   6  -5    3.80    0.80
  -8  -6  -5    3.60    0.40
  -8   7  10    2.20    0.50
  -8  -7  10    1.50    0.30
  -8  -7  10    2.70    0.50
  -8   7   9    0.50    0.30
   8   7  -9    0.60    0.30
  -8  -7   9    0.40    0.30
   8  -7  -9    0.60    0.30
  -8  -7   9    2.10    0.70
   8   7  -8   11.80    0.80
  -8   7   8   13.70    1.00
  -8  -7   8   14.10    1.10
  -8  -7   8   13.40    1.30
   8   7  -7    1.00    0.30
  -8   7   7    0.50    0.30
  -8   7   7    1.10    0.40
  -8  -7   7    1.40    0.80
  -8  -7   7    0.90    0.40
   8   7  -6    5.50    0.70
  -8   7   6    5.80    0.60
  -8   7   6    6.10    1.00
  -8  -7   6    7.50    0.80
  -8  -7   6    6.70    1.00
  -8   7   5    5.70    0.60
  -8  -7   5    7.20    1.00
  -8  -7   5    5.50    0.70
  -8   7   4   35.40    1.80
  -8   7   4   33.50    2.30
  -8  -7   4   35.60    1.90
  -8  -7   4   36.70    1.80
  -8   7   3    0.60    0.20
  -8   7   3    1.20    0.60
  -8  -7   3    1.60    0.70
  -8   7   2   11.10    0.70
  -8   7   2   10.10    1.20
  -8  -7   2   10.30    1.30
  -8  -7   2    9.90    1.10
  -8  -7   2   11.20    1.30
  -8   7   1    1.80    0.40
  -8   7   1    2.80    1.00
  -8  -7   1    2.40    0.60
  -8  -7   1    1.60    0.60
  -8  -7   1    1.60    0.70
  -8   7   0   14.50    1.20
  -8   7   0   15.10    1.00
  -8   7   0   13.50    1.00
  -8  -7   0   14.50    1.10
  -8  -7   0   11.90    1.50
  -8  -7   0   15.40    1.50
  -8  -7   0   12.90    1.70
  -8   7  -1    9.60    1.10
  -8   7  -1    7.90    0.60
  -8   7  -1    9.50    0.80
  -8  -7  -1    9.80    1.00
  -8  -7  -1   11.20    1.50
  -8  -7  -1   11.20    1.40
  -8   7  -2    2.30    0.60
  -8   7  -2    3.20    0.50
  -8   7  -2    3.10    1.00
  -8  -7  -2    4.30    0.70
  -8  -7  -2    3.60    1.30
  -8  -7  -2    3.80    1.20
  -8   7  -3    0.00    0.40
  -8   7  -3    0.10    0.20
  -8   7  -3    0.10    0.30
  -8  -7  -3   -0.40    0.70
  -8  -7  -3    0.00    0.50
  -8  -7  -3   -0.60    0.30
  -8   7  -4    2.80    0.50
  -8   7  -4    2.30    0.50
  -8   7  -4    2.40    0.80
  -8  -7  -4    2.70    0.80
  -8  -7  -4    3.80    0.50
   8   8  -9    8.90    0.60
  -8   8   9    8.50    0.70
  -8  -8   9    8.50    0.70
  -8  -8   9   10.50    0.80
   8  -8  -9    8.40    0.70
  -8   8   8   21.50    1.20
   8   8  -8   19.20    1.10
  -8  -8   8   21.20    1.30
  -8  -8   8   21.00    1.20
   8   8  -7    7.70    0.70
  -8   8   7    7.20    0.90
  -8   8   7    8.60    0.70
  -8  -8   7    8.60    0.90
  -8  -8   7    8.00    0.80
  -8   8   6    1.60    0.50
  -8   8   6    2.30    0.50
   8   8  -6    1.40    0.50
  -8  -8   6    3.10    0.90
  -8  -8   6    1.70    0.50
  -8   8   5  219.48    9.90
  -8   8   5  234.08   10.00
  -8  -8   5  231.88   10.00
  -8  -8   5  236.98    9.90
  -8   8   4   85.99    3.80
  -8  -8   4   84.59    3.90
  -8  -8   4   83.59    3.80
  -8   8   3    5.60    0.50
  -8   8   3    4.60    1.30
  -8  -8   3    5.70    0.90
  -8  -8   3    6.90    1.20
  -8   8   2   47.60    2.50
  -8   8   2   49.40    2.30
  -8  -8   2   47.70    2.50
  -8  -8   2   47.60    2.40
  -8  -8   2   48.70    2.50
  -8   8   1    1.50    0.40
  -8   8   1    1.00    0.50
  -8  -8   1    1.80    0.70
  -8  -8   1    0.80    0.60
  -8  -8   1    1.20    0.50
  -8   8   0    8.40    0.90
  -8   8   0    8.20    0.60
  -8   8   0    9.00    1.20
  -8  -8   0    4.70    1.70
  -8  -8   0    7.30    1.40
  -8  -8   0   10.30    1.30
  -8  -8   0    8.60    1.00
  -8   8  -1    0.50    0.40
  -8   8  -1    0.50    0.20
  -8   8  -1    0.20    0.50
  -8  -8  -1    0.80    0.70
  -8  -8  -1   -0.20    0.40
  -8   8  -2   -0.10    0.50
  -8   8  -2   -0.20    0.20
  -8  -8  -2   -0.30    0.40
  -8  -8  -2    0.30    0.60
  -8  -8  -2    0.20    0.80
  -8   8  -3   10.00    0.70
  -8   8  -3   10.90    0.70
  -8   8  -3    9.10    1.00
  -8  -8  -3   10.30    0.80
  -8  -8  -3    9.30    1.20
  -8  -8  -3   11.60    1.10
  -8   8  -4    1.30    0.40
  -8   8  -4    0.40    0.30
  -8  -8  -4    0.60    0.40
  -8  -8  -4    0.40    0.20
  -8   9   9    0.50    0.30
  -8  -9   9    1.40    0.50
   8  -9  -9    1.00    0.60
  -8  -9   9    0.20    0.40
  -8   9   8    0.40    0.30
   8   9  -8    0.00    0.40
  -8  -9   8    1.80    0.70
  -8  -9   8    0.20    0.30
  -8   9   7   35.70    1.80
  -8  -9   7   36.30    2.00
  -8  -9   7   39.30    1.90
  -8   9   6   -0.20    0.30
  -8   9   6    0.30    0.50
  -8  -9   6    0.90    0.40
  -8  -9   6    0.40    0.50
  -8   9   5   25.90    1.90
  -8   9   5   29.00    1.60
  -8  -9   5   33.20    1.90
  -8  -9   5   33.00    1.60
  -8   9   4  139.49    6.60
  -8  -9   4  156.98    6.70
  -8  -9   4  152.38    6.50
  -8   9   3    0.10    0.30
  -8   9   3    1.30    0.60
  -8  -9   3    0.40    0.40
  -8   9   2   36.70    1.90
  -8   9   2   31.00    1.80
  -8  -9   2   31.70    1.90
  -8  -9   2   31.30    1.70
  -8  -9   2   29.80    1.80
  -8   9   1   20.80    1.20
  -8   9   1   24.30    1.50
  -8  -9   1   23.20    1.40
  -8  -9   1   24.00    1.50
  -8  -9   1   20.70    1.60
  -8   9   0    4.00    1.00
  -8   9   0    4.10    0.50
  -8  -9   0    5.60    1.30
  -8  -9   0    5.10    1.10
  -8   9  -1   10.20    0.70
  -8   9  -1    9.20    1.10
  -8  -9  -1   11.30    1.40
  -8  -9  -1   10.20    1.60
  -8  -9  -1   12.20    0.90
  -8  -9  -1    8.00    1.50
  -8   9  -2    4.00    0.50
  -8  -9  -2    3.60    1.20
  -8  -9  -2    5.20    1.00
  -8  -9  -2    3.00    1.20
  -8   9  -3    0.20    0.20
  -8   9  -3    0.10    0.40
  -8  -9  -3    0.10    0.60
  -8  -9  -3    0.20    0.50
  -8  -9  -3    0.60    0.30
  -8   9  -4   -0.30    0.40
  -8   9  -4    0.40    0.30
  -8  -9  -4    0.10    0.40
  -8  -9  -4    0.30    0.30
  -8  10   9   -0.10    0.30
  -8 -10   9    0.00    0.30
  -8 -10   9   -0.50    0.30
  -8  10   8    7.00    0.70
  -8 -10   8    6.30    0.70
  -8 -10   8    8.40    1.00
  -8  10   7   14.70    1.00
  -8  10   7   13.60    0.90
  -8 -10   7   13.60    1.00
  -8 -10   7   15.10    1.20
  -8  10   6   -0.10    0.50
  -8  10   6    0.10    0.30
   8 -10  -6    0.00    1.20
  -8 -10   6    0.30    0.50
  -8 -10   6   -0.30    0.40
  -8 -10   5    3.70    1.30
  -8  10   4   34.80    1.80
  -8 -10   4   35.90    1.80
  -8 -10   4   36.90    2.10
  -8  10   3   14.80    1.40
  -8  10   3   12.30    0.80
  -8 -10   3   11.20    1.00
  -8 -10   3   10.90    1.30
  -8  10   2  106.49    4.80
  -8  10   2  111.79    5.00
  -8 -10   2  110.09    4.90
  -8 -10   2  108.39    5.10
  -8 -10   2  108.79    4.90
  -8  10   1    1.60    0.40
  -8  10   1    3.20    1.00
  -8 -10   1    2.60    0.90
  -8 -10   1    1.00    0.50
  -8 -10   1    2.80    1.10
  -8  10   0   76.29    3.60
  -8  10   0   83.89    3.80
  -8 -10   0   70.39    4.10
  -8 -10   0   80.49    3.70
  -8 -10   0   79.19    3.80
  -8 -10   0   88.59    3.70
  -8  10  -1   10.30    0.70
  -8  10  -1   10.80    1.10
  -8 -10  -1    8.60    1.60
  -8 -10  -1    9.60    1.30
  -8 -10  -1   11.70    0.90
  -8  10  -2   -0.30    0.40
  -8  10  -2    0.30    0.30
  -8 -10  -2    0.60    0.70
  -8 -10  -2    0.40    0.30
  -8 -10  -2   -0.40    0.60
  -8  10  -3    2.60    1.00
  -8  10  -3    4.60    0.40
  -8 -10  -3    6.20    0.90
  -8 -10  -3    4.40    0.60
  -8 -10  -3    3.20    0.90
  -8  10  -4   -0.30    0.50
  -8 -10  -4    0.00    0.30
  -8 -10  -4   -0.10    0.30
  -8  11   9    4.00    0.50
  -8 -11   9    4.60    0.70
  -8 -11   9    5.90    0.60
  -8  11   8    0.40    0.30
  -8 -11   8    0.50    0.30
  -8 -11   8    0.10    0.40
  -8  11   7   40.00    2.00
  -8 -11   7   41.30    2.00
  -8 -11   7   41.20    2.10
  -8  11   6    0.10    0.30
  -8  11   6   -0.30    0.60
  -8 -11   6    0.40    0.40
  -8 -11   6    0.80    0.60
   8 -11  -6   -1.40    1.10
  -8  11   5    1.60    0.50
  -8 -11   5    1.10    0.40
  -8 -11   5    1.30    0.80
  -8  11   4    9.90    0.80
  -8 -11   4   11.50    1.10
  -8 -11   4   11.20    0.90
  -8  11   3    1.70    0.50
  -8 -11   3    1.10    0.80
  -8 -11   3    0.30    0.50
  -8 -11   3    1.30    0.70
  -8  11   2   74.39    3.50
  -8  11   2   74.39    3.70
  -8 -11   2   73.39    3.40
  -8 -11   2   71.39    3.50
  -8 -11   2   71.59    3.40
  -8  11   1    1.60    0.40
  -8 -11   1    0.60    0.60
  -8 -11   1    1.40    0.50
  -8 -11   1    1.40    0.50
  -8  11   0    9.10    1.10
  -8  11   0    8.10    0.60
  -8 -11   0    9.00    1.10
  -8 -11   0    8.70    1.10
  -8 -11   0    8.60    0.90
  -8  11  -1    0.20    0.20
  -8  11  -1   -0.40    0.50
  -8 -11  -1   -0.30    0.70
  -8  11  -2    3.00    0.50
  -8  11  -2    3.90    0.90
  -8 -11  -2    4.50    0.60
  -8 -11  -2    3.00    1.10
  -8  11  -3    3.30    0.90
  -8  11  -3    1.60    0.40
  -8 -11  -3    1.50    0.50
  -8 -11  -3    2.20    0.90
  -8 -11  -3    3.10    0.90
  -8  12   8    0.10    0.30
  -8 -12   8    0.40    0.40
  -8 -12   8    0.30    0.40
  -8  12   7    4.00    0.80
  -8 -12   7    2.20    0.60
  -8 -12   7    2.80    0.70
  -8  12   6    5.70    0.60
  -8  12   6    4.10    1.10
  -8 -12   6    5.60    0.90
  -8 -12   6    4.70    0.80
   8 -12  -6    7.20    1.80
  -8  12   5    8.30    0.70
  -8 -12   5   10.00    1.20
   8 -12  -5    6.60    1.80
  -8 -12   5    8.70    0.90
  -8  12   4   13.20    0.90
  -8 -12   4   13.10    1.00
  -8 -12   4   14.60    1.20
  -8  12   3    0.00    0.20
  -8 -12   3   -0.20    0.70
  -8 -12   3   -0.10    0.40
  -8 -12   3    1.00    0.60
  -8  12   2   10.50    0.70
  -8  12   2   11.50    1.20
  -8 -12   2   11.00    1.00
  -8 -12   2   10.30    1.00
  -8 -12   2   10.30    1.20
  -8  12   1    3.70    1.00
  -8  12   1    3.70    0.40
  -8 -12   1    5.40    0.90
  -8 -12   1    3.70    1.10
   8 -12  -1    3.80    0.60
  -8 -12   1    3.40    0.80
  -8  12   0   -0.10    0.20
  -8  12   0    0.00    0.50
  -8 -12   0   -0.10    0.40
  -8 -12   0    0.50    0.70
  -8  12  -1    0.60    0.70
  -8  12  -1    0.20    0.20
  -8 -12  -1    0.20    0.60
  -8 -12  -1    0.40    0.70
  -8 -12  -1    0.30    0.30
  -8  12  -2    8.60    0.90
  -8  12  -2    5.90    0.60
  -8 -12  -2   11.60    1.80
  -8 -12  -2    8.40    0.60
  -8 -12  -2    6.60    1.20
  -8  12  -3    0.90    0.40
  -8  12  -3    1.60    0.30
  -8 -12  -3    2.00    0.40
  -8 -12  -3    0.60    0.50
  -8  13   8   -0.20    0.30
  -8 -13   8   -0.30    0.40
  -8 -13   8   -0.20    0.30
  -8  13   7   30.70    1.70
  -8 -13   7   35.90    1.80
  -8 -13   7   37.80    1.70
  -8  13   6   10.30    0.80
   8 -13  -6    8.90    1.70
  -8 -13   6   10.80    0.80
  -8 -13   6    9.10    0.90
  -8  13   5    5.30    0.60
  -8 -13   5    6.10    0.80
  -8 -13   5    6.00    0.90
   8 -13  -5    5.10    1.50
  -8  13   4   -0.20    0.30
  -8 -13   4    0.30    0.40
  -8 -13   4   -0.60    0.60
  -8  13   3   -0.20    0.20
  -8 -13   3   -0.20    0.70
  -8 -13   3   -0.10    0.60
  -8 -13   3    0.00    0.40
  -8  13   2    5.00    0.50
  -8 -13   2    4.70    1.10
  -8  13   1    1.40    0.60
  -8  13   1    2.40    0.60
  -8 -13   1    3.60    0.70
  -8 -13   1    0.80    0.70
  -8 -13   1    2.60    1.10
   8 -13  -1    2.50    0.60
  -8  13   0   14.60    1.30
  -8  13   0   14.70    0.90
  -8 -13   0   13.70    1.20
  -8 -13   0   14.90    1.10
   8 -13   0   13.60    0.80
  -8 -13   0   15.40    1.00
  -8  13  -1    0.40    0.20
  -8  13  -1    0.30    0.40
  -8 -13  -1    0.40    0.40
  -8 -13  -1   -0.40    0.70
  -8  13  -2    1.10    0.40
  -8  13  -2    1.70    0.30
   8 -13   2    1.70    0.30
  -8 -13  -2    1.00    0.60
  -8 -13  -2    1.40    0.40
  -8 -13  -2    1.70    0.80
  -8  13  -3    3.10    0.60
  -8 -13  -3    1.40    0.50
   8 -13   3    2.30    0.40
  -8 -14   7    2.00    0.70
  -8 -14   7    3.30    0.60
  -8 -14   6    0.00    0.40
   8 -14  -6    0.00    0.70
  -8 -14   6    0.60    0.30
  -8  14   5    4.60    0.70
  -8 -14   5    4.40    0.80
   8 -14  -5    4.90    1.40
  -8 -14   5    5.30    0.70
  -8  14   4    3.00    0.60
  -8 -14   4    4.00    0.90
  -8 -14   4    3.20    0.70
  -8  14   3   -0.30    0.30
  -8 -14   3    0.40    0.50
  -8 -14   3    0.10    0.60
  -8 -14   3    0.50    0.40
  -8  14   2    7.80    0.60
  -8 -14   2    7.00    0.80
  -8 -14   2    6.70    1.00
  -8 -14   2    7.00    0.80
  -8  14   1    0.70    0.20
   8 -14  -1    0.50    0.30
  -8 -14   1    0.90    0.60
  -8 -14   1    0.10    0.40
  -8 -14   1    0.20    0.50
  -8  14   0    6.10    0.50
   8 -14   0    7.10    0.50
  -8 -14   0    7.30    0.70
  -8 -14   0    5.40    1.00
  -8 -14   0    4.80    0.90
  -8  14  -1    0.70    0.40
  -8  14  -1    1.10    0.30
   8 -14   1    1.30    0.30
  -8 -14  -1    0.70    0.50
  -8 -14  -1    0.50    0.30
  -8  14  -2    0.10    0.20
   8  14   2   -0.50    0.60
  -8 -14  -2   -0.80    0.60
  -8 -14  -2    0.50    0.30
  -8 -14  -2   -1.30    1.10
   8 -14   2    0.30    0.20
  -8 -15   7    9.90    0.80
  -8 -15   7   10.20    0.80
  -8 -15   6    2.20    0.70
   8 -15  -6    1.00    0.70
   8 -15  -5    8.90    1.30
  -8 -15   5   10.40    0.80
  -8 -15   5   11.00    0.90
  -8  15   4    0.20    0.40
   8 -15  -4    0.90    0.70
  -8 -15   4    0.00    0.50
  -8 -15   4    0.70    0.40
  -8 -15   3    1.00    0.50
  -8 -15   3    1.30    0.60
  -8 -15   3    0.40    0.50
  -8  15   2   13.80    0.90
  -8 -15   2   12.10    1.00
  -8 -15   2   13.70    1.00
  -8 -15   2   13.50    1.10
  -8  15   1   -0.10    0.30
   8 -15  -1   -0.20    0.40
  -8 -15   1    0.30    0.40
  -8 -15   1    0.00    0.50
  -8 -15   1    0.40    0.40
  -8  15   0    5.60    0.50
   8 -15   0    4.60    0.50
  -8 -15   0    4.40    0.60
  -8 -15   0    4.00    0.90
  -8  15  -1    0.10    0.20
   8 -15   1    0.00    0.20
  -8 -15  -1   -0.10    0.30
  -8 -15  -1    0.30    0.50
  -8 -16   6   14.50    1.00
  -8 -16   6   12.90    0.90
   8 -16  -6   13.70    1.40
  -8 -16   5    0.80    0.40
  -8 -16   5    0.90    0.50
   8 -16  -5    0.50    0.60
  -8 -16   4    0.40    0.30
  -8 -16   4   -0.30    0.60
   8 -16  -4   -0.60    0.70
  -8  16   3   -0.40    0.40
  -8 -16   3    0.00    0.40
  -8 -16   3   -0.30    0.50
  -8 -16   3    0.20    0.50
  -8  16   2    1.00    0.30
  -8 -16   2    1.10    0.50
  -8 -16   2    1.00    0.40
  -8 -16   2    0.90    0.40
  -8  16   1    0.30    0.30
  -8 -16   1   -0.50    0.30
  -8 -16   1    0.60    0.50
  -8 -16   1   -0.10    0.40
  -8  16   0    5.70    0.50
  -8 -16   0    4.60    0.60
  -8 -16   0    4.40    1.30
   8 -16   0    4.40    0.50
   8 -16   1    1.00    0.30
  -8 -16  -1    0.60    0.40
  -8 -16  -1    0.70    0.20
   8 -17  -5    1.90    0.70
  -8 -17   5    1.80    0.60
  -8 -17   5    2.40    0.70
  -8 -17   4    0.10    0.40
  -8 -17   4   -0.10    0.40
   8 -17  -4   -0.60    0.50
   8 -17  -3   -0.70    0.50
  -8 -17   3   -0.20    0.30
  -8 -17   3   -0.10    0.50
  -8 -17   2   -0.40    0.30
  -8 -17   2    0.50    0.50
  -8 -17   2    0.10    0.60
  -8 -17   1   -0.60    0.60
  -8 -17   0    3.30    0.70
  -8 -18   3    0.00    0.50
   8 -18  -3    0.00    0.50
  -8 -18   3   -0.30    0.30
  -8 -18   2   -0.50    0.50
   8 -18  -2    0.60    0.50
  -8 -18   2    0.80    0.40
  -9   0  10   12.80    0.90
   9   0 -10   12.40    0.70
  -9   0   9    0.30    0.30
  -9   0   9   -1.00    0.60
   9   0  -9   -0.20    0.30
  -9   0   8   42.60    2.40
  -9   0   8   48.50    2.20
  -9   0   7   -0.20    0.40
  -9   0   6   46.40    2.20
  -9   0   6   42.20    2.10
  -9   0   5    0.00    0.30
  -9   0   5   -0.30    0.40
  -9   0   4    3.70    0.50
  -9   0   4    2.50    0.60
  -9   0   3    0.60    0.30
  -9   0   2    1.40    0.50
  -9   0   2    2.70    0.80
  -9   0   1    0.10    0.30
  -9   0   1   -0.20    0.60
  -9   0   1   -0.90    0.50
  -9   0   0    1.40    0.50
  -9   0   0    1.30    0.40
  -9   0   0    2.10    0.60
  -9   0  -1    1.00    0.50
  -9   0  -1    0.30    0.40
  -9   0  -2   14.40    1.00
  -9   0  -2   18.00    1.30
  -9   0  -3    0.30    0.40
  -9   0  -3    0.50    0.30
  -9   0  -4   95.89    4.20
  -9   0  -4   97.39    4.40
  -9   1  10    3.30    0.50
   9   1 -10    2.80    0.40
  -9  -1  10    2.90    0.40
   9  -1 -10    3.80    0.40
  -9  -1  10    3.10    1.00
   9   1  -9    0.20    0.20
  -9   1   9   -0.20    0.30
  -9  -1   9    0.40    0.60
   9  -1  -9   -0.20    0.20
  -9  -1   9   -0.20    0.30
  -9   1   8  106.29    4.60
  -9  -1   8  101.49    4.50
  -9  -1   8   92.49    4.50
  -9   1   7    0.70    0.40
  -9  -1   7    0.50    0.30
  -9  -1   7    0.10    0.70
  -9   1   6    9.50    0.90
  -9   1   6    8.00    0.70
  -9  -1   6    8.40    0.90
  -9  -1   6    8.20    0.70
  -9   1   5    1.80    0.50
  -9   1   5    2.80    0.50
  -9  -1   5    2.40    0.50
  -9  -1   5    1.90    0.50
  -9   1   4    0.20    0.60
  -9   1   3    3.90    0.50
  -9  -1   3    3.20    0.70
  -9  -1   3    3.40    0.50
  -9   1   2   -0.10    0.20
  -9   1   2   -0.60    0.70
  -9  -1   2    0.50    0.30
  -9  -1   2   -0.10    0.90
  -9   1   1   15.10    0.80
  -9   1   1   13.30    1.10
  -9   1   1   13.40    1.40
  -9  -1   1   12.70    1.40
  -9  -1   1   14.20    1.10
  -9  -1   1   12.70    0.90
  -9   1   0   11.20    0.80
  -9   1   0   11.10    1.20
  -9   1   0   11.90    0.90
  -9  -1   0   10.70    0.90
  -9  -1   0   13.70    1.30
  -9   1  -1   26.30    1.40
  -9   1  -1   24.40    1.60
  -9   1  -1   22.70    1.30
  -9  -1  -1   24.90    1.60
  -9  -1  -1   24.50    1.40
  -9   1  -2   34.40    1.70
  -9   1  -2   35.90    2.00
  -9  -1  -2   34.20    1.70
  -9  -1  -2   35.50    2.00
  -9   1  -3    6.30    0.80
  -9   1  -3    8.10    1.00
  -9  -1  -3    7.10    0.60
  -9  -1  -3    9.90    1.20
  -9   1  -4    5.70    0.70
  -9   1  -4    3.80    0.50
  -9  -1  -4    4.40    0.50
   9   2 -10   19.20    1.00
  -9   2  10   17.90    1.00
   9  -2 -10   19.70    1.00
  -9  -2  10   16.90    1.20
  -9  -2  10   17.00    1.00
  -9   2   9   -0.40    0.30
   9   2  -9   -0.10    0.20
  -9  -2   9    0.10    0.30
  -9  -2   9    0.50    0.50
  -9   2   8   46.10    2.10
  -9  -2   8   41.90    2.20
  -9  -2   8   43.30    2.20
  -9   2   7    7.90    0.70
  -9   2   7   10.00    0.90
  -9  -2   7    9.70    1.20
  -9  -2   7   10.10    0.90
  -9   2   6   50.39    2.30
  -9   2   6   45.50    2.30
  -9  -2   6   48.40    2.30
  -9  -2   6   45.10    2.50
  -9   2   5    1.40    0.50
  -9   2   5    0.10    0.50
  -9  -2   5    0.90    0.90
  -9  -2   5    0.50    0.30
  -9  -2   5    0.70    0.40
  -9   2   4    9.10    0.70
  -9   2   4    7.40    1.20
  -9  -2   4   10.00    1.00
  -9  -2   4   10.40    0.70
  -9   2   3   57.19    2.50
  -9  -2   3   51.99    2.50
  -9  -2   3   48.90    2.60
  -9   2   2    0.80    0.70
  -9  -2   2    1.20    0.40
  -9   2   1   35.50    1.90
  -9   2   1   36.60    1.70
  -9   2   1   36.50    2.10
  -9  -2   1   36.90    1.90
  -9  -2   1   34.80    2.20
  -9   2   0    7.40    0.90
  -9   2   0   10.10    1.20
  -9   2   0    8.70    0.70
  -9  -2   0    9.60    1.30
  -9  -2   0    9.70    0.80
  -9   2  -1   12.70    0.80
  -9   2  -1   13.80    1.00
  -9   2  -1   13.70    1.40
  -9  -2  -1   14.20    1.00
  -9  -2  -1   12.10    1.30
  -9   2  -2   34.90    1.80
  -9   2  -2   37.60    2.00
  -9  -2  -2   34.10    1.80
  -9  -2  -2   35.50    2.00
  -9   2  -3    5.20    0.70
  -9  -2  -3    6.40    0.60
  -9   2  -4    5.20    1.10
  -9   2  -4    5.80    0.50
  -9  -2  -4    7.50    0.70
  -9  -2  -4    6.50    0.50
  -9   3  10    0.50    0.30
   9   3 -10    0.20    0.20
  -9  -3  10    0.40    0.50
   9  -3 -10    0.20    0.20
  -9  -3  10    0.00    0.20
  -9   3   9   -0.40    0.30
   9   3  -9    0.60    0.30
  -9  -3   9    0.50    0.30
  -9  -3   9   -0.30    0.50
   9   3  -8   12.30    0.80
  -9  -3   8   11.60    1.10
  -9  -3   8   14.40    1.00
  -9   3   7    3.00    0.70
  -9   3   7    3.10    0.70
  -9  -3   7    3.50    1.10
  -9  -3   7    2.30    0.60
  -9   3   6    0.30    0.30
  -9   3   6   -0.10    0.40
  -9  -3   6    1.70    0.70
  -9  -3   6    1.60    0.70
  -9   3   5   10.70    0.90
  -9   3   5    9.30    1.10
  -9  -3   5   10.90    0.80
  -9  -3   5   11.40    0.90
  -9  -3   5   10.30    1.40
  -9   3   4   -0.10    0.20
  -9  -3   4    0.50    0.40
  -9  -3   4    0.50    0.90
  -9  -3   4    0.10    0.30
  -9   3   3    3.60    0.50
  -9   3   3    3.10    0.90
  -9  -3   3    2.20    0.50
  -9  -3   3    4.50    0.70
  -9  -3   3    2.80    1.10
  -9   3   2   -0.40    0.60
  -9   3   2    0.10    0.20
  -9  -3   2    0.80    1.70
  -9   3   1    3.00    1.00
  -9   3   1    1.80    0.40
  -9   3   1    4.00    1.20
  -9  -3   1    1.40    0.70
  -9   3   0    0.10    0.20
  -9   3   0    0.20    0.50
  -9   3   0    0.70    0.40
  -9  -3   0   -0.60    0.60
  -9  -3   0   -0.70    0.40
  -9   3  -1    0.30    0.30
  -9   3  -1    0.50    0.40
  -9   3  -1    0.10    0.50
  -9  -3  -1    0.70    0.50
  -9  -3  -1    0.20    0.40
  -9   3  -2   79.49    3.70
  -9   3  -2   81.79    3.80
  -9   3  -2   67.69    3.50
  -9  -3  -2   80.39    3.60
  -9  -3  -2   82.59    4.10
  -9   3  -3    0.80    0.30
  -9   3  -3    0.10    0.40
  -9  -3  -3    1.40    0.50
  -9   3  -4    0.30    0.20
  -9   3  -4    0.20    0.30
  -9  -3  -4    0.70    0.20
  -9  -3  -4    0.50    0.30
  -9   4  10   38.20    1.90
   9   4 -10   42.30    1.90
  -9  -4  10   36.70    1.90
  -9  -4  10   39.90    1.80
   9  -4 -10   44.60    1.90
   9   4  -9    0.50    0.20
  -9   4   9    0.30    0.30
  -9  -4   9   -0.20    0.30
  -9  -4   9    0.20    0.40
   9   4  -8   16.90    1.00
  -9   4   8   17.70    1.10
  -9  -4   8   15.00    1.20
  -9  -4   8   16.50    1.20
  -9   4   7    0.90    0.30
  -9   4   7    0.20    0.40
  -9  -4   7    1.10    0.60
  -9  -4   7    0.80    0.40
  -9   4   6   -0.40    0.40
  -9   4   6    0.30    0.30
  -9  -4   6    1.10    0.70
  -9  -4   6    0.80    0.30
  -9   4   5    3.10    1.00
  -9   4   5    4.10    0.60
  -9  -4   5    5.00    0.70
  -9  -4   5    3.20    1.20
  -9   4   4   19.30    1.20
  -9  -4   4   19.50    1.20
  -9  -4   4   18.40    1.20
  -9  -4   4   17.20    1.60
  -9   4   3   89.39    3.90
  -9   4   3   87.59    4.20
  -9  -4   3   86.59    4.20
  -9  -4   3   87.79    4.00
  -9   4   2    1.80    0.40
  -9   4   2    1.00    0.60
  -9  -4   2    1.50    1.00
  -9  -4   2    1.90    0.70
  -9   4   1   -1.00    0.60
  -9   4   1   -0.80    0.50
  -9  -4   1   -0.70    0.50
  -9  -4   1   -1.20    0.70
  -9  -4   1    1.80    1.10
  -9   4   0    3.00    0.40
  -9   4   0    2.90    1.00
  -9   4   0    3.20    0.80
  -9  -4   0    4.70    0.70
  -9  -4   0    2.40    0.60
  -9  -4   0    3.60    1.30
  -9   4  -1   17.00    1.00
  -9   4  -1   18.80    1.40
  -9   4  -1   19.30    1.10
  -9  -4  -1   18.30    2.30
  -9  -4  -1   19.80    1.40
  -9  -4  -1   20.20    1.20
  -9   4  -2    0.10    0.30
  -9   4  -2    0.40    0.30
  -9  -4  -2    0.00    0.40
  -9   4  -3    1.70    0.50
  -9   4  -3    1.30    0.40
  -9  -4  -3    2.10    0.50
  -9   4  -4    1.80    0.70
  -9   4  -4    1.70    0.40
  -9  -4  -4    2.10    0.40
  -9  -4  -4    1.90    0.70
  -9   5  10   12.90    0.70
  -9  -5  10   12.50    0.90
  -9  -5  10   11.90    0.80
   9   5  -9    0.30    0.20
  -9   5   9    0.30    0.30
  -9  -5   9    0.00    0.40
  -9  -5   9    0.30    0.30
  -9   5   8    1.30    0.40
   9   5  -8    1.20    0.30
  -9  -5   8    1.40    0.50
  -9  -5   8    1.20    0.50
   9   5  -7    8.60    0.70
  -9   5   7   10.60    0.90
  -9   5   7    8.30    0.70
  -9  -5   7   10.40    1.10
  -9  -5   7    9.60    0.80
  -9   5   6   18.60    1.20
  -9   5   6   14.10    1.00
  -9  -5   6   17.40    1.30
  -9  -5   6   17.00    1.10
  -9  -5   5   11.00    0.90
  -9  -5   5   12.50    1.20
  -9   5   4   10.80    1.00
  -9   5   4   10.60    3.10
  -9  -5   4    9.40    1.30
  -9  -5   4   10.20    0.90
  -9   5   3    1.40    0.70
  -9  -5   3    1.60    0.50
  -9  -5   3    1.70    0.90
  -9   5   2    1.30    0.60
  -9   5   2    1.80    0.40
  -9  -5   2    3.40    1.40
  -9  -5   2    0.20    1.00
  -9  -5   2   -0.10    0.70
  -9   5   1   -0.80    0.50
  -9   5   1    0.10    0.20
  -9  -5   1   -0.90    1.00
  -9  -5   1   -0.40    0.50
  -9   5   0    5.30    1.00
  -9   5   0    4.90    0.50
  -9   5   0    4.60    0.80
  -9  -5   0    5.40    0.80
  -9  -5   0    3.20    1.10
  -9  -5   0    6.70    1.30
  -9   5  -1    3.60    0.40
  -9   5  -1    3.00    0.70
  -9   5  -1    3.70    1.00
  -9  -5  -1    4.50    1.10
  -9   5  -2   33.30    1.70
  -9   5  -2   32.20    1.90
  -9   5  -2   32.50    1.60
  -9  -5  -2   35.50    1.90
  -9  -5  -2   35.60    1.70
  -9   5  -3   -0.30    0.40
  -9   5  -3   -0.80    0.60
  -9  -5  -3    0.40    0.30
  -9   5  -4   -0.10    0.30
  -9   5  -4    0.00    0.20
  -9  -5  -4    0.40    0.30
  -9  -5  -4    0.00    0.20
   9   6  -9    1.50    0.50
  -9   6   9    2.30    0.50
  -9  -6   9    2.30    0.60
  -9  -6   9    1.30    0.40
   9   6  -8    3.10    0.50
  -9   6   8    3.10    0.60
  -9  -6   8    3.40    0.60
  -9  -6   8    3.60    0.80
  -9   6   7    5.80    0.60
  -9   6   7    6.80    0.80
   9   6  -7    6.00    0.60
  -9  -6   7    6.20    1.00
  -9   6   6   -0.20    0.20
  -9   6   6    0.40    0.50
  -9  -6   6    0.40    0.30
  -9  -6   6    0.20    0.60
  -9   6   5  206.38    9.40
  -9  -6   5  227.38    9.50
  -9  -6   5  221.78    9.40
  -9   6   4   11.30    0.80
  -9   6   4    8.40    1.80
  -9  -6   4   12.80    1.30
  -9  -6   4   13.00    0.90
  -9   6   3    1.10    0.30
  -9   6   3    0.60    0.70
  -9  -6   3    0.20    0.80
  -9  -6   3    0.20    0.50
  -9   6   2    3.80    1.20
  -9   6   2    4.60    0.50
  -9  -6   2    3.50    1.20
  -9  -6   2    2.90    1.00
  -9  -6   2    4.00    1.30
  -9   6   1    2.60    1.00
  -9   6   1   -0.40    0.60
  -9   6   1    0.60    0.20
  -9  -6   1   -0.30    0.80
  -9  -6   1    0.00    0.90
  -9  -6   1    0.90    0.50
  -9   6   0    1.10    0.40
  -9   6   0    1.00    0.40
  -9   6   0    0.70    0.50
  -9  -6   0   -0.50    0.60
  -9  -6   0    0.60    0.40
  -9  -6   0    1.10    0.90
  -9   6  -1    0.90    0.40
  -9   6  -1    0.90    0.50
  -9   6  -1    1.60    0.40
  -9  -6  -1    2.70    1.10
  -9  -6  -1    0.90    0.40
  -9  -6  -1    0.10    1.10
  -9   6  -2    1.10    0.30
  -9   6  -2    0.30    0.40
  -9   6  -2    1.80    0.40
  -9  -6  -2    1.00    0.30
  -9  -6  -2    0.30    0.80
  -9  -6  -2    0.90    0.40
  -9   6  -3    0.40    0.30
  -9   6  -3   -0.10    0.30
  -9   6  -3    0.40    0.30
  -9  -6  -3    0.10    0.30
  -9  -6  -4    0.20    0.40
  -9  -6  -4    0.10    0.20
  -9   7   9    0.40    0.30
   9   7  -9    0.20    0.30
  -9  -7   9    0.40    0.20
  -9  -7   9    0.50    0.40
  -9   7   8   29.60    1.60
   9   7  -8   32.40    1.60
  -9  -7   8   31.80    1.60
  -9  -7   8   32.10    1.70
  -9   7   7   -0.30    0.40
  -9   7   7    0.10    0.30
   9   7  -7    0.70    0.40
  -9  -7   7    0.30    0.30
  -9  -7   7    0.30    0.70
  -9   7   6   28.40    1.70
  -9   7   6   26.60    1.50
  -9  -7   6   30.50    1.50
  -9  -7   6   28.30    1.70
  -9   7   5   54.79    2.80
  -9  -7   5   65.49    3.00
  -9  -7   5   60.09    2.80
  -9   7   4    0.20    0.30
  -9  -7   4    0.00    0.70
  -9  -7   4    0.00    0.40
  -9   7   3    0.40    0.60
  -9   7   3   -0.10    0.20
  -9  -7   3    0.50    0.50
  -9  -7   3   -0.10    0.70
  -9   7   2    3.00    1.10
  -9   7   2    3.50    0.40
  -9  -7   2    3.80    1.20
  -9  -7   2    4.10    1.00
  -9  -7   2    4.40    1.20
  -9   7   1    9.60    0.70
  -9   7   1    9.80    1.10
  -9   7   1   10.70    1.20
  -9  -7   1   10.10    1.40
  -9  -7   1   11.20    1.40
  -9  -7   1   11.20    1.00
  -9   7   0    3.20    0.40
  -9   7   0    4.40    1.00
  -9   7   0    2.70    0.70
  -9  -7   0    4.00    0.80
  -9  -7   0    4.30    1.40
  -9   7  -1    1.00    0.40
  -9   7  -1    1.10    0.90
  -9  -7  -1    2.90    1.10
  -9  -7  -1    1.60    0.60
  -9  -7  -1    1.30    0.80
  -9   7  -2    4.20    0.40
  -9   7  -2    4.40    1.00
  -9   7  -2    2.90    0.50
  -9  -7  -2    4.40    0.60
  -9  -7  -2    4.60    0.90
  -9   7  -3    0.80    0.40
  -9  -7  -3    2.10    0.80
  -9  -7  -3    0.50    0.30
  -9   8   9    4.10    0.50
  -9  -8   9    2.80    0.50
  -9  -8   9    3.50    0.70
   9  -8  -9    3.70    0.60
  -9   8   8    9.90    0.70
  -9  -8   8    7.90    0.80
  -9  -8   8    8.80    0.70
  -9   8   7    0.00    0.30
  -9   8   7    0.90    0.40
  -9  -8   7   -0.40    0.40
  -9  -8   7   -0.80    0.50
  -9   8   6   28.40    1.50
  -9  -8   6   28.70    1.50
  -9  -8   6   29.80    1.70
  -9   8   5    2.00    0.50
  -9  -8   5    3.30    1.00
  -9  -8   5    2.80    0.70
  -9   8   4   18.20    1.10
  -9  -8   4   18.60    1.20
  -9  -8   4   19.20    1.40
  -9   8   3   18.60    1.10
  -9   8   3   21.40    1.60
  -9  -8   3   17.60    1.20
  -9  -8   3   18.90    1.50
  -9   8   2    2.60    1.10
  -9   8   2    1.00    0.40
  -9  -8   2    0.20    0.60
  -9  -8   2    0.20    0.50
  -9  -8   2   -0.40    0.70
  -9   8   1   30.30    1.70
  -9   8   1   27.70    1.40
  -9  -8   1   28.30    1.90
  -9  -8   1   29.90    1.60
  -9  -8   1   26.50    1.70
  -9   8   0   -0.40    0.40
  -9   8   0    0.20    0.20
  -9  -8   0    0.90    0.40
  -9  -8   0   -0.20    1.10
  -9  -8   0    1.10    0.80
  -9   8  -1    3.40    0.60
  -9   8  -1    2.40    1.00
  -9  -8  -1    3.80    0.60
  -9  -8  -1    3.10    1.10
  -9  -8  -1    3.40    1.20
  -9   8  -2   -0.40    0.40
  -9  -8  -2    0.00    0.30
  -9  -8  -2    0.00    0.70
  -9  -8  -2    0.20    0.50
  -9   8  -3    0.10    0.40
  -9   8  -3    0.60    0.30
  -9  -8  -3    0.00    0.20
  -9  -8  -3    2.10    0.80
  -9   9   9    0.30    0.30
  -9  -9   9    0.10    0.30
  -9  -9   9    0.20    0.30
  -9   9   8    2.80    0.60
  -9  -9   8    1.90    0.70
  -9  -9   8    2.70    0.50
  -9   9   7    3.30    0.80
  -9   9   7    3.60    0.50
  -9  -9   7    4.30    0.80
  -9  -9   7    4.30    0.60
  -9   9   6    4.10    0.60
  -9   9   6    4.80    1.10
  -9  -9   6    5.00    0.90
  -9  -9   6    3.80    0.80
  -9  -9   5   19.60    1.30
  -9  -9   5   17.40    1.10
  -9   9   4    2.80    0.50
  -9  -9   4    2.60    0.70
  -9  -9   4    2.00    0.70
  -9   9   3    4.20    1.20
  -9   9   3    2.20    0.40
  -9  -9   3    1.80    0.60
  -9  -9   3    1.20    0.50
  -9   9   2    3.70    1.00
  -9   9   2    2.30    0.40
  -9  -9   2    1.60    0.50
  -9  -9   2    2.20    0.70
  -9  -9   2    1.90    0.60
  -9   9   1    3.30    0.40
  -9   9   1    4.40    1.00
  -9  -9   1    3.90    0.90
  -9  -9   1    5.00    1.10
  -9  -9   1    4.20    1.20
  -9   9   0   39.20    2.10
  -9   9   0   40.20    2.10
  -9  -9   0   41.80    2.40
  -9  -9   0   34.80    2.20
  -9   9  -1    1.70    0.40
  -9   9  -1    1.00    0.40
  -9  -9  -1    1.40    0.70
  -9   9  -2    6.90    0.80
  -9   9  -2    7.50    0.50
  -9  -9  -2    7.60    0.60
  -9  -9  -2    5.70    1.00
  -9  -9  -2    6.10    1.10
  -9   9  -3    2.10    0.70
  -9   9  -3    2.50    0.50
  -9  -9  -3    3.30    1.00
  -9  10   8    4.70    0.70
  -9 -10   8    5.40    0.60
  -9 -10   8    5.30    0.70
  -9  10   7    3.70    0.60
  -9  10   7    2.60    0.80
  -9 -10   7    2.20    0.80
  -9 -10   7    3.00    0.60
  -9  10   6    4.40    0.60
  -9 -10   6    3.60    0.80
  -9 -10   6    4.30    0.70
  -9  10   5    3.50    0.50
  -9 -10   5    3.80    0.70
  -9 -10   5    2.90    0.90
  -9  10   4   11.50    0.80
  -9 -10   4   10.70    0.90
  -9 -10   4   11.20    1.10
  -9  10   3   40.80    2.10
  -9  10   3   36.30    1.80
  -9 -10   3   35.70    1.90
  -9 -10   3   38.50    2.10
  -9  10   2    0.50    0.50
  -9  10   2    0.00    0.20
  -9 -10   2   -0.80    0.60
  -9 -10   2    0.10    0.50
  -9  10   1    0.10    0.20
  -9  10   1    0.00    0.50
  -9 -10   1   -0.40    0.70
  -9 -10   1    1.60    1.00
  -9  10   0    0.10    0.20
  -9 -10   0    0.30    0.70
  -9 -10   0    0.50    0.40
  -9  10  -1    0.10    0.40
  -9  10  -1    0.40    0.20
  -9 -10  -1   -0.10    0.60
  -9 -10  -1    0.50    0.30
  -9 -10  -1    0.00    0.60
  -9  10  -2    0.20    0.20
  -9  10  -2   -0.20    0.40
  -9 -10  -2    0.80    0.60
  -9 -10  -2    0.30    0.50
  -9 -10  -2   -0.10    0.30
  -9  10  -3    0.60    0.50
  -9  11   8    0.80    0.40
  -9 -11   8    0.30    0.30
  -9 -11   8    0.50    0.50
  -9  11   7    4.90    0.90
  -9 -11   7    5.60    0.70
  -9 -11   7    5.70    0.60
  -9  11   6    4.50    0.50
  -9 -11   6    4.00    0.70
  -9  11   5    2.40    0.50
  -9 -11   5    3.50    0.70
  -9 -11   5    3.70    0.90
  -9  11   4    5.00    0.60
  -9 -11   4    4.20    0.80
  -9 -11   4    3.90    1.00
  -9  11   3    0.10    0.30
  -9 -11   3   -0.20    0.60
  -9 -11   3    0.10    0.40
  -9  11   2   -0.40    0.50
  -9 -11   2    0.80    0.60
  -9 -11   2   -0.30    0.50
  -9 -11   2    0.30    0.60
  -9  11   1    0.70    0.40
  -9  11   1    0.20    0.20
  -9 -11   1    0.40    0.60
  -9 -11   1    0.30    0.40
  -9 -11   1    0.80    0.50
  -9  11   0    0.50    0.20
  -9  11   0    0.40    0.40
  -9 -11   0    0.70    0.40
  -9 -11   0    1.00    0.70
  -9 -11   0    0.20    0.60
  -9  11  -1    5.20    0.50
  -9  11  -1    3.70    0.90
  -9 -11  -1    4.40    1.30
  -9 -11  -1    4.90    1.00
  -9 -11  -1    5.10    0.60
  -9  11  -2   -0.20    0.20
  -9  11  -2   -0.10    0.40
  -9 -11  -2   -0.30    0.30
  -9 -11  -2    0.50    0.50
  -9 -12   8   14.60    1.10
  -9 -12   8   15.50    0.90
  -9 -12   7    8.40    0.90
  -9 -12   7    9.80    0.70
  -9  12   6    1.60    0.50
   9 -12  -6    1.20    1.10
  -9 -12   6    0.50    0.50
  -9 -12   6    1.10    0.40
  -9  12   5    0.30    0.30
  -9 -12   5    0.00    0.30
  -9 -12   5    0.70    0.50
   9 -12  -5   -0.30    0.80
  -9  12   4   -0.30    0.30
  -9 -12   4   -0.90    0.60
  -9 -12   4    0.00    0.40
  -9  12   3   37.10    1.80
  -9 -12   3   35.50    2.00
  -9 -12   3   35.90    1.80
  -9  12   2    0.70    0.20
  -9 -12   2    0.80    0.60
  -9 -12   2    1.00    0.50
  -9 -12   2    0.50    0.50
  -9  12   1    2.00    0.40
  -9  12   1    2.90    0.90
  -9 -12   1    1.60    0.50
  -9 -12   1    1.30    0.50
  -9 -12   1    2.00    0.70
  -9  12   0    1.70    0.40
  -9 -12   0    2.70    0.60
  -9 -12   0    1.40    0.60
   9 -12   0    2.00    0.40
  -9  12  -1    7.30    0.50
  -9  12  -1    6.50    1.00
  -9 -12  -1    7.70    0.60
  -9 -12  -1    6.50    0.90
  -9  12  -2    2.10    0.70
  -9  12  -2    1.40    0.40
   9 -12   2    1.10    0.40
  -9 -12  -2    1.30    0.40
  -9 -12  -2    0.60    0.70
  -9 -13   7    8.30    0.70
  -9 -13   7    7.60    0.60
  -9  13   6    0.20    0.40
  -9 -13   6    0.00    0.50
   9 -13  -6    1.10    0.90
  -9  13   5    3.20    0.50
  -9 -13   5    3.40    0.60
   9 -13  -5    4.10    1.40
  -9 -13   5    3.40    0.80
  -9  13   4    0.20    0.30
  -9 -13   4   -0.70    0.50
  -9 -13   4    0.50    0.30
  -9  13   3    9.40    0.60
  -9 -13   3    8.80    0.90
  -9 -13   3    8.60    0.90
  -9  13   2    0.60    0.20
  -9 -13   2    0.40    0.60
  -9 -13   2    0.30    0.40
  -9 -13   2   -0.40    0.50
  -9  13   1    0.50    0.20
  -9 -13   1    0.50    0.50
  -9 -13   1   -0.10    0.40
  -9 -13   1    0.30    0.40
  -9  13   0   -0.10    0.20
  -9  13   0   -0.30    0.40
  -9 -13   0    0.00    0.50
  -9 -13   0    0.40    0.30
   9 -13   0    0.00    0.20
  -9  13  -1   -0.20    0.30
  -9  13  -1    0.10    0.20
  -9 -13  -1    0.70    0.30
  -9 -13  -1   -0.10    0.70
  -9 -14   7   13.20    0.80
   9 -14  -6    0.60    0.90
  -9 -14   6    1.00    0.40
  -9  14   5    4.20    0.70
   9 -14  -5    2.00    0.70
  -9 -14   5    3.30    0.70
  -9 -14   5    3.30    0.70
  -9  14   4    6.20    0.60
  -9 -14   4    4.90    0.90
  -9 -14   4    5.10    0.70
  -9  14   3   17.60    1.00
  -9 -14   3   16.30    1.00
  -9 -14   3   17.00    1.10
  -9  14   2    1.50    0.40
  -9 -14   2    0.40    0.40
  -9 -14   2    0.90    0.50
  -9 -14   2    1.00    0.50
  -9  14   1   11.50    0.70
  -9 -14   1   11.60    0.90
  -9 -14   1   11.20    0.80
  -9 -14   1   10.70    1.00
  -9  14   0    0.50    0.20
  -9 -14   0    0.60    0.50
   9 -14   0    0.60    0.30
  -9 -14   0    0.50    0.30
  -9 -14  -1    0.20    0.60
  -9 -14  -1   -0.30    0.20
   9 -14   1   -0.30    0.20
  -9 -15   6    7.60    0.90
   9 -15  -6   11.80    2.20
  -9 -15   6    6.40    0.70
  -9 -15   5   10.40    0.90
  -9 -15   5    9.30    0.80
  -9  15   4    1.20    0.40
   9 -15  -4    0.90    0.50
  -9 -15   4    1.00    0.30
  -9 -15   4    1.20    0.50
  -9  15   3    7.80    0.60
  -9 -15   3    7.40    0.80
  -9 -15   3    7.80    1.10
  -9  15   2    0.40    0.30
  -9 -15   2   -0.10    0.40
  -9 -15   2   -0.50    0.40
  -9 -15   2   -0.40    0.30
  -9  15   1    1.40    0.40
  -9 -15   1    0.90    0.50
  -9 -15   0    2.30    0.70
  -9 -15   0    1.50    0.50
  -9 -16   4   -0.30    0.30
   9 -16  -4   -0.60    0.60
  -9 -16   4   -0.70    0.40
   9 -16  -3    0.80    0.50
  -9 -16   3    0.90    0.30
  -9 -16   3    0.10    0.40
  -9 -16   2    0.60    0.40
  -9 -16   2   -0.90    0.50
  -9 -16   1   -0.10    0.30
 -10   0   9   -0.20    0.30
  10   0  -9    0.00    0.20
 -10   0   8    2.20    0.60
 -10   0   7    0.50    0.40
 -10   0   6    0.20    0.40
 -10   0   6    0.30    0.30
 -10   0   5   -0.30    0.30
 -10   0   5    0.40    0.50
 -10   0   4   64.49    3.00
 -10   0   4   64.99    3.10
 -10   0   3   -0.20    0.30
 -10   0   2   17.20    1.00
 -10   0   2   19.90    1.80
 -10   0   1   -0.70    0.50
 -10   0   1    0.10    0.50
 -10   0   1    0.60    0.60
 -10   0   0   39.50    2.00
 -10   0   0   43.20    2.20
 -10   0  -1   -0.40    0.50
 -10   0  -1    0.50    0.30
 -10   0  -2   50.89    2.40
 -10   0  -2   55.39    2.60
 -10   0  -3    1.80    0.40
 -10   0  -3    0.20    0.40
 -10   1   9    0.10    0.30
  10   1  -9    0.20    0.20
  10  -1  -9   -0.10    0.20
 -10  -1   9   -0.20    0.20
 -10   1   8    2.30    0.60
 -10  -1   8    2.70    0.50
 -10  -1   7    8.20    0.80
 -10   1   6   13.00    1.00
 -10   1   6   10.40    0.80
 -10  -1   6   12.00    0.90
 -10  -1   6   10.70    0.80
 -10   1   5    0.20    0.30
 -10   1   5    0.20    0.50
 -10  -1   5    0.20    0.30
 -10  -1   5    0.80    0.50
 -10   1   4    2.30    0.50
 -10  -1   4    2.40    0.50
 -10  -1   4    1.20    0.60
 -10   1   3    0.60    0.30
 -10  -1   3    0.90    0.40
 -10   1   2   17.00    1.10
 -10   1   2   18.50    1.70
 -10  -1   2   21.40    1.20
 -10   1   1   14.40    1.40
 -10   1   1   13.40    1.20
 -10   1   1   14.80    0.90
 -10  -1   1   12.60    1.10
 -10  -1   1   14.30    1.50
 -10   1   0    2.90    1.10
 -10   1   0    1.90    0.50
 -10  -1   0    3.60    0.70
 -10   1  -1    1.90    0.60
 -10  -1  -1    2.50    0.60
 -10   1  -2    6.50    0.60
 -10  -1  -2    6.80    0.60
 -10   1  -3   10.60    0.70
 -10   1  -3   12.10    1.10
 -10  -1  -3   12.60    0.90
 -10  -1  -3   12.10    0.70
 -10   2   9    0.10    0.40
  10   2  -9    0.40    0.20
  10  -2  -9    0.30    0.20
 -10  -2   9   -0.20    0.20
 -10   2   8    4.80    0.60
 -10  -2   8    2.90    0.50
 -10  -2   8    4.80    1.20
 -10   2   7    0.80    0.40
 -10   2   7   -0.10    0.20
 -10  -2   7   -0.80    1.00
 -10   2   6    2.10    0.50
 -10   2   6    2.80    0.80
 -10  -2   6    3.60    0.70
 -10   2   5   -0.40    0.50
 -10   2   5    0.80    0.30
 -10  -2   5    0.00    0.40
 -10  -2   5    0.40    0.30
 -10   2   4   41.20    2.10
 -10  -2   4   45.30    2.20
 -10  -2   4   43.90    2.10
 -10   2   3    0.90    0.30
 -10  -2   3    1.20    0.40
 -10   2   2   86.79    4.10
 -10   2   2   87.39    3.90
 -10   2   1   11.70    0.80
 -10   2   1   10.50    1.10
 -10  -2   1   11.70    1.00
 -10  -2   1   11.60    1.50
 -10   2   0    2.10    0.60
 -10   2   0    3.40    1.20
 -10   2   0    2.90    1.00
 -10  -2   0    3.50    0.80
 -10  -2   0    2.50    0.60
 -10   2  -1    4.60    1.00
 -10   2  -1    6.70    0.60
 -10  -2  -1    6.80    0.60
 -10  -2  -1    5.60    1.00
 -10   2  -2   -0.10    0.30
 -10   2  -2    0.20    0.40
 -10  -2  -2    0.60    0.40
 -10  -2  -2    0.40    0.30
 -10   2  -3    2.50    0.40
 -10   2  -3    4.30    0.70
 -10  -2  -3    3.30    0.40
 -10  -2  -3    2.60    0.70
  10   3  -9    0.10    0.20
 -10   3   9    0.90    0.30
 -10  -3   9    0.90    0.70
 -10  -3   9    0.40    0.30
  10   3  -8   -0.20    0.20
 -10   3   8    0.30    0.30
 -10  -3   8    1.00    0.60
 -10  -3   8   -0.10    0.30
 -10   3   7   20.20    1.10
 -10   3   7   17.80    1.10
 -10  -3   7   18.50    1.30
 -10  -3   7   17.30    1.50
 -10   3   6    6.70    0.60
 -10   3   6    7.40    0.90
 -10  -3   6    5.70    1.50
 -10  -3   6    7.60    0.80
 -10   3   5    0.10    0.20
 -10   3   5   -0.20    0.60
 -10  -3   5    1.40    1.10
 -10  -3   5    1.00    0.40
 -10   3   4    0.20    0.20
 -10  -3   4   -0.50    0.40
 -10  -3   4   -0.20    0.40
 -10   3   3   -0.80    0.80
 -10   3   3    0.30    0.30
 -10  -3   3    1.60    0.70
 -10   3   2   18.10    1.00
 -10   3   2   20.60    1.60
 -10   3   1    2.50    1.10
 -10   3   1    1.10    0.60
 -10   3   1    1.40    0.50
 -10  -3   1    0.00    0.50
 -10  -3   1    0.50    0.80
 -10   3   0    0.70    0.30
 -10   3   0    0.90    0.50
 -10   3   0   -0.20    0.40
 -10   3  -1    0.40    0.30
 -10   3  -1    1.20    0.40
 -10   3  -1    0.40    0.40
 -10  -3  -1    1.00    0.50
 -10  -3  -1    2.30    0.50
 -10   3  -2    0.90    0.30
 -10   3  -2    1.20    0.40
 -10   3  -3    5.10    0.50
 -10   3  -3    3.90    0.70
 -10  -3  -3    5.50    0.70
 -10  -3  -3    4.00    0.50
 -10   4   9    4.30    0.50
  10   4  -9    3.90    0.50
 -10  -4   9    4.30    0.50
 -10  -4   9    2.50    0.90
  10   4  -8    0.20    0.30
 -10   4   8   -0.30    0.30
 -10  -4   8   -0.30    0.40
 -10  -4   8   -0.50    0.60
 -10   4   7    2.50    0.70
 -10   4   7    2.40    0.50
 -10  -4   7    2.90    0.60
 -10  -4   7    3.10    1.10
 -10   4   6   28.40    1.70
 -10   4   6   36.80    2.00
 -10  -4   6   34.50    1.70
 -10  -4   6   35.30    2.50
 -10   4   5   18.70    1.10
 -10  -4   5   21.90    1.20
 -10  -4   5   19.60    1.80
 -10   4   4  131.79    6.10
 -10  -4   4  140.99    6.10
 -10  -4   4  147.49    6.30
 -10   4   3    2.90    0.50
 -10  -4   3    3.80    1.10
 -10  -4   3    3.90    1.10
 -10   4   2    4.20    0.50
 -10   4   1    6.10    0.60
 -10   4   1    6.50    1.20
 -10   4   1    6.60    1.10
 -10  -4   1    6.80    0.90
 -10   4   0    8.10    1.20
 -10   4   0    7.10    0.80
 -10   4   0    7.10    0.60
 -10  -4   0    7.40    1.20
 -10  -4   0    6.50    0.70
 -10   4  -1   -0.60    0.40
 -10   4  -1    0.20    0.30
 -10   4  -1   -0.30    0.30
 -10  -4  -1    0.30    0.50
 -10  -4  -1    0.00    0.30
 -10   4  -2    4.70    0.50
 -10   4  -2    4.30    0.80
 -10  -4  -2    5.00    0.50
 -10  -4  -2    5.80    0.90
 -10   4  -3    0.50    0.30
 -10   4  -3    0.20    0.30
 -10  -4  -3    1.20    0.40
 -10  -4  -3    0.40    0.60
 -10   5   9   -0.20    0.30
 -10  -5   9    0.50    0.70
 -10  -5   9    0.00    0.30
  10   5  -8    0.10    0.30
 -10   5   8    0.70    0.30
 -10  -5   8   -0.10    0.50
 -10  -5   8    0.30    0.30
  10   5  -7    0.80    0.30
 -10   5   7    0.40    0.20
 -10  -5   7    0.50    0.30
 -10  -5   7    0.80    0.60
 -10   5   6    0.80    0.30
 -10   5   6    0.70    0.50
 -10  -5   6    1.40    0.90
 -10   5   5   22.80    1.30
 -10  -5   5   25.70    1.30
 -10  -5   5   25.20    1.70
 -10   5   4   94.09    4.40
 -10  -5   4   98.29    4.40
 -10  -5   4  104.19    4.60
 -10   5   3    0.20    0.70
 -10   5   3    0.30    0.20
 -10  -5   3    0.00    0.60
 -10   5   2    3.90    0.50
 -10   5   2    3.70    1.10
 -10  -5   2    3.10    1.10
 -10   5   1    4.90    1.00
 -10   5   1    4.00    0.50
 -10  -5   1    3.00    1.60
 -10  -5   1    5.60    1.10
 -10   5   0    3.10    0.70
 -10   5   0    3.00    0.50
 -10  -5   0    2.10    0.60
 -10  -5   0    3.00    0.60
 -10   5  -1    0.20    0.40
 -10   5  -1    0.40    0.30
 -10   5  -1   -0.10    0.30
 -10  -5  -1    0.20    0.30
 -10  -5  -1    2.50    1.00
 -10   5  -2    1.90    0.40
 -10  -5  -2    2.50    0.50
 -10  -5  -2    3.60    0.90
 -10   5  -3    0.10    0.40
 -10  -5  -3    0.40    0.40
 -10   6   9   43.80    1.90
 -10  -6   9   35.70    1.90
 -10  -6   9   42.00    1.90
 -10   6   8    2.00    0.60
 -10  -6   8    2.70    0.80
 -10   6   7    4.90    0.50
 -10   6   7    5.20    0.80
 -10  -6   7    6.50    1.00
 -10  -6   7    5.50    0.60
 -10   6   6    2.70    0.60
 -10   6   6    4.10    1.00
 -10  -6   6    3.00    1.00
 -10  -6   6    4.40    0.70
 -10   6   5    0.30    0.30
 -10  -6   5   -0.30    0.70
 -10  -6   5   -0.20    0.40
 -10   6   4    3.20    0.50
 -10  -6   4    3.20    1.30
 -10  -6   4    2.00    0.80
 -10   6   3    0.20    0.40
 -10   6   3    0.30    0.60
 -10  -6   3   -0.80    0.80
 -10  -6   3   -0.60    0.60
 -10   6   2    0.10    0.50
 -10   6   2    0.30    0.20
 -10  -6   2    1.20    0.80
 -10  -6   2   -0.60    0.90
 -10   6   1    0.30    0.20
 -10   6   1    0.00    0.50
 -10  -6   1   -0.20    0.40
 -10  -6   1    1.20    1.00
 -10   6   0   11.80    0.70
 -10   6   0   10.40    1.00
 -10   6   0   11.30    0.80
 -10  -6   0   10.90    0.80
 -10  -6   0    9.30    1.40
 -10  -6   0    8.00    1.60
 -10   6  -1    0.40    0.50
 -10   6  -1    0.70    0.30
 -10   6  -1    0.70    0.30
 -10  -6  -1    1.00    0.50
 -10  -6  -1    1.60    0.50
 -10   6  -2    4.10    0.90
 -10   6  -2    6.40    1.10
 -10  -6  -2    3.40    0.50
 -10  -6  -2    3.20    0.90
 -10   7   9    9.40    0.70
 -10  -7   9    9.00    0.60
 -10  -7   9   10.60    0.80
 -10   7   8    0.80    0.30
 -10  -7   8    1.20    0.50
 -10  -7   8    0.20    0.30
 -10   7   7    4.00    0.50
 -10   7   7    4.70    0.80
 -10  -7   7    4.30    0.50
 -10  -7   7    5.20    0.90
 -10   7   6   54.09    2.60
 -10  -7   6   58.19    2.60
 -10  -7   6   55.89    2.70
 -10   7   5    2.80    0.50
 -10  -7   5    2.80    0.70
 -10   7   4   26.00    1.50
 -10  -7   4   32.10    1.80
 -10  -7   4   28.60    1.60
 -10   7   3    0.50    0.60
 -10   7   3    0.90    0.20
 -10  -7   3   -0.90    0.70
 -10  -7   3    0.40    0.50
 -10   7   2    0.80    0.50
 -10   7   2    0.60    0.20
 -10  -7   2   -0.10    1.30
 -10  -7   2    0.30    0.70
 -10   7   1    1.60    0.40
 -10   7   1    0.60    0.50
 -10  -7   1    1.40    0.80
 -10  -7   1    1.00    0.40
 -10   7   0   10.10    1.00
 -10   7   0   10.80    0.70
 -10  -7   0   11.30    0.80
 -10  -7   0    9.40    1.40
 -10   7  -1    1.50    0.40
 -10   7  -1    0.70    0.40
 -10  -7  -1    0.40    0.80
 -10  -7  -1    1.20    0.50
 -10  -7  -1    2.30    0.50
 -10   7  -2   -0.10    0.30
 -10  -7  -2    0.80    0.60
 -10  -7  -2   -0.20    0.20
 -10   8   8    0.80    0.40
 -10  -8   8    0.50    0.40
 -10   8   7    2.60    0.50
 -10   8   7    3.30    0.80
 -10  -8   7    1.80    0.50
 -10  -8   7    2.90    0.50
 -10   8   6    7.90    0.60
 -10  -8   6    8.50    0.70
 -10  -8   6    6.20    1.00
 -10   8   5   -0.20    0.30
 -10  -8   5    0.30    0.40
 -10  -8   5   -0.10    0.60
 -10   8   4    0.40    0.20
 -10  -8   4    0.10    0.50
 -10   8   3    4.00    1.60
 -10   8   3    2.30    0.40
 -10  -8   3    2.10    0.70
 -10   8   2    1.20    0.50
 -10   8   2    2.00    0.40
 -10  -8   2    2.00    0.80
 -10  -8   2    1.70    0.60
 -10   8   1    1.20    0.40
 -10   8   1    0.40    0.50
 -10  -8   1    2.90    1.20
 -10  -8   1    1.40    0.40
 -10   8   0    1.40    0.40
 -10   8   0    2.50    1.00
 -10  -8   0    1.20    0.80
 -10  -8   0    2.90    0.60
 -10   8  -1    0.30    0.40
 -10   8  -1    0.20    0.20
 -10  -8  -1    0.00    0.30
 -10  -8  -1    0.30    0.60
 -10  -8  -1   -0.50    0.70
 -10   8  -2    0.20    0.40
 -10  -8  -2   -0.10    0.20
 -10  -8  -2   -0.40    0.40
 -10   9   8    0.20    0.40
 -10  -9   8   -0.50    0.40
 -10  -9   8    0.00    0.30
 -10   9   7    0.20    0.30
 -10  -9   7    0.60    0.30
 -10   9   6    5.10    0.60
 -10  -9   6    3.70    0.90
 -10  -9   6    4.20    0.70
 -10  -9   5    2.30    0.90
 -10  -9   5    1.70    0.40
 -10   9   4    1.70    0.40
 -10  -9   4    2.60    1.00
 -10  -9   4    2.10    0.70
 -10   9   3    0.20    0.20
 -10   9   3   -0.20    0.60
 -10  -9   3    0.00    0.60
 -10  -9   3    0.40    0.40
 -10   9   2   17.40    1.30
 -10   9   2   15.90    0.90
 -10  -9   2   16.20    1.20
 -10  -9   2   16.50    1.40
 -10   9   1   -0.10    0.20
 -10   9   1   -0.10    0.40
 -10  -9   1   -0.10    0.70
 -10  -9   1    0.40    0.40
 -10  -9   1   -0.70    0.70
 -10   9   0    1.00    0.30
 -10   9   0    0.50    0.40
 -10  -9   0    2.40    0.60
 -10  -9   0    0.70    0.70
 -10   9  -1   -0.10    0.40
 -10   9  -1    0.40    0.20
 -10  -9  -1    0.60    0.60
 -10  -9  -1    0.50    0.30
 -10   9  -2   -0.60    0.50
 -10  -9  -2    0.00    0.60
 -10 -10   8    5.70    0.80
 -10 -10   8    5.50    0.50
 -10  10   7    4.90    0.50
 -10 -10   7    4.00    0.60
 -10 -10   7    4.00    0.80
 -10  10   6    0.00    0.30
 -10 -10   6    0.40    0.30
 -10 -10   6    0.00    0.50
 -10  10   5    0.30    0.30
 -10 -10   5    0.20    0.40
 -10 -10   5   -0.40    0.50
 -10  10   4    4.80    0.70
 -10 -10   4    3.60    0.70
 -10 -10   4    5.20    1.00
 -10  10   3    2.20    0.40
 -10 -10   3    1.50    0.60
 -10  10   2    5.30    1.00
 -10  10   2    5.90    0.50
 -10 -10   2    7.60    0.90
 -10 -10   2    8.60    1.10
 -10  10   1    0.30    0.40
 -10  10   1    0.30    0.20
 -10 -10   1    0.20    0.40
 -10 -10   1    0.10    0.70
 -10 -10   1    0.20    0.60
 -10  10   0    2.90    0.80
 -10  10   0    2.70    0.40
 -10 -10   0    1.50    0.70
 -10 -10   0    2.10    0.60
 -10  10  -1    0.30    0.20
 -10  10  -1    0.20    0.30
 -10 -10  -1   -0.20    0.70
 -10 -10  -1   -0.10    0.30
 -10 -11   7    0.70    0.50
 -10 -11   7    1.50    0.50
 -10  11   6    0.20    0.30
 -10 -11   6    0.10    0.50
 -10 -11   6   -0.20    0.30
 -10  11   5    3.40    0.50
 -10 -11   5    4.70    0.60
 -10 -11   5    4.70    0.80
 -10  11   4    1.60    0.50
 -10 -11   4    2.70    0.80
 -10 -11   4    1.00    0.40
 -10  11   3    0.50    0.20
 -10 -11   3   -0.20    0.40
 -10 -11   3    0.00    0.60
 -10  11   2   -0.10    0.20
 -10 -11   2   -0.30    0.40
 -10 -11   2   -0.70    0.50
 -10  11   1    0.00    0.40
 -10  11   1   -0.30    0.20
 -10 -11   1   -0.10    0.40
 -10 -11   1   -0.60    0.60
 -10 -11   1   -0.60    0.60
 -10  11   0    4.40    0.40
 -10  11   0    4.20    0.80
 -10 -11   0    4.70    0.60
 -10 -11   0    3.90    0.90
 -10  11  -1    0.60    0.30
  10 -11   1    1.30    0.40
 -10 -11  -1    0.20    0.60
 -10 -11  -1    1.50    0.40
 -10 -12   7   12.60    0.80
 -10 -12   7   11.60    0.90
 -10  12   6    8.80    0.70
 -10 -12   6    8.50    0.80
 -10 -12   6    9.20    0.70
 -10  12   5    0.50    0.30
  10 -12  -5   -0.20    0.80
 -10 -12   5    0.90    0.50
 -10 -12   5    0.50    0.30
 -10  12   4   15.80    0.90
 -10 -12   4   16.40    1.10
 -10 -12   4   16.00    1.00
 -10  12   3    0.30    0.30
 -10 -12   3   -0.50    0.40
 -10 -12   3    0.10    0.50
 -10  12   2    1.30    0.40
 -10 -12   2    2.00    0.80
 -10 -12   2    1.10    0.50
 -10  12   1    0.50    0.20
 -10 -12   1    0.10    0.60
 -10  12   0    0.00    0.20
 -10 -12   0    0.70    0.50
 -10 -12   0    0.30    0.30
 -10 -13   6    6.50    0.60
 -10  13   5    0.70    0.30
  10 -13  -5    1.00    0.80
 -10 -13   5    1.10    0.60
 -10 -13   5    2.10    0.50
 -10  13   4    7.90    0.60
 -10 -13   4    7.90    0.70
 -10 -13   4    7.50    0.90
 -10  13   3    0.20    0.30
 -10 -13   3    0.40    0.50
 -10 -13   3    0.30    0.40
 -10  13   2    1.90    0.40
 -10 -13   2    1.20    0.50
 -10 -13   2    0.70    0.40
 -10  13   1    0.10    0.20
 -10 -13   1   -0.50    0.40
 -10 -13   1    0.00    0.50
  10 -14  -5    6.70    1.50
 -10 -14   5    7.30    0.60
 -10 -14   4    0.10    0.40
 -10 -14   4    0.60    0.30
  10 -14  -4    0.30    0.60
 -10  14   3    0.80    0.30
 -10 -14   3    1.60    0.70
 -10 -14   3    0.50    0.40
 -10 -14   2   10.60    0.80
 -10 -14   2   11.00    0.90
 -11   0   9    0.00    0.30
 -11   0   8   19.10    1.10
 -11   0   7   -0.60    0.30
 -11   0   6    1.70    0.40
 -11   0   6    2.80    0.50
 -11   0   5   -0.10    0.30
 -11   0   5    0.60    0.50
 -11   0   4   14.10    0.90
 -11   0   3   -0.40    0.40
 -11   0   1    0.50    0.60
 -11   0   0   18.20    1.10
 -11   0   0   19.90    1.30
 -11   0  -1    0.20    0.40
 -11   0  -1    0.00    0.30
 -11   1   9    0.30    0.30
 -11  -1   9    0.70    0.20
  11  -1  -9    0.80    0.30
 -11   1   8   -0.30    0.30
 -11  -1   8   -0.20    0.30
 -11   1   7    0.80    0.40
 -11  -1   7    0.30    0.40
 -11   1   6    3.80    0.50
 -11   1   6    3.20    0.80
 -11  -1   6    3.40    0.70
 -11   1   5    1.70    0.50
 -11  -1   5    1.00    0.50
 -11  -1   5    1.30    0.40
 -11   1   4    3.90    0.60
 -11  -1   4    3.70    0.70
 -11   1   3    2.30    0.60
 -11   1   2    1.00    0.80
 -11   1   2   -0.40    0.40
 -11   1   1    0.30    0.50
 -11  -1   1   -0.20    0.60
 -11   1   0    0.70    0.50
 -11   1   0    0.70    0.40
 -11  -1   0    0.60    0.50
 -11   1  -1    4.70    0.80
 -11   1  -1    3.90    0.60
 -11  -1  -1    5.80    0.90
 -11  -1  -1    5.20    0.60
 -11   2   9   -0.20    0.30
 -11  -2   9   -0.10    0.20
  11  -2  -9   -0.10    0.30
  11   2  -8    3.70    0.50
 -11   2   8    3.20    0.60
 -11  -2   8    3.00    0.60
 -11   2   7    1.50    0.40
 -11  -2   7    1.50    0.60
 -11   2   6   -0.20    0.50
 -11   2   6    0.00    0.30
 -11  -2   6   -0.40    0.40
 -11   2   5    9.60    0.70
 -11  -2   5   10.90    1.00
 -11   2   4   10.80    0.80
 -11   2   3    0.80    0.30
 -11   2   2    0.60    0.60
 -11   2   2    0.90    0.40
 -11   2   1    1.10    0.50
 -11  -2   1    0.60    0.70
 -11   2   0    0.40    0.40
 -11   2   0   -0.10    0.40
 -11  -2   0   -0.60    0.40
 -11  -2   0    0.10    0.50
 -11   2  -1    1.90    0.80
 -11   2  -1   -0.10    0.30
 -11  -2  -1    0.50    0.40
 -11  -2  -1    0.00    0.30
 -11   3   9    0.60    0.30
 -11  -3   9    1.50    0.40
  11   3  -8    0.50    0.30
 -11   3   8    0.10    0.30
 -11  -3   8    0.40    0.30
 -11   3   7    1.20    0.40
 -11  -3   7    1.90    0.60
 -11   3   6   21.80    1.50
 -11   3   6   21.60    1.20
 -11  -3   6   23.40    1.20
 -11   3   5   30.80    1.60
 -11  -3   5   31.30    1.60
 -11   3   4    0.30    0.30
 -11  -3   4   -0.20    0.70
 -11   3   3    4.20    0.50
 -11   3   2    0.60    0.60
 -11   3   2    0.50    0.30
 -11   3   1    5.90    0.80
 -11   3   1    7.30    1.10
 -11   3   0   -0.10    0.40
 -11   3   0   -0.40    0.40
 -11  -3   0    0.20    0.40
 -11  -3   0   -0.40    0.60
 -11   3  -1    3.80    0.80
 -11   3  -1    4.80    0.80
 -11  -3  -1    5.10    0.60
 -11  -3  -1    4.90    0.90
 -11   4   8    2.80    0.60
 -11  -4   8    3.30    0.50
 -11   4   7    0.00    0.30
 -11   4   7   -0.30    0.40
 -11  -4   7    0.00    0.30
 -11   4   6    3.80    0.50
 -11  -4   6    2.80    0.60
 -11   4   5    0.50    0.30
 -11  -4   5    0.10    0.40
 -11   4   4   -0.40    0.30
 -11  -4   4    0.70    0.60
 -11   4   3   10.70    2.10
 -11   4   3   12.00    0.80
 -11   4   2    1.10    0.60
 -11   4   2    1.00    0.30
 -11   4   1   14.10    0.90
 -11   4   1   13.90    1.10
 -11  -4   1   15.80    1.60
 -11   4   0    3.20    0.70
 -11   4   0    3.00    0.80
 -11   4   0    2.10    0.80
 -11  -4   0    2.10    0.60
 -11  -4   0    1.50    0.60
 -11   4  -1   10.30    0.90
 -11  -4  -1    9.60    0.80
 -11  -4  -1    7.80    1.10
 -11   5   8   -0.30    0.40
 -11  -5   8    0.30    0.30
 -11  -5   8    0.90    0.90
 -11   5   7    0.10    0.50
 -11   5   7   -0.10    0.20
 -11  -5   7    0.20    0.30
 -11  -5   7    0.60    0.80
 -11   5   6   54.49    2.60
 -11  -5   6   57.19    2.50
 -11  -5   6   53.79    2.80
 -11   5   5   14.50    0.90
 -11  -5   5   15.70    1.70
 -11  -5   5   16.90    1.10
 -11   5   4    0.00    0.30
 -11  -5   4   -0.80    0.50
 -11   5   3   -0.50    0.70
 -11   5   3    0.10    0.30
 -11   5   2    0.10    0.30
 -11   5   2   -0.80    0.50
 -11   5   1   10.90    0.70
 -11   5   1   10.50    1.10
 -11  -5   1   10.90    1.20
 -11   5   0    0.90    0.40
 -11   5   0    2.50    0.60
 -11  -5   0    1.10    0.40
 -11   5  -1    1.60    0.70
 -11  -5  -1    1.90    0.50
 -11  -6   8   10.90    0.70
 -11  -6   8    9.50    1.20
 -11   6   7    0.10    0.20
 -11  -6   7    1.30    0.50
 -11  -6   7    0.60    0.70
 -11   6   6    0.50    0.20
 -11  -6   6    0.60    0.30
 -11  -6   6    0.20    0.70
 -11   6   5   38.40    1.80
 -11  -6   5   39.30    1.90
 -11  -6   5   36.40    2.10
 -11   6   4    0.80    0.30
 -11  -6   4    0.90    0.50
 -11  -6   4   -0.20    0.90
 -11   6   3    0.30    0.30
 -11   6   3   -0.60    0.70
 -11  -6   3   -0.40    0.70
 -11   6   2    2.80    1.00
 -11   6   2    5.20    0.50
 -11   6   1    3.40    0.50
 -11   6   1    2.40    0.90
 -11  -6   1    4.60    1.10
 -11   6   0   10.00    0.90
 -11   6   0    9.70    0.70
 -11  -6   0    8.70    0.70
 -11   6  -1    0.20    0.30
 -11  -6  -1    0.10    0.30
 -11  -7   8    0.50    0.20
 -11  -7   8    0.10    0.60
 -11   7   7    0.10    0.20
 -11  -7   7   -0.10    0.30
 -11  -7   7   -0.20    0.60
 -11   7   6    0.90    0.30
 -11  -7   6    0.50    0.70
 -11  -7   6    0.80    0.30
 -11   7   5    7.90    0.60
 -11  -7   5    7.40    0.80
 -11  -7   5    8.10    1.20
 -11   7   4    2.20    0.40
 -11  -7   4    1.10    0.40
 -11  -7   4    1.30    0.80
 -11   7   3    0.30    0.20
 -11   7   3    1.30    0.60
 -11  -7   3    0.00    0.80
 -11  -7   3   -0.40    0.60
 -11   7   2   -0.40    0.50
 -11   7   2    0.00    0.40
 -11  -7   2   -1.00    1.00
 -11   7   1   -0.30    0.30
 -11   7   1   -0.10    0.40
 -11   7   0   -0.10    0.30
 -11   7   0   -0.30    0.40
 -11  -7   0    0.20    0.40
 -11   7  -1   -0.10    0.40
 -11   8   7    0.90    0.30
 -11  -8   7    0.20    0.90
 -11  -8   7    0.80    0.30
 -11   8   6    2.00    0.40
 -11  -8   6    3.00    0.60
 -11   8   5    0.20    0.30
 -11  -8   5    0.00    0.40
 -11  -8   5    0.40    0.60
 -11   8   4    0.60    0.30
 -11  -8   4   -0.40    0.40
 -11  -8   4    0.30    0.70
 -11   8   3    0.10    0.30
 -11  -8   3    0.30    0.70
 -11  -8   3    0.50    0.60
 -11   8   2    0.40    0.50
 -11   8   2    0.70    0.30
 -11  -8   2   -1.40    0.80
 -11   8   1   -0.20    0.40
 -11   8   1    0.10    0.20
 -11  -8   1    2.20    0.90
 -11   8   0    0.10    0.30
 -11   8   0   -0.40    0.30
 -11  -8   0   -0.20    0.40
 -11  -9   7    0.00    0.50
 -11  -9   7    0.90    0.30
 -11   9   6    1.10    0.40
 -11  -9   6    0.20    0.60
 -11  -9   6    1.60    0.60
 -11  -9   5    0.60    0.30
 -11  -9   5    3.10    1.00
 -11   9   4    0.00    0.30
 -11  -9   4   -0.40    0.60
 -11  -9   4   -0.20    0.40
 -11   9   3    0.00    0.20
 -11  -9   3    0.00    0.60
 -11  -9   3   -0.30    0.50
 -11   9   2    0.70    0.50
 -11   9   2   -0.20    0.30
 -11  -9   2   -1.10    0.80
 -11   9   1    0.60    0.30
 -11  -9   1    3.30    1.20
 -11   9   0   -0.40    0.30
 -11  -9   0    0.00    0.40
 -11  10   6    5.20    0.50
 -11 -10   6    5.40    0.80
 -11 -10   6    5.70    0.60
 -11  10   5    0.90    0.30
 -11 -10   5    0.90    0.30
 -11 -10   5    2.80    0.90
 -11  10   4    0.20    0.20
 -11 -10   4    0.30    0.60
 -11 -10   4    0.40    0.40
 -11  10   3    0.50    0.20
 -11 -10   3   -0.10    0.60
 -11 -10   3    0.10    0.50
 -11 -10   2    1.20    0.70
 -11  10   1    1.40    0.40
 -11 -10   1    3.20    1.10
 -11 -11   6    0.90    0.40
 -11 -11   6    0.70    0.50
 -11  11   5    0.20    0.30
 -11 -11   5   -0.30    0.50
 -11 -11   5    0.00    0.30
 -11  11   4    0.20    0.30
 -11 -11   4   -0.10    0.40
 -11 -11   4    0.90    0.50
 -11  11   3    0.30    0.20
 -11 -11   3   -0.10    0.50
 -11 -11   3   -0.40    0.50
 -11  11   2   -0.30    0.30
 -11 -11   2   -0.50    0.60
 -11  12   4    0.30    0.50
 -11 -12   4   -0.60    0.50
 -11 -12   4    0.40    0.40
  11 -12  -4   -1.10    0.80
 -11  12   3    1.70    0.60
 -11 -12   3    1.10    0.50
 -11 -12   3    0.80    0.40
 -12   0   8    1.10    0.40
 -12   0   0    1.50    0.60
 -12   1   8    1.50    0.40
 -12  -1   8    1.30    0.30
 -12  -1   7    0.80    0.40
 -12   1   5    0.40    0.40
 -12   1   4   62.39    2.90
 -12   1   1    0.30    1.20
 -12   1   0    6.80    1.10
 -12  -2   7    1.40    0.40
 -12  -2   6    0.00    0.80
 -12   2   5    0.10    0.30
 -12   2   4    0.70    0.40
 -12   2   1    4.50    1.20
 -12   2   0    1.20    0.50
 -12  -3   7    0.40    0.40
 -12   3   6   33.80    1.70
 -12  -3   6   36.00    1.80
 -12   3   5    0.30    0.30
 -12   3   4    3.70    0.60
 -12   3   3    2.60    0.70
 -12   3   1   -0.90    0.50
 -12  -4   7    0.20    0.40
 -12   4   6   18.60    1.00
 -12  -4   6   21.30    1.30
 -12   4   5    0.20    0.30
 -12   4   4    3.30    0.50
 -12   4   3   -0.60    0.30
 -12   4   2   -1.00    1.30
 -12   4   1    0.30    0.50
 -12  -5   7   -0.20    0.30
 -12   5   6    3.80    0.50
 -12  -5   6    5.30    1.10
 -12   5   5    3.90    0.50
 -12   5   4    2.80    0.50
 -12   5   3   -0.20    0.30
 -12   5   2    3.30    0.80
 -12   5   1    3.20    1.00
 -12   6   6    1.60    0.40
 -12  -6   6    2.90    0.70
 -12   6   5    0.30    0.30
 -12  -6   5   -0.20    0.50
 -12   6   4    0.90    0.30
 -12   6   3    0.90    0.30
 -12   6   1    0.70    0.50
 -12   7   6    0.30    0.30
 -12  -7   6    0.10    0.40
 -12   7   5    0.10    0.30
 -12  -7   5    0.50    0.50
 -12   7   4    0.60    0.30
 -12   7   3    0.40    0.30
 -12   8   5    1.40    0.40
 -12  -8   5    0.40    0.50
 -12   8   4    0.00    0.30
 -12   8   3    0.70    0.40
   0   0   0    0.00    0.00
_computing_structure_solution     'SHELXT 2014/5 (Sheldrick, 2014)'
;
_shelx_hkl_checksum     65949
_shelx_res_file
;
TITL JTM1248_0ma_a.res in P2(1)/c
    JTM1248_0ma_a.res
    created by SHELXL-2018/3 at 10:46:21 on 25-Apr-2020
REM Old TITL JTM1248_0ma in P2(1)/c
REM SHELXT solution in P2(1)/c
REM R1 0.217,  Rweak 0.006,  Alpha 0.035,  Orientation as input
REM Formula found by SHELXT:  C21 N4 O3
CELL  1.54178  10.8398  19.0207   9.3307   90.000  112.378   90.000
ZERR    8.000   0.0007   0.0011   0.0005    0.000    0.002    0.000
LATT  1
SYMM -X, 1/2+Y, 1/2-Z
SFAC C H F N O
UNIT 64 56 8 32 8
TEMP 23
SIZE 0.146 0.246 0.466
L.S. 5
BOND $H
LIST 4
FMAP 2
PLAN 5
MPLA C1 > C6
MPLA N1 C7 C8 O1
MPLA C8 N2 N3 N4
MPLA C9 > C14
MPLA N5 C15 C16 O2
MPLA C16 N6 N7 N8
EQIV $1 x, -y+1/2, z+1/2
HTAB N1 O1_$1
EQIV $2 x, -y+1/2, z-1/2
HTAB N5 O2_$1
CONF
ACTA 136
WGHT    0.082800    0.471800
EXTI    0.003314
FVAR       0.57554
F1    3    0.754496    0.519341    0.550634    11.00000    0.09035    0.07057 =
         0.13341    0.01032    0.01853   -0.02640
O1    5    0.376278    0.278653    0.118566    11.00000    0.09942    0.07501 =
         0.04954   -0.00793    0.04277   -0.00528
N1    4    0.388537    0.304472    0.361107    11.00000    0.05956    0.06526 =
         0.04109   -0.00501    0.02751   -0.00575
AFIX  43
H1    2    0.357573    0.292390    0.429765    11.00000   -1.20000
AFIX   0
N2    4    0.237919    0.157681    0.111846    11.00000    0.06940    0.08487 =
         0.07388   -0.02726    0.02084    0.00081
N3    4    0.140606    0.157964   -0.009735    11.00000    0.07806    0.07767 =
         0.05169   -0.00566    0.03095    0.00524
N4    4    0.058694    0.150580   -0.123812    11.00000    0.11177    0.15983 =
         0.06149   -0.02810    0.00552    0.04378
C1    1    0.481070    0.360203    0.401968    11.00000    0.05072    0.05417 =
         0.04837   -0.00032    0.02466    0.00433
C2    1    0.506483    0.402012    0.294286    11.00000    0.06844    0.06635 =
         0.05345    0.00793    0.02762    0.00301
AFIX  43
H2    2    0.461604    0.394037    0.188729    11.00000   -1.20000
AFIX   0
C3    1    0.599376    0.455730    0.345679    11.00000    0.07628    0.06144 =
         0.08731    0.01976    0.03959    0.00250
AFIX  43
H3    2    0.617810    0.483972    0.274916    11.00000   -1.20000
AFIX   0
C4    1    0.663737    0.466853    0.501459    11.00000    0.05888    0.05354 =
         0.08966    0.00518    0.01858   -0.00224
C5    1    0.638298    0.427869    0.609226    11.00000    0.06462    0.06367 =
         0.06520   -0.00361    0.01464   -0.00301
AFIX  43
H5    2    0.681609    0.437309    0.714400    11.00000   -1.20000
AFIX   0
C6    1    0.547067    0.374192    0.559001    11.00000    0.06212    0.06205 =
         0.04836   -0.00082    0.02306   -0.00261
AFIX  43
H6    2    0.529166    0.346752    0.631306    11.00000   -1.20000
AFIX   0
C7    1    0.342773    0.267900    0.227966    11.00000    0.05679    0.05935 =
         0.04289   -0.00326    0.02340    0.00795
C8    1    0.241705    0.212213    0.222793    11.00000    0.06508    0.07393 =
         0.06200   -0.01867    0.02915   -0.00805
AFIX  23
H8A   2    0.265262    0.191575    0.324847    11.00000   -1.20000
H8AB  2    0.154166    0.233482    0.193244    11.00000   -1.20000
AFIX   0
F2    3    1.234436    0.518177    0.984495    11.00000    0.13017    0.12543 =
         0.17381   -0.04894    0.05572   -0.07110
O2    5    0.862297    0.277974    0.551423    11.00000    0.10834    0.07838 =
         0.06232   -0.01355    0.05607   -0.02010
N5    4    0.871049    0.302196    0.792964    11.00000    0.06327    0.06318 =
         0.04366    0.00178    0.02756   -0.00137
AFIX  43
H5A   2    0.839332    0.289670    0.860681    11.00000   -1.20000
AFIX   0
N6    4    0.670440    0.183850    0.491839    11.00000    0.11681    0.10214 =
         0.06105   -0.02252    0.04529   -0.03853
N7    4    0.584678    0.140009    0.465387    11.00000    0.07648    0.07879 =
         0.05015   -0.01031    0.02915   -0.00184
N8    4    0.501927    0.100610    0.421475    11.00000    0.09057    0.12309 =
         0.07123   -0.03071    0.03002   -0.02314
C9    1    0.963408    0.358141    0.835438    11.00000    0.05299    0.05706 =
         0.05377   -0.00168    0.02385    0.00494
C10   1    0.988134    0.400315    0.728293    11.00000    0.06907    0.06548 =
         0.06545    0.00067    0.03338   -0.00184
AFIX  43
H10   2    0.943298    0.392439    0.622692    11.00000   -1.20000
AFIX   0
C11   1    1.080061    0.454206    0.779804    11.00000    0.08707    0.07081 =
         0.10558   -0.00032    0.05381   -0.01010
AFIX  43
H11   2    1.098105    0.482845    0.709361    11.00000   -1.20000
AFIX   0
C12   1    1.144454    0.464927    0.936441    11.00000    0.07793    0.08065 =
         0.11244   -0.02508    0.03512   -0.02165
C13   1    1.119524    0.425281    1.043462    11.00000    0.08634    0.09584 =
         0.07740   -0.01998    0.01809   -0.01338
AFIX  43
H13   2    1.162906    0.434404    1.148769    11.00000   -1.20000
AFIX   0
C14   1    1.029184    0.371630    0.992915    11.00000    0.07504    0.07624 =
         0.05783   -0.00456    0.02005   -0.00355
AFIX  43
H14   2    1.011492    0.343792    1.064795    11.00000   -1.20000
AFIX   0
C15   1    0.826969    0.266277    0.659219    11.00000    0.06152    0.05797 =
         0.04718    0.00040    0.02620    0.00294
C16   1    0.731255    0.207747    0.652973    11.00000    0.07174    0.07216 =
         0.05025   -0.00078    0.02702   -0.00771
AFIX  23
H16A  2    0.778421    0.169287    0.719587    11.00000   -1.20000
H16B  2    0.662987    0.224593    0.687969    11.00000   -1.20000
AFIX   0
HKLF 4
REM  JTM1248_0ma_a.res in P2(1)/c
REM wR2 = 0.162191, GooF = S = 1.05842, Restrained GooF = 1.05842 for all data
REM R1 = 0.053288 for 2545 Fo > 4sig(Fo) and 0.064986 for all 3224 data
REM 254 parameters refined using 0 restraints
END
WGHT      0.0827      0.4717
REM Highest difference peak  0.446,  deepest hole -0.237,  1-sigma level  0.038
Q1    1   0.7360  0.1539  0.5833  11.00000  0.05    0.45
Q2    1   0.1932  0.2028  0.0279  11.00000  0.05    0.30
Q3    1   0.0394  0.1134 -0.0662  11.00000  0.05    0.19
Q4    1   0.6952  0.5286  0.4453  11.00000  0.05    0.15
Q5    1   0.7286  0.1975  0.7402  11.00000  0.05    0.15
;
_shelx_res_checksum     94882
