# Supplementary material for: Crystal structure and Hirshfeld surface analysis of 2-azido-N-(4-fluoro­phen­yl)acetamide
Source: Acta Crystallogr E Crystallogr Commun. 2022 Jul 29;78(Pt 8):855–9. doi: 10.1107/S2056989022006764 (PMC9361366; doi:10.1107/S2056989022006764)
Supplement: Supplementary file 2 [file e-78-00855-Isup3.hkl]

data_I                                                                          
_shelx_title ' JTM1248_0ma_a.res in P2(1)/c'                                    
_shelx_refln_list_code          4                                               
_shelx_F_calc_maximum      215.95                                               
_exptl_crystal_F_000       800.00                                               
_reflns_d_resolution_high  0.8286                                               
                                                                                
loop_                                                                           
 _space_group_symop_operation_xyz                                               
 'x, y, z'                                                                      
 '-x, y+1/2, -z+1/2'                                                            
 '-x, -y, -z'                                                                   
 'x, -y-1/2, z-1/2'                                                             
                                                                                
_cell_length_a    10.8398                                                       
_cell_length_b    19.0207                                                       
_cell_length_c     9.3307                                                       
_cell_angle_alpha  90.000                                                       
_cell_angle_beta  112.378                                                       
_cell_angle_gamma  90.000                                                       
                                                                                
_shelx_F_squared_multiplier     1.000                                           
                                                                                
loop_                                                                           
 _refln_index_h                                                                 
 _refln_index_k                                                                 
 _refln_index_l                                                                 
 _refln_F_squared_calc                                                          
 _refln_F_squared_meas                                                          
 _refln_F_squared_sigma                                                         
 _refln_observed_status                                                         
   1   0   0        242.17        205.08         8.84 o                         
   2   0   0          1.13          3.32         0.91 o                         
   3   0   0        285.88        310.00        13.33 o                         
   4   0   0        168.65        164.70         5.35 o                         
   5   0   0         13.65         12.16         1.05 o                         
   6   0   0         61.82         62.55         6.19 o                         
   7   0   0         65.80         57.55         2.12 o                         
   8   0   0       1327.96       1369.13        39.42 o                         
   9   0   0          5.54          4.72         0.84 o                         
  10   0   0        107.08        124.63         5.59 o                         
  11   0   0         52.95         57.22         2.57 o                         
  12   0   0          6.91          4.53         1.81 o                         
   1   1   0         18.12          9.98         0.30 o                         
   2   1   0        479.21        583.50        14.60 o                         
   3   1   0         15.78          7.99         0.82 o                         
   4   1   0        267.59        247.06         6.35 o                         
   5   1   0        147.22        105.82         2.44 o                         
   6   1   0        790.83        765.43        16.43 o                         
   7   1   0        329.91        297.95         5.45 o                         
   8   1   0        110.05        119.67         2.96 o                         
   9   1   0         37.06         34.96         1.31 o                         
  10   1   0          6.62          8.34         1.31 o                         
  11   1   0          0.02          2.02         0.80 o                         
  12   1   0         20.43         20.53         3.32 o                         
   0   2   0       3202.56       3144.20       131.48 o                         
   1   2   0          5.25          5.56         0.31 o                         
   2   2   0        474.00        480.13        11.78 o                         
   3   2   0         20.62         15.59         0.87 o                         
   4   2   0       2736.33       2839.12        68.81 o                         
   5   2   0         53.13         49.16         1.96 o                         
   6   2   0        247.67        237.24         7.27 o                         
   7   2   0        103.44         95.32         2.06 o                         
   8   2   0          2.67          2.54         0.60 o                         
   9   2   0         28.36         27.27         1.29 o                         
  10   2   0         10.31          8.39         1.02 o                         
  11   2   0          0.33         -0.17         0.63 o                         
  12   2   0          2.02          3.62         1.51 o                         
   1   3   0          9.85          3.58         0.40 o                         
   2   3   0      31611.23      29174.63      1219.19 o                         
   3   3   0        348.46        337.06         8.40 o                         
   4   3   0          9.66         10.81         1.48 o                         
   5   3   0         35.14         36.77         1.66 o                         
   6   3   0       1601.68       1611.63        48.15 o                         
   7   3   0          0.00         -0.16         1.13 o                         
   8   3   0         90.98         87.46         2.18 o                         
   9   3   0          0.47         -0.02         0.70 o                         
  10   3   0          2.68          1.40         0.95 o                         
  11   3   0          0.03         -0.47         0.65 o                         
   0   4   0          2.51          3.65         0.64 o                         
   1   4   0         99.66        103.12         2.42 o                         
   2   4   0      34018.77      31924.02       943.31 o                         
   3   4   0        155.31        121.43         4.06 o                         
   4   4   0       3827.54       4168.73       130.37 o                         
   5   4   0        101.94        114.80         2.94 o                         
   6   4   0        268.77        281.43         6.70 o                         
   7   4   0         13.29         13.58         0.92 o                         
   8   4   0         22.98         20.33         1.04 o                         
   9   4   0          8.96         10.02         0.80 o                         
  10   4   0         24.91         21.39         1.08 o                         
  11   4   0          9.46          7.32         0.92 o                         
   1   5   0        460.49        386.10         8.36 o                         
   2   5   0        452.64        397.69        23.89 o                         
   3   5   0        272.39        243.37         5.49 o                         
   4   5   0        150.56        148.63         5.79 o                         
   5   5   0        102.39        120.22         3.18 o                         
   6   5   0         62.61         60.67         1.85 o                         
   7   5   0         28.12         27.14         1.17 o                         
   8   5   0          1.87          2.35         0.50 o                         
   9   5   0         17.75         15.22         1.06 o                         
  10   5   0         12.97          8.63         0.89 o                         
  11   5   0          5.16          4.45         1.41 o                         
   0   6   0       1441.72       1322.13        39.57 o                         
   1   6   0        532.82        525.73        11.40 o                         
   2   6   0       2482.19       2457.90        51.78 o                         
   3   6   0         40.14         41.63         1.33 o                         
   4   6   0        754.90        808.35        21.44 o                         
   5   6   0         49.97         37.70         3.74 o                         
   6   6   0       1123.30       1118.33        17.98 o                         
   7   6   0         17.46         15.73         1.00 o                         
   8   6   0          0.03         -0.42         0.71 o                         
   9   6   0          3.85          2.10         0.58 o                         
  10   6   0         31.26         33.18         1.46 o                         
  11   6   0         34.96         28.44         1.31 o                         
   1   7   0         52.87         43.40         1.54 o                         
   2   7   0       2937.40       3115.70        65.53 o                         
   3   7   0         63.77         68.73         1.95 o                         
   4   7   0        252.67        230.16         5.52 o                         
   5   7   0        386.37        389.35         6.67 o                         
   6   7   0         64.24         63.23         1.63 o                         
   7   7   0         47.24         45.43         1.44 o                         
   8   7   0         48.92         42.93         1.38 o                         
   9   7   0          9.57         10.44         1.01 o                         
  10   7   0         40.29         32.34         1.34 o                         
  11   7   0          0.05         -0.21         0.62 o                         
   0   8   0        261.47        296.38         9.84 o                         
   1   8   0          5.67          2.46         0.51 o                         
   2   8   0       1224.95       1313.87        28.53 o                         
   3   8   0        162.83        158.09         3.65 o                         
   4   8   0       2927.20       2977.09        72.38 o                         
   5   8   0         74.38         70.20         1.67 o                         
   6   8   0         19.72         23.34         1.11 o                         
   7   8   0          0.67         -0.09         0.49 o                         
   8   8   0         28.24         25.46         1.36 o                         
   9   8   0          2.57          0.85         0.81 o                         
  10   8   0          6.99          6.10         1.22 o                         
  11   8   0          1.18         -0.49         0.57 o                         
   1   9   0        206.04        161.05         4.23 o                         
   2   9   0       1052.35       1049.45        22.67 o                         
   3   9   0        175.91        160.48         4.71 o                         
   4   9   0        516.08        540.51         9.00 o                         
   5   9   0          1.81          3.09         0.70 o                         
   6   9   0        198.96        232.15         4.46 o                         
   7   9   0         11.41         11.00         0.86 o                         
   8   9   0         13.11         13.33         1.19 o                         
   9   9   0        124.28        118.09         3.59 o                         
  10   9   0          4.82          3.46         1.09 o                         
  11   9   0          0.09         -0.69         0.72 o                         
   0  10   0          5.58         19.62         3.62 o                         
   1  10   0        344.74        302.49        10.06 o                         
   2  10   0        155.21        141.00         4.31 o                         
   3  10   0          1.20          1.83         0.73 o                         
   4  10   0        321.68        358.09         7.09 o                         
   5  10   0         23.68         21.72         1.84 o                         
   6  10   0          1.92          4.83         3.32 o                         
   7  10   0          0.82         -0.63         0.63 o                         
   8  10   0        243.81        243.18         6.11 o                         
   9  10   0          0.03          0.74         0.52 o                         
  10  10   0          7.05          7.41         0.87 o                         
   1  11   0        145.95        121.91         5.66 o                         
   2  11   0        754.44        734.97        15.94 o                         
   3  11   0          4.96          5.56         1.40 o                         
   4  11   0          0.29         -0.05         0.67 o                         
   5  11   0         22.82         31.45         1.94 o                         
   6  11   0        215.16        240.32         4.65 o                         
   7  11   0         12.65         16.03         1.07 o                         
   8  11   0         29.46         25.76         1.19 o                         
   9  11   0          1.60          1.62         0.46 o                         
  10  11   0         13.74         13.30         0.88 o                         
   0  12   0       1292.19       1281.62        54.23 o                         
   1  12   0         60.39         55.44         3.24 o                         
   2  12   0        113.19        128.79         2.73 o                         
   3  12   0         34.38         32.44         2.09 o                         
   4  12   0         87.37         89.87         2.32 o                         
   5  12   0         36.31         38.25         1.55 o                         
   6  12   0         19.09          7.81         1.16 o                         
   7  12   0         20.25         20.11         1.15 o                         
   8  12   0          0.01         -0.01         0.49 o                         
   9  12   0          5.88          5.96         0.71 o                         
  10  12   0          1.09          0.70         0.55 o                         
   1  13   0         47.40         41.74         1.62 o                         
   2  13   0         27.13         19.35         0.98 o                         
   3  13   0          1.31         -0.14         0.43 o                         
   4  13   0         45.27         36.02         3.17 o                         
   5  13   0          0.15         -0.47         0.47 o                         
   6  13   0         66.00         81.91         2.25 o                         
   7  13   0         26.85         21.49         1.06 o                         
   8  13   0         45.36         43.66         1.24 o                         
   9  13   0          0.00          0.01         0.36 o                         
   0  14   0        250.15        265.03         7.25 o                         
   1  14   0          1.51          2.36         0.60 o                         
   2  14   0          1.17          2.99         0.73 o                         
   3  14   0          0.84          1.16         0.73 o                         
   4  14   0          1.85          0.80         0.86 o                         
   5  14   0         15.80         16.51         1.19 o                         
   6  14   0         68.50         67.16         1.67 o                         
   7  14   0          0.81          3.24         0.77 o                         
   8  14   0         20.80         19.75         1.40 o                         
   9  14   0          3.07          1.63         0.42 o                         
   1  15   0         82.09         84.31         2.51 o                         
   2  15   0         37.03         34.88         1.65 o                         
   3  15   0         17.59         12.35         1.14 o                         
   4  15   0         21.85         28.63         1.33 o                         
   5  15   0          0.41          0.21         0.66 o                         
   6  15   0          3.16          0.49         0.49 o                         
   7  15   0         12.03         13.29         0.77 o                         
   8  15   0         15.49         14.77         1.04 o                         
   9  15   0          3.14          5.59         1.23 o                         
   0  16   0        423.30        455.48        20.26 o                         
   1  16   0         13.67         16.66         1.16 o                         
   2  16   0         56.78         66.93         2.07 o                         
   3  16   0         24.43         31.48         1.90 o                         
   4  16   0          7.15          3.69         0.63 o                         
   5  16   0          1.97          1.32         0.59 o                         
   6  16   0          7.09          5.02         0.85 o                         
   7  16   0          1.39          1.29         0.40 o                         
   8  16   0         16.47         15.03         0.98 o                         
   1  17   0         25.28         33.16         3.38 o                         
   2  17   0          1.27          3.07         0.77 o                         
   3  17   0          5.31          3.85         0.92 o                         
   4  17   0          0.60          0.96         0.54 o                         
   5  17   0          2.94          0.84         0.74 o                         
   6  17   0          0.71          0.54         0.40 o                         
   7  17   0          1.04          0.60         0.43 o                         
   8  17   0          7.33          9.96         2.11 o                         
   0  18   0         68.28         76.16         3.52 o                         
   1  18   0          7.52          7.93         1.76 o                         
   2  18   0         15.16         15.13         1.63 o                         
   3  18   0          3.99          1.99         0.83 o                         
   4  18   0          1.93          1.14         1.36 o                         
   5  18   0          0.07         -0.49         0.49 o                         
   6  18   0          0.11          0.00         0.48 o                         
   7  18   0          0.04          0.19         0.59 o                         
   1  19   0         10.32          8.58         1.20 o                         
   2  19   0          7.52         10.73         1.60 o                         
   3  19   0          0.35         -0.74         0.74 o                         
   4  19   0          6.28          4.19         1.18 o                         
   5  19   0          0.43         -0.23         0.50 o                         
   6  19   0         14.53         11.87         1.03 o                         
   0  20   0          0.08          1.13         1.06 o                         
   1  20   0          3.06          2.85         0.81 o                         
   2  20   0         42.48         35.06         2.21 o                         
   3  20   0          5.63          4.93         0.94 o                         
   4  20   0          9.71         12.23         1.07 o                         
   5  20   0          0.14         -0.16         0.41 o                         
   1  21   0          9.02          9.69         1.36 o                         
   2  21   0          2.42          1.29         0.62 o                         
   3  21   0          0.11          0.62         0.61 o                         
   4  21   0          7.67         10.98         1.66 o                         
   0  22   0         11.63          9.06         1.81 o                         
   1  22   0          3.45          6.04         1.51 o                         
   2  22   0         52.00         55.62         2.84 o                         
   3  22   0          0.42          1.07         0.59 o                         
 -12   1   1          0.65          0.91         3.62 o                         
 -11   1   1          0.11          0.22         1.16 o                         
 -10   1   1         46.26         42.24         1.57 o                         
  -9   1   1         43.36         41.78         1.29 o                         
  -8   1   1          0.05         -0.10         0.43 o                         
  -7   1   1        514.23        513.84        10.22 o                         
  -6   1   1         29.01         24.55         1.70 o                         
  -5   1   1         25.72         26.03         1.44 o                         
  -4   1   1         88.61         81.05         2.55 o                         
  -3   1   1          0.00          0.00         0.43 o                         
  -2   1   1         52.06         38.24         1.50 o                         
  -1   1   1       3510.33       3445.60        87.24 o                         
   0   1   1         97.06        101.40         2.19 o                         
   4   1   1         30.21         25.67         1.51 o                         
   5   1   1          3.83          4.93         0.72 o                         
   6   1   1          2.94          4.19         0.68 o                         
   7   1   1          0.20          0.24         0.45 o                         
   8   1   1          9.13          5.54         1.20 o                         
   9   1   1         63.54         74.14         1.95 o                         
  10   1   1          7.43          6.77         1.28 o                         
  11   1   1         15.46         14.68         1.05 o                         
 -12   2   1         12.92         13.59         3.62 o                         
 -11   2   1          0.09          2.69         1.23 o                         
 -10   2   1         41.32         34.58         1.54 o                         
  -9   2   1        111.62        109.22         2.62 o                         
  -8   2   1         10.05         11.83         0.80 o                         
  -7   2   1        418.28        364.62         6.61 o                         
  -6   2   1          4.35          3.16         0.68 o                         
  -5   2   1        130.90        154.79         3.90 o                         
  -4   2   1        305.62        270.49         6.06 o                         
  -3   2   1       1147.40       1275.36        31.15 o                         
  -2   2   1         10.05         10.34         0.70 o                         
  -1   2   1       1159.00       1234.13        25.92 o                         
   0   2   1       1231.62       1119.07        23.49 o                         
   1   2   1      10784.54       9716.82       405.96 o                         
   4   2   1         25.89         19.63         1.21 o                         
   5   2   1        591.97        625.42        38.67 o                         
   6   2   1         17.24         19.20         1.04 o                         
   7   2   1          0.00          0.16         0.59 o                         
   8   2   1         10.68         10.47         1.00 o                         
   9   2   1         36.87         40.26         1.40 o                         
  10   2   1         16.49         19.35         1.44 o                         
  11   2   1          0.01          0.95         1.09 o                         
 -12   3   1          0.40         -1.51         1.51 o                         
 -11   3   1         20.22         19.49         2.11 o                         
 -10   3   1          1.87          2.91         1.07 o                         
  -9   3   1          9.55          6.57         1.66 o                         
  -8   3   1          0.73          0.32         0.49 o                         
  -7   3   1         43.65         47.58         2.05 o                         
  -6   3   1         52.92         51.44         1.85 o                         
  -5   3   1         97.23         95.44         2.44 o                         
  -4   3   1         60.52         65.63         2.16 o                         
  -3   3   1      46632.57      44668.61      1866.71 o                         
  -2   3   1        146.06        111.98         2.61 o                         
  -1   3   1        337.04        316.47         6.84 o                         
   0   3   1        116.93        113.28         2.57 o                         
   1   3   1       4345.70       4586.48        95.96 o                         
   2   3   1         99.97        125.05         2.87 o                         
   3   3   1        219.29        187.45         5.99 o                         
   4   3   1          0.99          0.91         0.30 o                         
   5   3   1        570.94        540.56        23.04 o                         
   6   3   1         10.01         12.90         0.88 o                         
   7   3   1         79.96         80.73         1.98 o                         
   8   3   1         94.95         93.84         2.18 o                         
   9   3   1          0.55          1.06         0.54 o                         
  10   3   1          2.78          3.24         0.84 o                         
  11   3   1         15.20         14.40         1.13 o                         
 -12   4   1          3.33          0.91         1.51 o                         
 -11   4   1         45.72         43.29         1.93 o                         
 -10   4   1         19.91         19.31         1.28 o                         
  -9   4   1          0.83         -1.12         1.12 o                         
  -8   4   1          4.12          3.01         0.67 o                         
  -7   4   1        206.26        206.28         4.31 o                         
  -6   4   1          0.36          3.62         2.42 o                         
  -5   4   1        388.19        410.67         8.23 o                         
  -4   4   1         12.90         16.96         0.96 o                         
  -3   4   1      12354.93      12883.03       311.11 o                         
  -2   4   1         60.80         57.26         1.57 o                         
  -1   4   1       4379.23       4128.62        86.39 o                         
   0   4   1         71.68         90.48         2.12 o                         
   1   4   1       7312.10       7435.66       155.44 o                         
   2   4   1       1768.56       1590.68        33.45 o                         
   3   4   1        145.37        170.96         6.19 o                         
   4   4   1        862.85        764.66        16.34 o                         
   5   4   1        365.77        335.08        14.53 o                         
   6   4   1         56.53         47.66         1.52 o                         
   7   4   1         43.40         36.94         1.75 o                         
   8   4   1          6.93          5.46         0.88 o                         
   9   4   1         44.41         57.00         1.56 o                         
  10   4   1          0.51         -0.26         0.46 o                         
  11   4   1         26.22         28.75         1.84 o                         
 -12   5   1         12.85          9.66         3.02 o                         
 -11   5   1         29.88         32.64         1.60 o                         
 -10   5   1         12.90         13.17         1.53 o                         
  -9   5   1          0.69         -0.71         0.71 o                         
  -8   5   1         18.41         17.16         1.12 o                         
  -7   5   1         53.14         50.22         1.65 o                         
  -6   5   1          1.49          1.76         1.00 o                         
  -5   5   1       1920.27       2198.80        53.40 o                         
  -4   5   1         44.71         42.64         2.79 o                         
  -3   5   1       3755.49       3896.62        81.75 o                         
  -2   5   1        279.03        243.25         5.45 o                         
  -1   5   1        517.24        582.20        12.47 o                         
   0   5   1        318.65        311.33         6.82 o                         
   1   5   1        821.49        818.15        17.39 o                         
   2   5   1        115.31         91.38         2.27 o                         
   3   5   1          6.46          9.52         0.89 o                         
   4   5   1        149.95        140.08         3.46 o                         
   5   5   1        586.96        580.21        12.50 o                         
   6   5   1          2.95          4.03         1.40 o                         
   7   5   1          0.48          0.91         0.46 o                         
   8   5   1          5.47          5.18         0.71 o                         
   9   5   1         11.50         10.87         0.95 o                         
  10   5   1          0.46          1.04         0.89 o                         
  11   5   1          5.13          5.41         1.23 o                         
 -12   6   1          0.77          2.11         1.51 o                         
 -11   6   1          9.89         10.44         1.61 o                         
 -10   6   1          1.20          0.63         0.74 o                         
  -9   6   1          1.03          1.60         1.08 o                         
  -8   6   1         11.48         11.40         0.93 o                         
  -7   6   1          1.00          1.90         0.60 o                         
  -6   6   1         13.92         10.62         0.86 o                         
  -5   6   1       5103.23       5195.82       163.87 o                         
  -4   6   1         79.36         68.98         2.15 o                         
  -3   6   1         73.02         76.95         1.92 o                         
  -2   6   1         28.17         23.26         1.49 o                         
  -1   6   1       4150.57       4291.94        90.04 o                         
   0   6   1        200.98        177.11         4.12 o                         
   1   6   1       1161.63       1091.28        23.09 o                         
   2   6   1        156.65        144.00         3.07 o                         
   3   6   1       8694.94       9257.11       193.72 o                         
   4   6   1          2.44          4.85         1.64 o                         
   5   6   1         26.99         19.14         0.94 o                         
   6   6   1         75.83         77.59         1.83 o                         
   7   6   1         13.09         10.46         1.43 o                         
   8   6   1         12.04         12.22         0.96 o                         
   9   6   1          3.73          3.52         0.86 o                         
  10   6   1          2.70          2.57         0.52 o                         
  11   6   1          0.13          0.45         0.64 o                         
 -11   7   1          1.35         -0.65         0.72 o                         
 -10   7   1          2.41          3.58         0.71 o                         
  -9   7   1         27.64         31.07         1.28 o                         
  -8   7   1          6.85          5.95         0.78 o                         
  -7   7   1        190.53        182.92         3.65 o                         
  -6   7   1         24.25         25.93         1.53 o                         
  -5   7   1       5320.12       5706.44       169.75 o                         
  -4   7   1          4.16          2.80         1.13 o                         
  -3   7   1         59.09         50.79         1.59 o                         
  -2   7   1        354.36        280.68         9.10 o                         
  -1   7   1        102.13        103.39         2.68 o                         
   0   7   1        357.82        283.90         6.36 o                         
   1   7   1        827.74        841.96        18.00 o                         
   2   7   1          3.14         11.19         0.79 o                         
   3   7   1       1383.53       1386.51        26.35 o                         
   4   7   1        233.18        186.06         4.79 o                         
   5   7   1        346.24        317.00         5.40 o                         
   6   7   1          5.89          2.55         0.59 o                         
   7   7   1          1.41          2.02         0.72 o                         
   8   7   1         29.92         28.07         1.40 o                         
   9   7   1          7.01          4.32         0.85 o                         
  10   7   1          5.11          4.14         0.87 o                         
  11   7   1          0.54         -0.30         1.21 o                         
 -11   8   1          1.03          0.86         1.84 o                         
 -10   8   1          4.96          3.77         1.18 o                         
  -9   8   1         88.42         86.31         2.21 o                         
  -8   8   1          3.98          3.84         0.69 o                         
  -7   8   1          3.70          4.02         0.85 o                         
  -6   8   1         37.48         33.45         1.27 o                         
  -5   8   1        423.75        366.15         6.40 o                         
  -4   8   1         60.48         58.35         2.58 o                         
  -3   8   1        352.93        406.54         8.19 o                         
  -2   8   1        652.98        581.12        12.75 o                         
  -1   8   1       6873.25       6665.88       139.55 o                         
   0   8   1          2.51          1.57         0.74 o                         
   1   8   1        794.25        749.87        14.39 o                         
   2   8   1        751.32        702.07        13.56 o                         
   3   8   1        158.71        138.09         4.68 o                         
   4   8   1        401.12        345.87         5.93 o                         
   5   8   1          9.63         10.37         1.09 o                         
   6   8   1          0.82         -0.40         0.54 o                         
   7   8   1        132.63        147.88         2.84 o                         
   8   8   1          2.67          1.08         0.46 o                         
   9   8   1         10.79         10.31         1.06 o                         
  10   8   1          0.22          0.33         0.44 o                         
 -11   9   1          0.94          3.44         4.08 o                         
 -10   9   1          0.01         -0.21         0.47 o                         
  -9   9   1         17.41         11.39         0.95 o                         
  -8   9   1         67.32         68.20         2.24 o                         
  -7   9   1         30.45         35.34         1.35 o                         
  -6   9   1          4.53          4.61         1.03 o                         
  -5   9   1         62.89         75.62         1.96 o                         
  -4   9   1         12.15         13.08         1.61 o                         
  -3   9   1       1609.18       1657.74        40.65 o                         
  -2   9   1          2.26          2.65         2.26 o                         
  -1   9   1          2.82          2.11         0.71 o                         
   0   9   1        169.89        131.06         3.62 o                         
   1   9   1       1533.55       1413.72        30.26 o                         
   2   9   1          1.98         -0.12         1.54 o                         
   3   9   1         10.92          8.75         2.35 o                         
   4   9   1         86.84         76.96         2.27 o                         
   5   9   1        108.27        112.64         2.35 o                         
   6   9   1         71.46         66.14         1.63 o                         
   7   9   1         32.99         43.89         1.41 o                         
   8   9   1         36.40         31.92         1.58 o                         
   9   9   1          4.14          4.25         0.79 o                         
  10   9   1          2.11          1.07         0.45 o                         
 -11  10   1          4.21          5.52         2.72 o                         
 -10  10   1          1.63          0.74         0.46 o                         
  -9  10   1          0.02          0.49         0.97 o                         
  -8  10   1          4.48          5.80         1.23 o                         
  -7  10   1        399.44        407.78         8.09 o                         
  -6  10   1         58.63         48.72         1.60 o                         
  -5  10   1        559.54        585.42        11.30 o                         
  -4  10   1         30.14         27.35         1.37 o                         
  -3  10   1         16.84         27.29         1.74 o                         
  -2  10   1         86.90         85.65         2.95 o                         
  -1  10   1       1313.27       1253.98        38.07 o                         
   0  10   1         18.72         13.18         2.78 o                         
   1  10   1        355.39        384.78         9.99 o                         
   2  10   1         94.90         89.19         3.20 o                         
   3  10   1       2152.89       2044.67        30.55 o                         
   4  10   1          0.51          0.23         0.47 o                         
   5  10   1        333.80        333.17         6.17 o                         
   6  10   1         20.37         17.96         1.15 o                         
   7  10   1         27.71         22.28         1.50 o                         
   8  10   1         33.23         31.95         1.38 o                         
   9  10   1          1.97          0.80         0.44 o                         
  10  10   1          0.17          0.36         0.43 o                         
 -10  11   1          0.00         -0.46         0.46 o                         
  -9  11   1          1.23          1.27         0.45 o                         
  -8  11   1          3.83          4.00         0.73 o                         
  -7  11   1        113.69        109.50         2.63 o                         
  -6  11   1         54.85         62.60         1.78 o                         
  -5  11   1        359.84        346.62         6.93 o                         
  -4  11   1         17.57         12.91         1.17 o                         
  -3  11   1        288.22        316.27         5.74 o                         
  -2  11   1          2.88          4.80         0.94 o                         
  -1  11   1         70.02         74.91         6.95 o                         
   0  11   1        141.16        122.90         5.77 o                         
   1  11   1         81.01         97.16         4.01 o                         
   2  11   1        151.23        141.06         3.33 o                         
   3  11   1        156.69        165.96         3.37 o                         
   4  11   1          7.14          2.72         0.76 o                         
   5  11   1        432.12        465.69         8.64 o                         
   6  11   1         42.81         49.62         1.90 o                         
   7  11   1        125.32        117.71         2.84 o                         
   8  11   1          0.76         -0.08         0.62 o                         
   9  11   1         17.66         14.94         0.97 o                         
  10  11   1          4.69          2.94         0.87 o                         
 -10  12   1          1.98          1.21         0.60 o                         
  -9  12   1         10.36          5.71         0.72 o                         
  -8  12   1         11.52         11.79         0.82 o                         
  -7  12   1        152.33        136.68         3.12 o                         
  -6  12   1          1.91          0.48         0.62 o                         
  -5  12   1          1.08          1.28         0.85 o                         
  -4  12   1         30.95         31.18         1.41 o                         
  -3  12   1        382.00        377.11         7.42 o                         
  -2  12   1        117.52        106.10         3.14 o                         
  -1  12   1        558.90        480.06        14.57 o                         
   0  12   1         18.81         16.01         1.20 o                         
   1  12   1        672.12        602.80        12.96 o                         
   2  12   1         54.91         49.48         1.62 o                         
   3  12   1          0.38          1.32         0.69 o                         
   4  12   1         49.51         51.38         1.85 o                         
   5  12   1        103.25        122.92         2.71 o                         
   6  12   1        116.78        113.36         2.62 o                         
   7  12   1         26.02         23.74         1.40 o                         
   8  12   1          0.46          0.88         0.46 o                         
   9  12   1         22.83         21.90         1.01 o                         
 -10  13   1          0.30         -0.24         0.51 o                         
  -9  13   1          0.33          1.01         0.47 o                         
  -8  13   1          7.43          7.08         0.95 o                         
  -7  13   1         41.57         37.86         1.21 o                         
  -6  13   1          6.36          6.41         0.90 o                         
  -5  13   1          0.30         -0.19         0.65 o                         
  -4  13   1         19.46         26.28         1.39 o                         
  -3  13   1        892.00        948.39        18.03 o                         
  -2  13   1         27.83         24.47         1.39 o                         
  -1  13   1         79.55         68.51         2.29 o                         
   0  13   1         97.47         84.60         2.72 o                         
   1  13   1        949.62        957.06        19.18 o                         
   2  13   1         79.94         70.34         1.84 o                         
   3  13   1         81.42         88.56         2.17 o                         
   4  13   1         19.60         16.06         1.22 o                         
   5  13   1         22.81         40.50         1.72 o                         
   6  13   1        131.44        131.69         2.87 o                         
   7  13   1         11.31          7.17         0.76 o                         
   8  13   1          1.37          0.84         0.48 o                         
   9  13   1          0.02          0.47         0.53 o                         
  -9  14   1         36.97         34.16         1.25 o                         
  -8  14   1          2.92          1.56         0.43 o                         
  -7  14   1         20.79         22.97         1.00 o                         
  -6  14   1          0.60          0.13         0.56 o                         
  -5  14   1         50.36         61.21         1.80 o                         
  -4  14   1         45.38         47.53         2.04 o                         
  -3  14   1        150.64        147.67         3.82 o                         
  -2  14   1         74.83         77.14         2.32 o                         
  -1  14   1         46.40         49.80         1.82 o                         
   0  14   1         31.08         25.96         2.48 o                         
   1  14   1         52.06         51.36         1.85 o                         
   2  14   1         28.83         29.02         3.28 o                         
   3  14   1        133.52        137.79         2.85 o                         
   4  14   1          0.44         -0.37         0.37 o                         
   5  14   1        615.53        644.21        11.50 o                         
   6  14   1          0.41          0.15         0.52 o                         
   7  14   1          5.07          3.96         0.83 o                         
   8  14   1          3.50          2.81         0.46 o                         
   9  14   1          1.04         -0.42         0.42 o                         
  -9  15   1          4.34          3.61         0.94 o                         
  -8  15   1          0.43          0.22         0.52 o                         
  -7  15   1         13.35         16.50         0.97 o                         
  -6  15   1          8.14         10.32         0.86 o                         
  -5  15   1          0.22         -0.11         0.43 o                         
  -4  15   1         20.64         23.12         2.16 o                         
  -3  15   1        263.45        278.26         6.38 o                         
  -2  15   1         31.70         34.35         1.50 o                         
  -1  15   1        195.44        192.04         4.59 o                         
   0  15   1        111.33        110.26         3.20 o                         
   1  15   1        133.41        152.00         4.35 o                         
   2  15   1         49.78         49.15         1.50 o                         
   3  15   1         21.59         16.23         0.96 o                         
   4  15   1          5.07          5.12         1.28 o                         
   5  15   1          5.66          4.37         0.92 o                         
   6  15   1          3.04          2.71         0.55 o                         
   7  15   1         43.03         45.96         2.08 o                         
   8  15   1          0.11          0.15         0.37 o                         
  -9  16   1          0.03         -0.30         0.91 o                         
  -8  16   1          0.12          0.08         0.65 o                         
  -7  16   1          3.79          2.72         0.49 o                         
  -6  16   1          1.45          0.82         0.61 o                         
  -5  16   1         40.32         31.09         1.15 o                         
  -4  16   1          0.00         -0.18         0.63 o                         
  -3  16   1         23.74         23.84         1.61 o                         
  -2  16   1          6.44          6.84         1.05 o                         
  -1  16   1        331.67        348.62         7.86 o                         
   0  16   1          1.72          1.68         0.82 o                         
   1  16   1         76.72         88.81         4.71 o                         
   2  16   1          2.98         -0.04         1.22 o                         
   3  16   1         41.08         41.27         1.33 o                         
   4  16   1        117.69        117.61         2.55 o                         
   5  16   1         52.58         57.73         2.18 o                         
   6  16   1          6.93          5.63         0.95 o                         
   7  16   1          7.12          9.05         0.71 o                         
   8  16   1          3.20          2.33         0.46 o                         
  -8  17   1          0.31         -1.81         1.81 o                         
  -7  17   1          5.20          2.85         0.57 o                         
  -6  17   1          2.79          1.32         0.54 o                         
  -5  17   1         44.40         40.70         1.76 o                         
  -4  17   1          0.66          0.26         0.64 o                         
  -3  17   1          0.03          0.54         0.66 o                         
  -2  17   1         20.30         27.24         1.39 o                         
  -1  17   1          1.91          2.85         0.62 o                         
   0  17   1          3.05          2.72         0.92 o                         
   1  17   1         88.61        101.73         3.71 o                         
   2  17   1          0.00         -0.86         0.86 o                         
   3  17   1        178.95        176.61         7.59 o                         
   4  17   1         12.99          8.54         1.31 o                         
   5  17   1          3.15          1.94         0.54 o                         
   6  17   1          3.30          2.22         0.64 o                         
   7  17   1          2.97          0.86         0.67 o                         
  -7  18   1          6.25          6.53         2.26 o                         
  -6  18   1          0.64          0.56         0.54 o                         
  -5  18   1          1.07         -0.22         0.67 o                         
  -4  18   1         10.61         16.49         1.75 o                         
  -3  18   1          3.01          1.62         0.63 o                         
  -2  18   1         19.59         22.70         1.44 o                         
  -1  18   1         60.53         55.47         1.97 o                         
   0  18   1          2.16          1.44         0.90 o                         
   1  18   1         62.79         78.36         6.37 o                         
   2  18   1          2.07          3.88         0.81 o                         
   3  18   1         91.05         83.52         3.58 o                         
   4  18   1          0.82          1.06         0.52 o                         
   5  18   1          0.56          0.00         0.48 o                         
   6  18   1          5.89          7.86         0.70 o                         
  -7  19   1          1.00          0.52         0.74 o                         
  -6  19   1          0.04          0.47         0.81 o                         
  -5  19   1         17.66         22.39         2.00 o                         
  -4  19   1          6.34          4.79         1.63 o                         
  -3  19   1          5.20          6.75         1.31 o                         
  -2  19   1          1.77          0.78         1.45 o                         
  -1  19   1        240.46        272.41         7.76 o                         
   0  19   1          0.02          0.80         0.90 o                         
   1  19   1          3.04          3.04         0.73 o                         
   2  19   1         10.56         13.29         3.73 o                         
   3  19   1          0.07         -0.37         0.75 o                         
   4  19   1          3.51          3.51         0.87 o                         
   5  19   1          1.77          2.09         0.95 o                         
   6  19   1          0.86          0.08         0.57 o                         
  -6  20   1          0.17          2.03         1.96 o                         
  -5  20   1          0.17          0.67         0.66 o                         
  -4  20   1          0.09          0.85         0.60 o                         
  -3  20   1         30.32         25.58         1.47 o                         
  -2  20   1         14.31         15.65         1.41 o                         
  -1  20   1        123.22        121.00         3.50 o                         
   0  20   1          0.04          1.25         0.59 o                         
   1  20   1          0.89          3.35         2.78 o                         
   2  20   1          8.93          8.90         1.83 o                         
   3  20   1         15.81         17.41         1.13 o                         
   4  20   1          0.14         -0.03         0.58 o                         
   5  20   1          0.31         -0.63         0.63 o                         
  -5  21   1          0.33          0.12         0.73 o                         
  -4  21   1          0.00          0.36         1.00 o                         
  -3  21   1          0.15         -0.35         0.48 o                         
  -2  21   1          0.17         -0.49         0.49 o                         
  -1  21   1          7.57          5.60         1.02 o                         
   0  21   1          5.05          7.63         0.94 o                         
   1  21   1          5.42          5.48         0.78 o                         
   2  21   1         13.14         13.31         1.13 o                         
   3  21   1          8.70          8.72         0.95 o                         
   4  21   1          0.39         -0.06         0.50 o                         
  -3  22   1         11.60         10.17         1.40 o                         
  -2  22   1          5.77          6.16         0.86 o                         
  -1  22   1          0.07         -0.02         0.64 o                         
   0  22   1          0.06         -0.51         0.73 o                         
   1  22   1         94.24         98.09         3.93 o                         
   2  22   1          2.78          2.54         0.81 o                         
 -10   0   2         44.76         54.09         4.08 o                         
  -9   0   2          7.02          5.85         1.96 o                         
  -8   0   2         12.55         12.06         1.66 o                         
  -7   0   2          0.12          4.53         3.62 o                         
  -6   0   2        276.07        261.81         8.61 o                         
  -5   0   2         71.08         60.80         2.60 o                         
  -4   0   2        224.35        206.06         9.68 o                         
  -3   0   2       1020.18       1185.98        50.49 o                         
  -2   0   2       4075.04       5146.17       215.49 o                         
  -1   0   2       4402.45       4812.82       201.57 o                         
   4   0   2         28.74         34.42         1.81 o                         
   5   0   2          5.11          7.26         1.42 o                         
   6   0   2         46.64         48.95         3.05 o                         
   7   0   2        177.37        160.28         4.40 o                         
   8   0   2          0.26         -0.07         0.94 o                         
   9   0   2         38.44         48.10         5.44 o                         
  10   0   2        143.92        160.33         6.80 o                         
 -11   1   2          0.64          0.20         2.11 o                         
 -10   1   2         58.26         57.75         3.58 o                         
  -9   1   2          0.04          0.06         0.58 o                         
  -8   1   2        190.23        199.26         5.33 o                         
  -7   1   2          6.47          6.95         1.00 o                         
  -6   1   2          6.85          5.64         0.60 o                         
  -5   1   2        136.73        125.80         2.89 o                         
  -4   1   2         27.17         33.76         2.23 o                         
  -3   1   2         13.08         14.55         1.05 o                         
  -2   1   2      30687.92      31084.71      1299.59 o                         
  -1   1   2        843.86        785.57        16.55 o                         
   0   1   2        367.35        482.31        11.75 o                         
   3   1   2         33.32         33.82         1.81 o                         
   4   1   2          5.95          5.85         0.72 o                         
   5   1   2        101.38         99.36         2.13 o                         
   6   1   2         16.58         17.80         1.16 o                         
   7   1   2         20.42         22.74         1.10 o                         
   8   1   2        101.05        127.98         2.94 o                         
   9   1   2         92.95        105.43         2.77 o                         
  10   1   2         19.55         20.09         1.28 o                         
 -11   2   2          2.77          2.35         1.00 o                         
 -10   2   2        249.77        263.37         8.54 o                         
  -9   2   2          1.31          3.18         1.05 o                         
  -8   2   2        543.63        559.43        14.88 o                         
  -7   2   2          8.36         31.10        10.87 o                         
  -6   2   2        445.02        396.22        10.06 o                         
  -5   2   2          8.23          8.75         2.26 o                         
  -4   2   2        258.53        256.30         5.90 o                         
  -3   2   2        183.58        209.27         4.80 o                         
  -2   2   2       6453.51       6849.75       165.32 o                         
  -1   2   2        394.19        449.95        13.54 o                         
   0   2   2       4628.80       4631.47       111.75 o                         
   3   2   2        322.52        268.24        11.51 o                         
   4   2   2        665.75        675.07        20.28 o                         
   5   2   2          3.99          1.48         0.48 o                         
   6   2   2         10.01          8.95         0.90 o                         
   7   2   2         65.64         57.95         1.60 o                         
   8   2   2          0.24          0.46         0.50 o                         
   9   2   2        100.76        107.13         2.86 o                         
  10   2   2          2.01          0.78         0.51 o                         
 -11   3   2          1.92          1.61         0.81 o                         
 -10   3   2         53.18         56.98         3.77 o                         
  -9   3   2          0.08          0.13         0.90 o                         
  -8   3   2        121.04        129.09         4.06 o                         
  -7   3   2          6.25          6.09         0.94 o                         
  -6   3   2         94.01        110.29         3.27 o                         
  -5   3   2        250.96        227.61         4.38 o                         
  -4   3   2        991.54        981.75        18.73 o                         
  -3   3   2        777.44        785.77        19.35 o                         
  -2   3   2        965.47       1111.72        27.20 o                         
  -1   3   2        117.60        100.28         2.42 o                         
   0   3   2       5481.84       5907.22       123.42 o                         
   1   3   2       1443.45       1439.33        42.81 o                         
   3   3   2        316.41        269.12        11.50 o                         
   4   3   2          1.70          1.51         0.60 o                         
   5   3   2          3.38          3.04         0.57 o                         
   6   3   2         12.90         15.11         0.88 o                         
   7   3   2          1.66          1.60         0.52 o                         
   8   3   2          2.54          4.63         1.29 o                         
   9   3   2        214.15        236.92         6.48 o                         
  10   3   2          4.80          3.11         0.72 o                         
 -12   4   2          0.70         -3.02         3.92 o                         
 -11   4   2          5.24          3.11         0.81 o                         
 -10   4   2         14.37         12.68         1.51 o                         
  -9   4   2          3.91          4.86         0.87 o                         
  -8   4   2          0.85          0.87         0.83 o                         
  -7   4   2          3.48          2.85         1.23 o                         
  -6   4   2          2.32          0.23         1.06 o                         
  -5   4   2          3.30          1.40         0.51 o                         
  -4   4   2       1672.39       1758.36        55.86 o                         
  -3   4   2       2240.42       2094.37        50.96 o                         
  -2   4   2       7390.28       7578.07       158.56 o                         
  -1   4   2         67.80         41.11         1.21 o                         
   0   4   2        632.72        592.51        12.63 o                         
   1   4   2       2440.78       2315.31        52.62 o                         
   2   4   2         17.60         12.98         0.91 o                         
   3   4   2        795.42        662.29        27.97 o                         
   4   4   2        215.83        191.99         8.47 o                         
   5   4   2         12.30         15.55         1.13 o                         
   6   4   2          1.12          0.80         0.54 o                         
   7   4   2         77.49         81.32         2.00 o                         
   8   4   2        133.44        136.98         3.15 o                         
   9   4   2          0.01          0.55         0.57 o                         
  10   4   2         12.92         14.83         0.92 o                         
 -12   5   2          5.52          9.96         2.42 o                         
 -11   5   2          0.11         -0.72         1.36 o                         
 -10   5   2         11.07         11.38         1.27 o                         
  -9   5   2          4.07          4.02         1.55 o                         
  -8   5   2        107.43        106.70         2.67 o                         
  -7   5   2          1.97          1.69         0.51 o                         
  -6   5   2       1135.45       1168.73        29.05 o                         
  -5   5   2         94.02         97.59         3.26 o                         
  -4   5   2         17.52         22.40         1.79 o                         
  -3   5   2        237.86        246.45         6.52 o                         
  -2   5   2       4661.65       4710.75        98.81 o                         
  -1   5   2       1142.00       1056.08        22.38 o                         
   0   5   2       3102.71       3120.77        69.57 o                         
   1   5   2         55.17         46.63         1.74 o                         
   2   5   2         56.05         52.26         1.38 o                         
   3   5   2         47.59         45.30         2.42 o                         
   5   5   2         26.14         29.13         1.13 o                         
   6   5   2         16.59         19.06         1.04 o                         
   7   5   2        163.07        181.62         3.60 o                         
   8   5   2         25.44         29.46         1.64 o                         
   9   5   2        103.44        102.24         2.36 o                         
  10   5   2          7.48          7.29         1.27 o                         
 -11   6   2         16.29         14.79         3.62 o                         
 -10   6   2          0.42          0.82         0.87 o                         
  -9   6   2         15.50         12.70         1.14 o                         
  -8   6   2         53.27         49.61         1.66 o                         
  -7   6   2         12.33         14.46         1.17 o                         
  -6   6   2        141.45        135.60         3.42 o                         
  -5   6   2          1.69          0.18         0.56 o                         
  -4   6   2        595.21        549.69        12.06 o                         
  -3   6   2         10.55         11.24         0.94 o                         
  -2   6   2        300.10        265.69         6.06 o                         
  -1   6   2        152.45        160.43         3.82 o                         
   0   6   2       5154.63       4933.11       103.30 o                         
   1   6   2        189.43        139.75         2.96 o                         
   2   6   2        955.84        905.47        18.25 o                         
   3   6   2        411.98        326.93         6.52 o                         
   4   6   2        277.65        312.55         5.80 o                         
   5   6   2        101.63        108.01         2.27 o                         
   6   6   2          0.04          1.27         0.49 o                         
   7   6   2         17.28         19.03         1.26 o                         
   8   6   2          1.98          0.36         0.45 o                         
   9   6   2          5.85          3.11         0.55 o                         
  10   6   2          9.42         12.28         1.70 o                         
 -11   7   2          0.00         -0.90         0.90 o                         
 -10   7   2          1.39          1.63         0.54 o                         
  -9   7   2         12.32         10.97         0.98 o                         
  -8   7   2         34.39         32.26         1.39 o                         
  -7   7   2          6.98          8.51         0.82 o                         
  -6   7   2        755.07        758.33        14.49 o                         
  -5   7   2         51.02         47.93         4.86 o                         
  -4   7   2       5362.64       5593.69       140.48 o                         
  -3   7   2        173.47        157.99         3.54 o                         
  -2   7   2         73.72         68.90         2.88 o                         
  -1   7   2        299.66        279.42         8.28 o                         
   0   7   2       2289.48       2210.97        46.58 o                         
   1   7   2         52.87         39.72         1.83 o                         
   2   7   2        233.73        237.92         4.97 o                         
   3   7   2         11.11         19.66         1.32 o                         
   4   7   2        220.16        227.52         4.07 o                         
   5   7   2        180.65        172.85         3.21 o                         
   6   7   2         65.32         74.84         1.83 o                         
   7   7   2        213.85        220.86         4.31 o                         
   8   7   2         10.73         10.17         0.91 o                         
   9   7   2         14.98         12.20         0.78 o                         
  10   7   2          1.45          0.00         0.78 o                         
 -11   8   2          2.55          0.63         1.63 o                         
 -10   8   2          4.50          5.34         0.79 o                         
  -9   8   2          3.07          1.78         1.27 o                         
  -8   8   2        129.26        145.76         3.29 o                         
  -7   8   2          3.53          0.65         0.49 o                         
  -6   8   2        104.28        103.16         2.88 o                         
  -5   8   2          6.69          6.81         0.72 o                         
  -4   8   2       1151.03       1137.43        28.18 o                         
  -3   8   2        178.63        146.32         4.31 o                         
  -2   8   2        467.13        444.04        11.50 o                         
  -1   8   2          2.64          1.18         0.69 o                         
   0   8   2        876.96        902.89        17.56 o                         
   1   8   2          0.22         -0.07         0.49 o                         
   2   8   2        794.51        735.81        14.26 o                         
   3   8   2        195.09        198.94         3.76 o                         
   4   8   2          8.81         13.33         1.13 o                         
   5   8   2         80.34         84.54         1.91 o                         
   6   8   2        768.30        846.63        13.80 o                         
   7   8   2         75.29         75.98         1.90 o                         
   8   8   2          0.02         -0.29         0.48 o                         
   9   8   2          0.12         -0.20         0.62 o                         
  10   8   2          0.21         -0.30         0.49 o                         
 -11   9   2          0.03         -0.29         1.35 o                         
 -10   9   2         56.96         49.47         1.73 o                         
  -9   9   2          6.27          6.78         0.77 o                         
  -8   9   2        102.45         97.15         2.83 o                         
  -7   9   2         15.23         13.47         1.49 o                         
  -6   9   2          6.86          7.12         1.07 o                         
  -5   9   2          5.51          3.45         0.60 o                         
  -4   9   2        201.81        202.55         5.12 o                         
  -3   9   2          0.18          0.77         1.39 o                         
  -2   9   2        156.30        188.12         6.94 o                         
  -1   9   2         70.02         52.37         2.07 o                         
   0   9   2        314.85        297.55         7.18 o                         
   1   9   2        274.23        282.48         6.78 o                         
   2   9   2          7.69         20.24         1.15 o                         
   3   9   2        575.19        557.97         9.19 o                         
   4   9   2         14.19         10.27         0.73 o                         
   5   9   2         46.01         43.83         1.45 o                         
   6   9   2         56.80         64.46         1.71 o                         
   7   9   2          0.42          0.54         0.45 o                         
   8   9   2         14.85         12.39         1.22 o                         
   9   9   2         24.16         21.74         1.09 o                         
  10   9   2          0.11         -0.99         1.16 o                         
 -11  10   2          2.68          3.62         2.11 o                         
 -10  10   2         27.10         19.94         2.18 o                         
  -9  10   2          0.17         -0.04         0.62 o                         
  -8  10   2        315.63        330.02         6.68 o                         
  -7  10   2          1.47          1.50         0.63 o                         
  -6  10   2        425.43        447.34         8.80 o                         
  -5  10   2        140.26        131.13         2.95 o                         
  -4  10   2          6.96          7.13         0.70 o                         
  -3  10   2        402.24        369.97        16.05 o                         
  -2  10   2        135.55        141.66        11.47 o                         
  -1  10   2        196.25        140.71         4.31 o                         
   0  10   2        397.21        406.03        10.52 o                         
   1  10   2         22.43         21.21         2.37 o                         
   2  10   2        809.83        775.24        13.64 o                         
   3  10   2         15.69         22.82         2.50 o                         
   4  10   2          3.48          1.55         0.45 o                         
   5  10   2         68.16         70.57         1.72 o                         
   6  10   2         23.26         26.17         1.09 o                         
   7  10   2        218.12        239.00         5.74 o                         
   8  10   2          0.01          0.44         0.56 o                         
   9  10   2          1.55          0.44         0.44 o                         
 -11  11   2          0.05         -0.81         0.81 o                         
 -10  11   2          0.91         -0.51         0.51 o                         
  -9  11   2          0.14          0.18         0.82 o                         
  -8  11   2        181.92        220.66         4.72 o                         
  -7  11   2         29.18         32.94         1.39 o                         
  -6  11   2          1.51          1.16         0.50 o                         
  -5  11   2         49.64         61.90         1.64 o                         
  -4  11   2          0.11          3.01         1.45 o                         
  -3  11   2         41.30         46.04         1.64 o                         
  -2  11   2        245.79        213.78         9.68 o                         
  -1  11   2        258.90        216.72         7.32 o                         
   0  11   2        343.30        330.75         7.90 o                         
   1  11   2         12.30          8.10         1.09 o                         
   2  11   2         27.90         28.50         1.44 o                         
   3  11   2         26.63         20.06         1.51 o                         
   4  11   2        169.65        164.37         3.78 o                         
   5  11   2          0.34          0.19         0.60 o                         
   6  11   2          7.11          3.99         0.75 o                         
   7  11   2          2.61          1.87         0.76 o                         
   8  11   2          8.10         11.23         1.05 o                         
   9  11   2          0.03         -0.29         0.44 o                         
 -10  12   2          2.89          4.17         0.88 o                         
  -9  12   2          1.72          2.21         0.50 o                         
  -8  12   2         28.11         32.23         1.30 o                         
  -7  12   2          3.22          3.06         0.69 o                         
  -6  12   2        631.66        616.43        11.21 o                         
  -5  12   2          7.30          6.45         0.83 o                         
  -4  12   2          6.42         10.12         0.88 o                         
  -3  12   2        184.49        166.28         3.66 o                         
  -2  12   2         77.29         77.31         2.33 o                         
  -1  12   2        208.27        185.24         5.09 o                         
   0  12   2          4.54          4.26         0.71 o                         
   1  12   2         22.88         26.99         1.46 o                         
   2  12   2        331.99        365.86         6.72 o                         
   3  12   2          3.02          3.03         1.03 o                         
   4  12   2          4.58          5.41         0.63 o                         
   5  12   2        148.16        142.21         3.41 o                         
   6  12   2          6.84         10.39         1.62 o                         
   7  12   2          0.21          0.27         0.58 o                         
   8  12   2         24.54         23.52         2.51 o                         
   9  12   2          4.40          3.91         0.63 o                         
 -10  13   2         11.25          4.17         0.98 o                         
  -9  13   2          1.54          0.98         0.49 o                         
  -8  13   2         25.57         14.95         1.37 o                         
  -7  13   2         46.69         48.41         3.23 o                         
  -6  13   2         18.31         12.32         1.27 o                         
  -5  13   2          0.59          0.24         0.55 o                         
  -4  13   2        143.52        135.44         2.99 o                         
  -3  13   2         10.70          9.04         1.13 o                         
  -2  13   2         76.94         84.58         2.44 o                         
  -1  13   2         11.87         11.57         1.70 o                         
   0  13   2         25.14         23.53         1.87 o                         
   1  13   2        162.98        161.36         3.57 o                         
   2  13   2        175.35        192.58         3.55 o                         
   3  13   2          4.53          3.13         0.84 o                         
   4  13   2         96.60         96.36         2.34 o                         
   5  13   2         65.79         77.91         2.54 o                         
   6  13   2          0.07         -0.71         0.71 o                         
   7  13   2         12.20          9.76         1.10 o                         
   8  13   2          4.92          4.62         0.48 o                         
 -10  14   2         41.24         32.56         1.81 o                         
  -9  14   2          4.03          2.98         0.67 o                         
  -8  14   2         25.61         22.06         1.15 o                         
  -7  14   2          3.80          6.49         0.83 o                         
  -6  14   2          7.27          9.69         1.06 o                         
  -5  14   2         11.55         14.88         1.19 o                         
  -4  14   2          2.19          2.54         0.55 o                         
  -3  14   2         45.10         43.54         1.88 o                         
  -2  14   2        515.41        517.39         9.25 o                         
  -1  14   2         31.76         26.25         1.45 o                         
   0  14   2         29.01         33.98         1.63 o                         
   1  14   2          1.91          1.77         0.68 o                         
   2  14   2         55.17         53.10         1.61 o                         
   3  14   2         37.44         45.00         1.76 o                         
   4  14   2          8.53          6.84         0.98 o                         
   5  14   2          0.62          0.30         0.50 o                         
   6  14   2         18.82         20.94         1.32 o                         
   7  14   2          7.58          9.62         0.72 o                         
   8  14   2          0.17          0.05         0.79 o                         
  -9  15   2          0.83         -0.39         0.52 o                         
  -8  15   2         53.96         40.26         1.50 o                         
  -7  15   2          5.87          8.01         1.96 o                         
  -6  15   2          1.45          2.11         0.55 o                         
  -5  15   2          5.74          7.20         1.02 o                         
  -4  15   2        306.47        280.64         6.35 o                         
  -3  15   2          7.28         10.50         2.22 o                         
  -2  15   2         78.15         93.72         2.44 o                         
  -1  15   2         32.35         32.80         1.82 o                         
   0  15   2         84.45         92.75         2.99 o                         
   1  15   2          3.15          2.76         1.44 o                         
   2  15   2         57.23         65.58         2.00 o                         
   3  15   2         36.28         38.68         2.21 o                         
   4  15   2         12.54         13.66         1.46 o                         
   5  15   2          8.53          7.38         0.98 o                         
   6  15   2         15.59         13.51         0.79 o                         
   7  15   2          3.17          3.73         0.54 o                         
  -9  16   2          1.02         -0.20         2.26 o                         
  -8  16   2          4.03          3.00         0.57 o                         
  -7  16   2          1.15          0.82         0.56 o                         
  -6  16   2         72.20         74.46         2.73 o                         
  -5  16   2          0.78          0.17         0.74 o                         
  -4  16   2        248.11        262.20         6.98 o                         
  -3  16   2          9.66         13.43         1.87 o                         
  -2  16   2        540.08        594.34        11.54 o                         
  -1  16   2         34.09         30.04         1.58 o                         
   0  16   2          0.01          1.04         0.53 o                         
   1  16   2          0.17          0.86         0.72 o                         
   2  16   2         12.45         13.26         1.02 o                         
   3  16   2         82.99         90.85         2.69 o                         
   4  16   2         41.58         44.16         1.79 o                         
   5  16   2         12.67         13.26         0.92 o                         
   6  16   2         13.28         14.61         0.80 o                         
   7  16   2          6.54          9.78         0.71 o                         
  -8  17   2          2.74         -0.07         0.73 o                         
  -7  17   2          0.28         -0.17         0.67 o                         
  -6  17   2          0.17          0.25         0.84 o                         
  -5  17   2         17.91         21.38         1.62 o                         
  -4  17   2         63.04         58.69         1.82 o                         
  -3  17   2          1.29          2.81         1.13 o                         
  -2  17   2         18.31         20.79         1.35 o                         
  -1  17   2         22.13         20.53         2.01 o                         
   0  17   2         69.74         75.54         2.57 o                         
   1  17   2          0.02         -0.50         0.52 o                         
   2  17   2        117.94        132.43         5.69 o                         
   3  17   2          2.93          6.18         0.78 o                         
   4  17   2          5.61          4.79         1.38 o                         
   5  17   2          5.29          5.38         0.73 o                         
   6  17   2          0.80          0.68         0.78 o                         
  -8  18   2          1.99          1.02         1.11 o                         
  -7  18   2          0.04          0.03         0.61 o                         
  -6  18   2          8.86          3.61         1.15 o                         
  -5  18   2          0.16         -0.32         0.59 o                         
  -4  18   2         17.12         13.83         1.44 o                         
  -3  18   2         35.04         38.43         1.61 o                         
  -2  18   2         94.60        100.50         2.58 o                         
  -1  18   2        111.95        119.45         3.11 o                         
   0  18   2         32.44         32.13         2.57 o                         
   1  18   2          3.13          3.66         0.81 o                         
   2  18   2         70.81         80.67         4.55 o                         
   3  18   2          5.33          4.29         0.74 o                         
   4  18   2          0.49          0.64         0.48 o                         
   5  18   2          3.45          3.36         1.18 o                         
   6  18   2          3.57          3.61         0.59 o                         
  -7  19   2          0.00         -0.23         0.73 o                         
  -6  19   2          2.77          0.58         0.64 o                         
  -5  19   2          0.02          0.84         0.62 o                         
  -4  19   2         55.81         56.15         1.74 o                         
  -3  19   2          4.03          4.41         0.88 o                         
  -2  19   2         88.12         99.24         4.08 o                         
  -1  19   2         19.03         15.53         1.62 o                         
   0  19   2        253.99        256.43         6.91 o                         
   1  19   2         34.82         39.34         2.33 o                         
   2  19   2          6.09          6.45         0.91 o                         
   3  19   2          2.90          2.40         0.53 o                         
   4  19   2         16.96         19.54         1.98 o                         
   5  19   2          2.51          1.87         0.98 o                         
  -6  20   2          0.91          0.80         0.74 o                         
  -5  20   2          3.13          2.21         1.16 o                         
  -4  20   2         12.11         10.24         1.35 o                         
  -3  20   2          0.02          0.99         0.72 o                         
  -2  20   2          0.33         -0.70         0.70 o                         
  -1  20   2          0.00         -0.14         0.63 o                         
   0  20   2        122.26        120.12         3.53 o                         
   1  20   2         31.62         29.16         1.23 o                         
   2  20   2         19.45         20.91         1.22 o                         
   3  20   2          0.17         -0.40         0.55 o                         
   4  20   2          0.34          0.24         0.40 o                         
  -5  21   2          2.94          1.81         0.91 o                         
  -4  21   2         11.84         15.54         2.42 o                         
  -3  21   2          0.41          0.17         0.67 o                         
  -2  21   2          0.89          1.14         0.67 o                         
  -1  21   2         14.44         16.54         1.21 o                         
   0  21   2          6.69          7.12         0.87 o                         
   1  21   2         24.93         24.21         1.16 o                         
   2  21   2          2.71          1.36         1.00 o                         
   3  21   2          6.62          9.89         0.87 o                         
  -3  22   2          0.00          0.22         0.56 o                         
  -2  22   2         21.07         19.43         1.19 o                         
  -1  22   2          1.19          0.99         0.87 o                         
   0  22   2          5.93          4.43         1.19 o                         
   1  22   2          9.18         10.47         1.05 o                         
 -11   1   3          7.38          6.94         1.81 o                         
 -10   1   3          1.55          2.20         0.72 o                         
  -9   1   3          9.13         10.81         0.95 o                         
  -8   1   3         10.68         10.25         0.85 o                         
  -7   1   3         61.98         55.17         1.88 o                         
  -6   1   3         81.36         82.39         2.56 o                         
  -5   1   3       1635.12       1619.46        36.37 o                         
  -4   1   3        144.96        138.48         3.00 o                         
  -3   1   3       1571.56       1971.01        58.86 o                         
  -2   1   3         15.34         21.20         1.24 o                         
  -1   1   3        124.51         92.32         2.62 o                         
   2   1   3        821.22        797.35        33.76 o                         
   3   1   3        347.82        356.30        16.50 o                         
   4   1   3          8.82          9.72         0.71 o                         
   5   1   3          0.41          0.19         0.41 o                         
   6   1   3          5.79          7.10         0.87 o                         
   7   1   3          0.07         -0.39         0.49 o                         
   8   1   3         78.61         90.13         2.55 o                         
   9   1   3         20.96         22.76         2.00 o                         
  10   1   3         42.45         35.50         1.22 o                         
 -11   2   3          5.01          2.42         0.91 o                         
 -10   2   3          3.43          3.11         0.72 o                         
  -9   2   3        142.83        160.18         6.63 o                         
  -8   2   3          4.06          5.60         1.31 o                         
  -7   2   3          0.06          0.00         0.50 o                         
  -6   2   3        200.97        213.74         5.74 o                         
  -5   2   3        611.94        612.18        12.06 o                         
  -4   2   3       1093.26        981.71        18.72 o                         
  -3   2   3        923.54        947.49        20.32 o                         
  -2   2   3       1663.21       1749.48        36.97 o                         
  -1   2   3       4315.38       4603.64        96.40 o                         
   0   2   3          0.76          0.68         0.39 o                         
   2   2   3        702.47        627.85        26.73 o                         
   3   2   3        355.87        319.51        27.70 o                         
   4   2   3         80.00         95.58         2.33 o                         
   5   2   3        231.99        235.91         4.53 o                         
   6   2   3          0.97         -0.20         0.44 o                         
   7   2   3         37.91         43.05         1.45 o                         
   8   2   3         16.49         17.68         1.06 o                         
   9   2   3         18.28         17.97         1.81 o                         
  10   2   3         13.10          9.52         1.09 o                         
 -12   3   3          5.87          7.85         2.11 o                         
 -11   3   3         15.45         12.68         1.51 o                         
 -10   3   3          0.99          1.15         1.76 o                         
  -9   3   3         11.20         10.24         1.02 o                         
  -8   3   3         20.05         17.17         1.39 o                         
  -7   3   3         94.86         99.16         3.71 o                         
  -6   3   3         19.05         20.68         1.28 o                         
  -5   3   3          0.57          0.22         0.56 o                         
  -4   3   3         61.13         64.63         1.69 o                         
  -3   3   3       8193.66       8958.98       216.56 o                         
  -2   3   3         27.54         27.03         1.39 o                         
  -1   3   3        383.24        372.97        11.07 o                         
   0   3   3         37.67         33.76         1.41 o                         
   1   3   3        935.17        868.74        36.56 o                         
   2   3   3        533.22        505.22        21.53 o                         
   3   3   3         23.73         25.36         1.51 o                         
   4   3   3        486.92        450.54         8.14 o                         
   5   3   3         41.06         43.92         1.38 o                         
   6   3   3          0.35          0.32         0.60 o                         
   7   3   3        207.75        227.11         4.41 o                         
   8   3   3         27.25         27.66         1.23 o                         
   9   3   3          0.74          2.20         0.98 o                         
  10   3   3         15.51         14.17         1.18 o                         
 -12   4   3          0.54         -0.91         0.91 o                         
 -11   4   3         40.14         35.79         2.26 o                         
 -10   4   3          8.41          9.77         1.27 o                         
  -9   4   3        231.39        265.77         6.15 o                         
  -8   4   3         21.62         20.77         1.32 o                         
  -7   4   3        165.00        189.82         4.11 o                         
  -6   4   3          1.23          2.55         0.54 o                         
  -5   4   3       1693.40       1850.59        53.66 o                         
  -4   4   3         22.15         28.92         1.16 o                         
  -3   4   3         92.86        100.13         3.14 o                         
  -2   4   3         59.51         65.94         2.27 o                         
  -1   4   3       3947.32       4197.61       101.63 o                         
   0   4   3        191.49        229.01         6.01 o                         
   1   4   3        110.05        116.35         5.14 o                         
   2   4   3        555.70        483.41        20.62 o                         
   3   4   3          5.79          6.94         0.91 o                         
   4   4   3        139.96        136.39         2.91 o                         
   5   4   3        275.54        310.80         5.78 o                         
   6   4   3        177.97        160.53         3.25 o                         
   7   4   3        169.34        187.87         3.74 o                         
   8   4   3         63.59         74.28         2.18 o                         
   9   4   3          3.90          5.15         0.80 o                         
  10   4   3          4.44          1.67         0.54 o                         
 -12   5   3          1.23         -0.60         0.91 o                         
 -11   5   3          0.98         -0.24         0.91 o                         
 -10   5   3          1.07          0.67         0.55 o                         
  -9   5   3          1.62          4.72         1.12 o                         
  -8   5   3         25.84         16.64         2.29 o                         
  -7   5   3        297.95        296.13         5.97 o                         
  -6   5   3         81.61         67.98         1.91 o                         
  -5   5   3        430.36        468.66        10.35 o                         
  -4   5   3         25.73         30.94         1.46 o                         
  -3   5   3         31.77         30.15         1.41 o                         
  -2   5   3        381.04        329.16         8.57 o                         
  -1   5   3          1.74          9.18         1.54 o                         
   0   5   3       1169.50       1212.04        22.91 o                         
   1   5   3        656.47        649.14        12.41 o                         
   2   5   3          9.80         10.57         0.91 o                         
   3   5   3        207.13        234.72         8.39 o                         
   4   5   3          1.23          1.25         0.57 o                         
   5   5   3         34.48         36.88         1.29 o                         
   6   5   3        275.02        285.48         5.39 o                         
   7   5   3          2.64          3.49         1.22 o                         
   8   5   3         82.37         88.12         2.35 o                         
   9   5   3          0.12         -0.30         1.00 o                         
  10   5   3          0.50          0.75         0.85 o                         
 -12   6   3          1.58          2.72         0.91 o                         
 -11   6   3          1.18         -0.21         0.88 o                         
 -10   6   3          0.38         -0.43         0.83 o                         
  -9   6   3          1.41          2.07         0.70 o                         
  -8   6   3          0.56          1.70         0.53 o                         
  -7   6   3         56.43         56.52         1.89 o                         
  -6   6   3         16.13         20.95         1.38 o                         
  -5   6   3        883.38        943.44        23.56 o                         
  -4   6   3        526.28        444.84        11.48 o                         
  -3   6   3         19.75         19.22         2.02 o                         
  -2   6   3        343.52        260.70         5.93 o                         
  -1   6   3       1223.85       1104.63        21.00 o                         
   0   6   3       1871.58       1757.49        33.16 o                         
   1   6   3        565.78        569.81        11.01 o                         
   2   6   3          0.20          0.30         0.30 o                         
   3   6   3         19.38         23.05         1.47 o                         
   4   6   3          8.98          5.14         0.75 o                         
   5   6   3        118.35         98.41         2.39 o                         
   6   6   3        972.89       1022.89        17.91 o                         
   7   6   3         84.01        106.49         2.38 o                         
   8   6   3         10.63         13.88         1.71 o                         
   9   6   3          0.72          0.60         0.45 o                         
 -12   7   3          2.23          1.21         0.91 o                         
 -11   7   3          1.77          0.95         0.88 o                         
 -10   7   3          2.25          1.70         0.88 o                         
  -9   7   3          1.52          0.31         0.52 o                         
  -8   7   3          1.24          2.72         0.93 o                         
  -7   7   3        451.59        471.42        10.29 o                         
  -6   7   3        603.31        579.61        12.50 o                         
  -5   7   3        208.77        171.40         9.54 o                         
  -4   7   3         15.69          8.29         1.39 o                         
  -3   7   3        124.59        140.92         3.49 o                         
  -2   7   3        107.19        106.19         3.19 o                         
  -1   7   3        333.38        351.55         8.09 o                         
   0   7   3        110.35         97.96         2.53 o                         
   1   7   3        257.89        308.73         6.35 o                         
   2   7   3         21.37         20.11         4.16 o                         
   3   7   3         20.63         13.27         0.92 o                         
   4   7   3         47.90         46.67         2.12 o                         
   5   7   3        210.83        204.50         4.01 o                         
   6   7   3          0.16          3.84         1.51 o                         
   7   7   3         40.14         49.83         1.51 o                         
   8   7   3          0.00         -0.30         0.39 o                         
   9   7   3          2.33          2.68         1.20 o                         
 -12   8   3          1.85          2.11         1.21 o                         
 -11   8   3          0.23          0.75         0.76 o                         
 -10   8   3          6.68          7.29         1.43 o                         
  -9   8   3         62.14         57.11         1.97 o                         
  -8   8   3         13.91         17.25         1.18 o                         
  -7   8   3       1468.12       1573.73        33.29 o                         
  -6   8   3         50.89         60.44         1.96 o                         
  -5   8   3        634.00        624.87        13.45 o                         
  -4   8   3        102.02         79.00         3.19 o                         
  -3   8   3        742.75        772.93        16.69 o                         
  -2   8   3       1000.22        880.40        27.34 o                         
  -1   8   3        152.41        121.58         4.21 o                         
   0   8   3        121.61        121.63         3.12 o                         
   1   8   3        670.95        599.40        16.28 o                         
   2   8   3          0.01          1.40         0.85 o                         
   3   8   3         16.12         21.28         1.08 o                         
   4   8   3        353.15        368.56         6.75 o                         
   5   8   3        267.28        317.49         5.94 o                         
   6   8   3        278.51        305.28         5.71 o                         
   7   8   3         12.49         14.22         0.91 o                         
   8   8   3         29.43         31.18         1.06 o                         
   9   8   3          1.60          1.22         1.13 o                         
 -11   9   3          1.05         -0.21         0.54 o                         
 -10   9   3          0.47          0.46         0.50 o                         
  -9   9   3          5.18          6.41         1.48 o                         
  -8   9   3          0.10          1.41         0.90 o                         
  -7   9   3         36.91         36.68         1.67 o                         
  -6   9   3         51.65         54.42         1.69 o                         
  -5   9   3          5.84          7.02         0.94 o                         
  -4   9   3         28.46         30.03         1.43 o                         
  -3   9   3        515.52        463.74        13.46 o                         
  -2   9   3         56.80         62.51         6.55 o                         
  -1   9   3       1572.92       1471.35        36.10 o                         
   0   9   3        151.40        132.05         4.25 o                         
   1   9   3          1.22          0.25         0.99 o                         
   2   9   3         28.39         26.01         1.70 o                         
   3   9   3          0.23          1.24         0.79 o                         
   4   9   3        520.79        535.72        12.93 o                         
   5   9   3          7.95         12.63         1.27 o                         
   6   9   3         23.42         26.86         1.12 o                         
   7   9   3         14.81         18.50         0.94 o                         
   8   9   3          0.74          0.79         0.43 o                         
   9   9   3          4.99          7.71         1.14 o                         
 -11  10   3          0.21          0.88         0.56 o                         
 -10  10   3          5.84          6.08         1.06 o                         
  -9  10   3        121.21        113.91         3.18 o                         
  -8  10   3         32.06         36.97         2.18 o                         
  -7  10   3        892.47        890.22        17.08 o                         
  -6  10   3          1.50          1.01         0.48 o                         
  -5  10   3        154.74        149.52         3.66 o                         
  -4  10   3         33.70         32.62         2.57 o                         
  -3  10   3        141.45        140.77         3.56 o                         
  -2  10   3        336.17        307.93        11.35 o                         
  -1  10   3         93.76        100.02         4.27 o                         
   0  10   3         16.05          8.51         1.76 o                         
   1  10   3        162.42        172.74         4.17 o                         
   2  10   3        139.94        135.08         3.29 o                         
   3  10   3        125.75        135.45         3.28 o                         
   4  10   3        662.30        661.08        11.75 o                         
   5  10   3         24.29         37.55         1.63 o                         
   6  10   3         87.38         88.74         2.29 o                         
   7  10   3          0.48         -0.33         0.52 o                         
   8  10   3         15.42         13.79         1.56 o                         
   9  10   3          0.76          1.81         1.51 o                         
 -11  11   3          0.71          0.17         0.61 o                         
 -10  11   3          0.72          0.66         0.65 o                         
  -9  11   3          0.05          0.10         0.67 o                         
  -8  11   3          4.33          3.34         0.89 o                         
  -7  11   3         42.60         41.92         2.05 o                         
  -6  11   3        194.40        198.95         5.40 o                         
  -5  11   3        674.00        669.73        14.40 o                         
  -4  11   3          0.66          0.51         0.63 o                         
  -3  11   3         14.08         12.87         1.56 o                         
  -2  11   3          7.92          7.50         0.79 o                         
  -1  11   3        145.82        134.19         3.86 o                         
   0  11   3        173.74        179.00         3.92 o                         
   1  11   3          9.65         14.69         1.28 o                         
   2  11   3         37.81         42.46         1.69 o                         
   3  11   3        597.33        627.75        13.31 o                         
   4  11   3         22.55         28.63         1.32 o                         
   5  11   3          3.40          1.48         0.49 o                         
   6  11   3          2.66          2.55         1.22 o                         
   7  11   3         11.08         11.80         0.87 o                         
   8  11   3          5.78          6.39         1.02 o                         
 -11  12   3          4.15          3.44         0.84 o                         
 -10  12   3          0.00         -0.02         0.65 o                         
  -9  12   3        115.60        109.44         3.24 o                         
  -8  12   3          0.50          0.32         0.66 o                         
  -7  12   3        143.70        142.72         3.58 o                         
  -6  12   3         18.70         23.04         1.81 o                         
  -5  12   3       1321.76       1506.46        31.92 o                         
  -4  12   3         14.49         11.23         1.11 o                         
  -3  12   3         39.18         43.60         2.22 o                         
  -2  12   3         29.18         18.69         2.16 o                         
  -1  12   3         79.58         85.94         2.38 o                         
   0  12   3        127.24        107.00         3.08 o                         
   1  12   3         78.45         92.09         2.73 o                         
   2  12   3        634.06        623.35        19.23 o                         
   3  12   3        457.51        505.26        10.01 o                         
   4  12   3        123.37        142.67         3.98 o                         
   5  12   3         31.75         27.67         1.54 o                         
   6  12   3         21.47         29.09         1.41 o                         
   7  12   3          2.07          2.31         0.57 o                         
   8  12   3          5.48          4.40         0.92 o                         
 -10  13   3          1.19          0.85         0.65 o                         
  -9  13   3         36.00         27.43         1.32 o                         
  -8  13   3          0.62         -0.41         0.50 o                         
  -7  13   3          3.91          1.90         1.05 o                         
  -6  13   3         35.85         48.51         2.35 o                         
  -5  13   3        409.01        486.01        10.59 o                         
  -4  13   3          7.70          5.55         0.99 o                         
  -3  13   3          4.84         11.55         1.47 o                         
  -2  13   3         20.82         16.69         1.15 o                         
  -1  13   3        101.75         95.49         2.58 o                         
   0  13   3          0.09          0.24         0.96 o                         
   1  13   3         22.98         21.97         1.64 o                         
   2  13   3        255.25        275.98         6.41 o                         
   3  13   3        218.79        260.49         5.53 o                         
   4  13   3        100.54        118.10         2.89 o                         
   5  13   3          1.34         -0.02         0.70 o                         
   6  13   3          0.88          0.23         0.45 o                         
   7  13   3          0.31         -0.40         0.42 o                         
   8  13   3          7.09          7.10         1.25 o                         
 -10  14   3          2.41          2.58         0.82 o                         
  -9  14   3         56.49         51.29         1.80 o                         
  -8  14   3          0.01          0.39         0.61 o                         
  -7  14   3         30.18         28.77         1.34 o                         
  -6  14   3          9.53         14.15         1.19 o                         
  -5  14   3         51.28         48.88         1.77 o                         
  -4  14   3          2.06          2.96         0.86 o                         
  -3  14   3         12.98         11.41         1.47 o                         
  -2  14   3         35.81         29.73         1.45 o                         
  -1  14   3        247.09        240.78         6.60 o                         
   0  14   3         50.74         45.17         1.61 o                         
   1  14   3        168.76        168.73         3.72 o                         
   2  14   3          9.93         13.86         0.95 o                         
   3  14   3          8.83          9.25         1.11 o                         
   4  14   3         81.53         80.92         2.23 o                         
   5  14   3         22.30         25.63         2.35 o                         
   6  14   3          5.14          4.54         0.76 o                         
   7  14   3          2.91          3.11         0.46 o                         
  -9  15   3         20.64         23.20         1.33 o                         
  -8  15   3          2.44          2.65         0.92 o                         
  -7  15   3          0.04         -0.54         0.62 o                         
  -6  15   3         10.09         10.67         1.37 o                         
  -5  15   3          3.58          5.17         1.64 o                         
  -4  15   3        199.90        222.94         4.84 o                         
  -3  15   3        242.16        255.77         4.87 o                         
  -2  15   3        132.05        144.40         3.80 o                         
  -1  15   3          0.27         -0.44         0.92 o                         
   0  15   3          3.97          2.38         1.22 o                         
   1  15   3        202.54        218.57         4.59 o                         
   2  15   3         86.11         92.96         2.32 o                         
   3  15   3         57.72         68.31         1.86 o                         
   4  15   3         22.09         23.00         1.05 o                         
   5  15   3          0.40          0.42         0.37 o                         
   6  15   3         13.21         11.02         0.70 o                         
   7  15   3          7.55          8.65         1.21 o                         
  -9  16   3          0.79          1.87         0.70 o                         
  -8  16   3          0.01         -0.40         0.67 o                         
  -7  16   3         27.75         27.13         2.22 o                         
  -6  16   3          0.74          0.06         1.02 o                         
  -5  16   3         28.70         29.02         1.57 o                         
  -4  16   3          9.72          5.57         1.04 o                         
  -3  16   3        270.29        284.98         5.34 o                         
  -2  16   3         66.08         57.65         1.92 o                         
  -1  16   3         94.85        113.28         3.02 o                         
   0  16   3        130.34        130.87         3.85 o                         
   1  16   3         19.29         18.74         1.35 o                         
   2  16   3          0.58          1.24         0.58 o                         
   3  16   3          0.28         -0.06         0.41 o                         
   4  16   3         30.91         26.46         2.04 o                         
   5  16   3         23.73         22.87         0.97 o                         
   6  16   3          3.06          2.18         0.51 o                         
  -8  17   3          0.01         -0.69         0.69 o                         
  -7  17   3          5.04         11.81         1.41 o                         
  -6  17   3          3.80          3.33         1.00 o                         
  -5  17   3         21.85         28.09         2.08 o                         
  -4  17   3         10.72         10.04         1.41 o                         
  -3  17   3         27.93         30.44         1.59 o                         
  -2  17   3          2.31          0.57         0.88 o                         
  -1  17   3         36.44         45.85         1.77 o                         
   0  17   3         26.31         31.50         1.39 o                         
   1  17   3         66.44         70.62         2.46 o                         
   2  17   3        101.67        109.15         3.32 o                         
   3  17   3          4.30          2.89         0.71 o                         
   4  17   3          0.31          0.17         0.71 o                         
   5  17   3          0.02          0.95         0.43 o                         
   6  17   3         10.09         12.19         0.81 o                         
  -8  18   3          0.02         -0.41         0.69 o                         
  -7  18   3          0.10         -0.08         0.84 o                         
  -6  18   3          0.95          0.99         0.73 o                         
  -5  18   3          6.20          3.17         0.81 o                         
  -4  18   3         27.48         31.70         1.74 o                         
  -3  18   3        262.56        265.10         6.48 o                         
  -2  18   3          9.89          7.48         1.87 o                         
  -1  18   3         71.14         80.24         2.37 o                         
   0  18   3         45.71         50.66         2.51 o                         
   1  18   3         68.62         80.68         3.26 o                         
   2  18   3          1.07          0.38         0.59 o                         
   3  18   3          1.47         -0.12         1.04 o                         
   4  18   3          3.25          2.81         0.52 o                         
   5  18   3          0.12         -0.35         0.42 o                         
  -7  19   3          2.68          9.97         1.92 o                         
  -6  19   3          0.10         -0.18         0.70 o                         
  -5  19   3         13.89         13.86         1.30 o                         
  -4  19   3         33.46         32.32         2.28 o                         
  -3  19   3         15.16         17.95         1.46 o                         
  -2  19   3          9.78          6.62         1.04 o                         
  -1  19   3         14.95         18.30         1.23 o                         
   0  19   3         10.22         12.01         1.08 o                         
   1  19   3          7.11          5.93         0.93 o                         
   2  19   3          0.00          0.00         0.57 o                         
   3  19   3          7.49          6.19         0.83 o                         
   4  19   3          2.08          3.25         0.87 o                         
  -6  20   3          0.23          0.19         0.90 o                         
  -5  20   3          0.87          1.74         0.91 o                         
  -4  20   3          1.82          0.87         0.78 o                         
  -3  20   3          9.43          6.64         1.81 o                         
  -2  20   3          8.78          5.69         1.26 o                         
  -1  20   3          0.00          0.34         0.61 o                         
   0  20   3          0.85          0.81         0.49 o                         
   1  20   3          1.04          0.60         0.45 o                         
   2  20   3         13.28         12.03         0.86 o                         
   3  20   3          0.23          0.54         0.45 o                         
  -5  21   3         16.59          7.55         3.02 o                         
  -4  21   3          4.18          6.64         2.11 o                         
  -3  21   3          1.05          0.30         0.81 o                         
  -2  21   3          0.27          0.20         0.81 o                         
  -1  21   3         71.98         68.98         3.25 o                         
   0  21   3         22.39         23.88         1.16 o                         
   1  21   3          6.45          7.11         1.66 o                         
   2  21   3          1.89          1.83         0.56 o                         
  -2  22   3          5.26          4.47         2.42 o                         
  -1  22   3         20.13         19.34         3.47 o                         
 -11   0   4         47.45         42.58         2.72 o                         
 -10   0   4        202.31        195.66         6.52 o                         
  -9   0   4         15.16         10.01         1.81 o                         
  -8   0   4          0.00          2.72         1.51 o                         
  -7   0   4        170.90        196.95         8.61 o                         
  -6   0   4       1389.61       1361.42        43.75 o                         
  -5   0   4        515.27        601.38        25.77 o                         
  -4   0   4        369.77        397.49        12.49 o                         
  -3   0   4        166.26        204.93         6.71 o                         
  -2   0   4       2479.79       2884.74       121.47 o                         
  -1   0   4         54.78         62.41         2.66 o                         
   0   0   4        208.63        183.26         8.17 o                         
   1   0   4       3655.15       3664.43       153.65 o                         
   2   0   4          4.99          3.62         0.91 o                         
   3   0   4         27.99         37.90         1.68 o                         
   4   0   4         31.20         29.81         1.44 o                         
   5   0   4         51.12         41.53         3.10 o                         
   6   0   4         11.80         14.55         2.26 o                         
   7   0   4        119.13        120.89         4.83 o                         
   8   0   4         15.29         21.27         1.73 o                         
   9   0   4        284.93        292.29         9.19 o                         
 -12   1   4        194.71        188.60         8.77 o                         
 -11   1   4         12.66         11.53         1.38 o                         
 -10   1   4          7.00          6.37         0.99 o                         
  -9   1   4          0.73          0.60         1.81 o                         
  -8   1   4          6.37          5.58         0.67 o                         
  -7   1   4         24.21         25.29         1.06 o                         
  -6   1   4         22.67         24.76         1.81 o                         
  -5   1   4        136.82        159.07         4.43 o                         
  -4   1   4       1388.50       1562.11        29.62 o                         
  -3   1   4        283.84        344.14         6.87 o                         
  -2   1   4        608.74        690.60        14.80 o                         
  -1   1   4       1570.13       1353.13        31.34 o                         
   0   1   4         14.31         32.32         1.28 o                         
   1   1   4         97.01        105.93         3.42 o                         
   2   1   4       1400.19       1336.31        39.70 o                         
   3   1   4        537.64        497.97         8.86 o                         
   4   1   4         91.48         90.58         1.99 o                         
   5   1   4         18.37         15.19         1.17 o                         
   6   1   4         32.07         34.47         1.67 o                         
   7   1   4         40.07         43.58         1.69 o                         
   8   1   4         12.73         18.92         1.12 o                         
   9   1   4          9.79         13.69         1.45 o                         
 -12   2   4          0.11          2.11         1.21 o                         
 -11   2   4         32.66         32.61         2.42 o                         
 -10   2   4        136.71        131.36         3.72 o                         
  -9   2   4         29.38         29.01         1.70 o                         
  -8   2   4         10.56         11.69         0.88 o                         
  -7   2   4         44.93         55.27         1.57 o                         
  -6   2   4       1290.98       1338.28        39.97 o                         
  -5   2   4         15.82         15.97         1.04 o                         
  -4   2   4        994.49       1035.05        20.94 o                         
  -3   2   4       1372.18       1463.19        32.34 o                         
  -2   2   4        972.19       1097.15        23.31 o                         
  -1   2   4        280.32        288.40         6.35 o                         
   0   2   4       1161.09       1101.44        32.78 o                         
   1   2   4        161.65        156.80         7.69 o                         
   2   2   4        617.35        560.60        16.94 o                         
   3   2   4        151.03        131.43         2.61 o                         
   4   2   4          0.01         -0.47         0.47 o                         
   5   2   4        124.08        121.58         2.79 o                         
   6   2   4          1.23          1.02         0.43 o                         
   7   2   4         12.02          9.35         1.01 o                         
   8   2   4          8.29         11.67         1.16 o                         
   9   2   4         14.82         19.34         1.31 o                         
 -12   3   4         10.89         11.17         1.81 o                         
 -11   3   4          1.22          0.45         0.83 o                         
 -10   3   4          0.05         -0.23         0.59 o                         
  -9   3   4          0.80          0.41         0.46 o                         
  -8   3   4        296.62        305.46         6.14 o                         
  -7   3   4          4.99          4.68         0.57 o                         
  -6   3   4        308.51        330.13         8.50 o                         
  -5   3   4        519.65        477.19        12.12 o                         
  -4   3   4          3.09          3.69         1.01 o                         
  -3   3   4        928.09        988.57        18.97 o                         
  -2   3   4         10.83         14.68         1.57 o                         
  -1   3   4        167.81        188.10         3.91 o                         
   0   3   4         41.56         44.85         2.11 o                         
   1   3   4         46.27         55.45         3.02 o                         
   2   3   4        176.67        167.44         7.56 o                         
   3   3   4        913.88        906.24        15.83 o                         
   4   3   4         12.41         15.21         1.02 o                         
   5   3   4         44.44         44.91         1.38 o                         
   6   3   4         10.12         10.85         1.24 o                         
   7   3   4         99.86         99.61         2.38 o                         
   8   3   4          0.01          0.28         0.51 o                         
   9   3   4          1.58          1.37         0.36 o                         
 -12   4   4         10.38          9.96         1.51 o                         
 -11   4   4          0.65         -0.10         1.66 o                         
 -10   4   4        400.72        424.37        11.74 o                         
  -9   4   4         60.32         56.80         1.92 o                         
  -8   4   4          8.54          9.56         0.99 o                         
  -7   4   4          0.02          0.00         0.48 o                         
  -6   4   4         16.70         17.61         1.21 o                         
  -5   4   4        134.61        125.64         3.36 o                         
  -4   4   4       1174.90       1324.37        32.67 o                         
  -3   4   4         38.10         41.96         2.00 o                         
  -2   4   4        919.42        967.93        18.51 o                         
  -1   4   4        735.39        725.78        15.53 o                         
   0   4   4         71.51         89.86         2.58 o                         
   1   4   4        449.91        382.01        16.36 o                         
   2   4   4         48.19         63.11         4.38 o                         
   3   4   4         70.02         69.35         1.82 o                         
   4   4   4        136.94        156.63         3.23 o                         
   5   4   4        287.07        324.41         6.02 o                         
   6   4   4          1.34          1.11         0.67 o                         
   7   4   4        440.44        508.49        11.50 o                         
   8   4   4          0.06         -0.21         0.47 o                         
   9   4   4          4.95          5.74         0.74 o                         
 -12   5   4          6.63          8.45         1.51 o                         
 -11   5   4          0.11         -0.91         1.21 o                         
 -10   5   4        267.02        298.97         7.79 o                         
  -9   5   4         26.82         31.05         1.76 o                         
  -8   5   4        176.98        181.30         3.96 o                         
  -7   5   4         25.82         23.78         1.06 o                         
  -6   5   4         93.36         78.11         3.06 o                         
  -5   5   4        446.46        450.75        19.52 o                         
  -4   5   4        549.37        555.37        14.16 o                         
  -3   5   4        127.82        153.66         4.09 o                         
  -2   5   4       1071.02       1107.84        21.09 o                         
  -1   5   4       1017.62       1012.98        21.61 o                         
   0   5   4          0.00          0.84         0.29 o                         
   1   5   4        124.61        114.83         5.14 o                         
   2   5   4         14.35         22.09         1.25 o                         
   3   5   4          4.65          2.39         0.68 o                         
   4   5   4        158.18        186.38         3.75 o                         
   5   5   4         18.02         17.06         1.04 o                         
   6   5   4          4.77         10.26         2.83 o                         
   7   5   4         15.88         19.66         1.60 o                         
   8   5   4          3.22          5.02         0.68 o                         
   9   5   4          0.80          0.18         0.36 o                         
 -12   6   4          1.21          2.72         0.91 o                         
 -11   6   4          2.35          1.99         0.88 o                         
 -10   6   4         10.30          8.94         1.22 o                         
  -9   6   4         31.38         36.26         2.66 o                         
  -8   6   4         15.38         18.57         1.66 o                         
  -7   6   4          3.22          2.88         0.70 o                         
  -6   6   4         58.56         68.83         2.06 o                         
  -5   6   4          0.25          0.54         0.98 o                         
  -4   6   4        607.81        666.81        16.92 o                         
  -3   6   4          0.77          3.62         0.91 o                         
  -2   6   4       2579.18       2710.34        56.06 o                         
  -1   6   4        283.36        271.91         6.30 o                         
   0   6   4         85.05         68.52         4.23 o                         
   1   6   4         15.64         17.51         1.21 o                         
   2   6   4          0.03         -0.09         0.97 o                         
   3   6   4         12.24         17.98         1.08 o                         
   4   6   4        133.25        137.65         3.33 o                         
   5   6   4         10.77         16.03         1.09 o                         
   6   6   4          0.03          1.34         0.53 o                         
   7   6   4         15.58         15.00         1.00 o                         
   8   6   4          0.81          0.80         0.47 o                         
   9   6   4          0.97          0.40         0.54 o                         
 -12   7   4          4.86          1.81         0.91 o                         
 -11   7   4          5.31          5.24         1.09 o                         
 -10   7   4         84.29         86.82         4.44 o                         
  -9   7   4          0.64          0.28         0.69 o                         
  -8   7   4        100.99        107.30         2.90 o                         
  -7   7   4          4.53          5.16         0.80 o                         
  -6   7   4         90.67         90.80         2.50 o                         
  -5   7   4          0.43          0.46         0.51 o                         
  -4   7   4         46.97         61.22         1.98 o                         
  -3   7   4          0.09          2.51         0.78 o                         
  -2   7   4         16.80         16.29         1.00 o                         
  -1   7   4        642.89        630.12        14.19 o                         
   0   7   4        107.30        114.90         3.85 o                         
   1   7   4        226.68        213.79         5.95 o                         
   2   7   4        149.68        152.86         4.73 o                         
   3   7   4         90.26         76.71         2.55 o                         
   4   7   4         82.25         89.19         2.18 o                         
   5   7   4        127.89        150.24         3.53 o                         
   6   7   4          8.19          8.07         0.82 o                         
   7   7   4         34.91         32.84         1.17 o                         
   8   7   4          8.40          9.05         0.78 o                         
 -12   8   4          0.10          0.00         0.91 o                         
 -11   8   4          0.00          0.59         0.79 o                         
 -10   8   4          1.73          0.95         0.56 o                         
  -9   8   4         52.95         56.16         2.12 o                         
  -8   8   4        262.65        256.23         6.69 o                         
  -7   8   4          3.19          8.53         1.67 o                         
  -6   8   4        105.80        109.42         2.83 o                         
  -5   8   4          1.35          1.87         0.61 o                         
  -4   8   4        110.54        129.61         3.23 o                         
  -3   8   4        397.64        396.10         8.15 o                         
  -2   8   4          1.03          4.21         0.87 o                         
  -1   8   4        472.47        447.49        11.93 o                         
   0   8   4         40.84         32.58         3.64 o                         
   1   8   4         11.46         16.50         2.18 o                         
   2   8   4         21.21         20.83         1.75 o                         
   3   8   4        191.37        197.07         3.95 o                         
   4   8   4         14.82         21.01         1.41 o                         
   5   8   4        414.83        442.03         8.07 o                         
   6   8   4         34.12         34.28         1.44 o                         
   7   8   4          2.57          2.71         0.52 o                         
   8   8   4          1.98          1.86         0.49 o                         
 -11   9   4          0.00         -0.47         0.67 o                         
 -10   9   4          7.72          5.88         0.99 o                         
  -9   9   4          7.94          7.80         1.06 o                         
  -8   9   4        404.31        453.76        14.22 o                         
  -7   9   4         60.51         58.88         2.21 o                         
  -6   9   4         80.40         89.51         2.52 o                         
  -5   9   4        357.15        316.89         6.33 o                         
  -4   9   4        163.47        178.14         3.72 o                         
  -3   9   4          0.48          2.73         0.54 o                         
  -2   9   4          2.73          4.62         1.37 o                         
  -1   9   4          3.08          1.60         1.87 o                         
   0   9   4        338.98        368.81        11.44 o                         
   1   9   4          0.28          1.08         0.70 o                         
   2   9   4         97.19         86.53         2.74 o                         
   3   9   4        485.36        501.83         9.91 o                         
   4   9   4        182.28        219.78         4.30 o                         
   5   9   4         12.09         16.23         1.05 o                         
   6   9   4          0.39         -0.03         0.53 o                         
   7   9   4          0.04          1.13         0.61 o                         
   8   9   4          0.82          0.47         0.51 o                         
 -11  10   4          1.44          0.82         0.52 o                         
 -10  10   4          9.83         13.58         1.35 o                         
  -9  10   4         31.22         33.73         1.59 o                         
  -8  10   4        100.03        108.10         3.29 o                         
  -7  10   4          6.61          7.11         1.16 o                         
  -6  10   4         61.65         62.79         2.02 o                         
  -5  10   4         17.20         18.57         1.25 o                         
  -4  10   4        971.63       1017.17        19.32 o                         
  -3  10   4         12.56         24.13         1.07 o                         
  -2  10   4         95.58        112.06         2.66 o                         
  -1  10   4         50.06         52.11         1.60 o                         
   0  10   4         85.81        113.74         3.24 o                         
   1  10   4         70.85         72.26         2.38 o                         
   2  10   4         94.50         77.41         2.92 o                         
   3  10   4         22.06         26.87         1.81 o                         
   4  10   4         95.27        107.00         2.81 o                         
   5  10   4          0.41          4.99         1.96 o                         
   6  10   4          5.45          6.09         1.66 o                         
   7  10   4         19.09         22.73         1.12 o                         
   8  10   4          0.02         -0.33         0.59 o                         
 -11  11   4          1.22          0.85         0.77 o                         
 -10  11   4          6.48          4.85         1.22 o                         
  -9  11   4         10.79         13.91         1.31 o                         
  -8  11   4         33.48         32.48         1.59 o                         
  -7  11   4         25.18         23.34         2.10 o                         
  -6  11   4         89.36         97.79         3.84 o                         
  -5  11   4        707.92        747.73        18.56 o                         
  -4  11   4        311.88        328.20         6.55 o                         
  -3  11   4         71.12         59.25         1.76 o                         
  -2  11   4         11.02          6.57         0.70 o                         
  -1  11   4         21.46         22.14         1.32 o                         
   0  11   4         12.63         15.43         0.95 o                         
   1  11   4        204.84        225.11         5.38 o                         
   2  11   4         94.23        108.75         3.06 o                         
   3  11   4        423.17        429.06        11.72 o                         
   4  11   4         29.67         46.89         1.73 o                         
   5  11   4        226.08        268.25         5.61 o                         
   6  11   4          5.84          4.90         0.61 o                         
   7  11   4          0.03          0.54         0.44 o                         
 -11  12   4          0.06         -0.38         1.05 o                         
 -10  12   4         45.65         48.41         1.73 o                         
  -9  12   4          0.03         -0.67         0.67 o                         
  -8  12   4         44.59         40.84         1.76 o                         
  -7  12   4         71.29         83.47         2.82 o                         
  -6  12   4         25.58         21.49         2.02 o                         
  -5  12   4          1.51          2.99         0.93 o                         
  -4  12   4        144.49        144.01         3.43 o                         
  -3  12   4         35.11         35.18         1.68 o                         
  -2  12   4        117.61        129.01         2.96 o                         
  -1  12   4          0.39          0.82         0.82 o                         
   0  12   4          0.92         -0.66         0.76 o                         
   1  12   4        291.53        292.04         6.79 o                         
   2  12   4         50.69         54.18         2.01 o                         
   3  12   4         17.92         22.32         1.34 o                         
   4  12   4         31.34         37.02         2.97 o                         
   5  12   4          3.10          1.17         0.49 o                         
   6  12   4          9.75         10.69         0.85 o                         
   7  12   4          1.48          1.53         0.39 o                         
 -10  13   4         26.74         23.62         1.23 o                         
  -9  13   4          0.24          0.33         0.92 o                         
  -8  13   4          0.01         -0.37         0.70 o                         
  -7  13   4         19.89         15.92         1.31 o                         
  -6  13   4          3.55          4.21         0.89 o                         
  -5  13   4         33.56         29.66         1.46 o                         
  -4  13   4        347.93        392.67         7.84 o                         
  -3  13   4         66.16         61.29         2.19 o                         
  -2  13   4          0.70          2.22         0.57 o                         
  -1  13   4         18.17         17.80         1.01 o                         
   0  13   4         64.63         84.16         2.26 o                         
   1  13   4        167.68        167.45         3.67 o                         
   2  13   4         33.74         37.14         2.38 o                         
   3  13   4         37.75         39.03         1.68 o                         
   4  13   4          5.87          3.61         0.92 o                         
   5  13   4         30.00         33.33         1.27 o                         
   6  13   4          9.63         10.86         0.94 o                         
   7  13   4          4.90          4.71         0.60 o                         
 -10  14   4          0.11          1.11         0.67 o                         
  -9  14   4         16.16         16.99         1.30 o                         
  -8  14   4          7.78         10.01         1.23 o                         
  -7  14   4          5.77          4.12         0.76 o                         
  -6  14   4        196.84        183.26         4.85 o                         
  -5  14   4          1.17          1.73         0.80 o                         
  -4  14   4         42.55         54.50         2.25 o                         
  -3  14   4        171.69        176.38         3.91 o                         
  -2  14   4         68.05         55.18         2.07 o                         
  -1  14   4         15.34         15.88         1.57 o                         
   0  14   4        126.61        135.96         3.05 o                         
   1  14   4          8.53          8.89         1.74 o                         
   2  14   4          1.15          1.08         0.40 o                         
   3  14   4         66.79         71.90         1.89 o                         
   4  14   4          0.22          1.07         0.50 o                         
   5  14   4         12.15         12.41         0.70 o                         
   6  14   4          4.50          3.74         0.53 o                         
  -9  15   4          6.51          3.23         0.60 o                         
  -8  15   4          3.29          1.27         0.70 o                         
  -7  15   4          0.30          1.29         0.86 o                         
  -6  15   4        144.37        151.13         3.91 o                         
  -5  15   4          6.88          8.68         1.29 o                         
  -4  15   4         53.10         58.55         1.93 o                         
  -3  15   4         34.86         38.75         1.70 o                         
  -2  15   4          3.24          2.48         0.76 o                         
  -1  15   4         58.64         64.20         2.11 o                         
   0  15   4         35.67         32.62         1.23 o                         
   1  15   4         48.65         50.91         1.48 o                         
   2  15   4          0.71          0.56         0.45 o                         
   3  15   4          2.76          1.78         0.53 o                         
   4  15   4          0.24          0.01         0.37 o                         
   5  15   4          9.12         11.73         0.73 o                         
   6  15   4          7.03          8.36         0.66 o                         
  -9  16   4          0.03         -0.67         0.67 o                         
  -8  16   4          0.60         -0.01         0.92 o                         
  -7  16   4          7.13          5.42         1.23 o                         
  -6  16   4         32.03         39.07         1.92 o                         
  -5  16   4         12.69         12.46         1.70 o                         
  -4  16   4          4.13          2.91         0.90 o                         
  -3  16   4          0.23          0.41         0.83 o                         
  -2  16   4         11.67          7.54         1.19 o                         
  -1  16   4         20.71         27.42         2.25 o                         
   0  16   4          0.25         -0.18         0.52 o                         
   1  16   4         11.62         18.37         1.24 o                         
   2  16   4         10.11          8.91         1.01 o                         
   3  16   4         10.19         11.79         0.72 o                         
   4  16   4          1.26          1.07         0.36 o                         
   5  16   4          2.97          3.32         0.52 o                         
  -8  17   4          0.44         -0.52         0.74 o                         
  -7  17   4          0.38          0.74         0.84 o                         
  -6  17   4          0.71          2.06         0.87 o                         
  -5  17   4          0.07          0.43         0.80 o                         
  -4  17   4         37.92         38.09         2.72 o                         
  -3  17   4         25.31         25.12         1.77 o                         
  -2  17   4          0.89          0.28         0.73 o                         
  -1  17   4         16.82         19.79         2.48 o                         
   0  17   4          0.41         -0.53         0.70 o                         
   1  17   4          0.95          1.15         1.06 o                         
   2  17   4          0.37          0.18         0.49 o                         
   3  17   4          0.60          0.47         0.40 o                         
   4  17   4          2.32          1.20         0.40 o                         
   5  17   4          0.77          2.46         0.61 o                         
  -7  18   4          3.43          1.28         0.80 o                         
  -6  18   4          0.10          0.77         0.82 o                         
  -5  18   4          5.41          3.27         0.83 o                         
  -4  18   4         24.47         19.12         1.46 o                         
  -3  18   4         13.38         14.64         1.44 o                         
  -2  18   4         44.07         43.31         2.09 o                         
  -1  18   4          3.47          2.17         0.68 o                         
   0  18   4          1.11          0.32         0.50 o                         
   1  18   4          0.00         -0.24         0.49 o                         
   2  18   4          0.48          0.14         0.57 o                         
   3  18   4          0.00          0.02         0.44 o                         
   4  18   4          0.00         -0.33         0.33 o                         
  -7  19   4          0.44         -0.60         1.81 o                         
  -6  19   4          0.66         -0.95         0.95 o                         
  -5  19   4          2.28          1.03         1.05 o                         
  -4  19   4          0.08          0.91         0.81 o                         
  -3  19   4          7.73          5.55         0.98 o                         
  -2  19   4          6.72          8.44         1.23 o                         
  -1  19   4         25.52         25.23         1.32 o                         
   0  19   4          0.40          0.48         0.65 o                         
   1  19   4          0.50          0.05         0.58 o                         
   2  19   4          0.74          0.72         0.47 o                         
   3  19   4          0.18          0.08         0.43 o                         
  -5  20   4          1.80          3.86         1.00 o                         
  -4  20   4          2.08          0.72         1.36 o                         
  -3  20   4          8.15         13.99         1.55 o                         
  -2  20   4          1.26          0.80         0.69 o                         
  -1  20   4         15.85         14.96         1.53 o                         
   0  20   4          0.68          0.55         0.49 o                         
   1  20   4          0.46         -0.48         0.48 o                         
   2  20   4          7.62          6.21         1.23 o                         
  -4  21   4          5.40          8.72         2.72 o                         
  -3  21   4          0.71          0.26         0.78 o                         
  -2  21   4          0.41         -0.51         0.80 o                         
  -1  21   4          0.54          1.01         0.74 o                         
   0  21   4          0.03         -0.28         0.70 o                         
 -12   1   5          4.64          1.21         1.21 o                         
 -11   1   5          3.38          4.06         0.80 o                         
 -10   1   5          0.79          0.94         0.55 o                         
  -9   1   5          4.64          6.94         0.75 o                         
  -8   1   5         12.37         11.30         0.93 o                         
  -7   1   5        207.25        225.46         5.11 o                         
  -6   1   5       1278.21       1325.81        28.06 o                         
  -5   1   5        192.44        197.63         5.93 o                         
  -4   1   5        156.26        186.29         5.17 o                         
  -3   1   5        130.95        137.00         5.65 o                         
  -2   1   5        325.54        274.62         8.34 o                         
  -1   1   5        497.83        507.19         9.01 o                         
   0   1   5        339.10        379.70        11.56 o                         
   1   1   5          3.46          2.93         0.91 o                         
   2   1   5         40.08         43.81         1.36 o                         
   3   1   5         80.86         71.77         1.75 o                         
   4   1   5         60.83         66.94         1.64 o                         
   5   1   5          0.09          1.92         0.60 o                         
   6   1   5          0.18          0.99         0.60 o                         
   7   1   5          2.85          3.76         0.89 o                         
   8   1   5          0.35          0.73         0.51 o                         
 -12   2   5          0.16          0.30         0.91 o                         
 -11   2   5         31.03         30.39         1.96 o                         
 -10   2   5          3.28          0.87         0.70 o                         
  -9   2   5          4.51          2.05         0.59 o                         
  -8   2   5         20.23         21.68         1.05 o                         
  -7   2   5        349.28        368.91         7.25 o                         
  -6   2   5          0.18          1.28         0.47 o                         
  -5   2   5       1630.49       1906.60        40.21 o                         
  -4   2   5          0.05         -0.91         1.36 o                         
  -3   2   5         15.24         21.42         1.66 o                         
  -2   2   5        644.04        620.98        16.38 o                         
  -1   2   5       1207.33       1159.78        20.13 o                         
   0   2   5        923.00        996.47        29.88 o                         
   1   2   5         66.44         78.12         2.50 o                         
   2   2   5        126.19        109.96         2.28 o                         
   3   2   5         21.10         22.85         1.41 o                         
   4   2   5         28.25         30.36         1.25 o                         
   5   2   5         63.11         69.33         1.87 o                         
   6   2   5         47.50         43.08         1.44 o                         
   7   2   5          0.64          0.91         0.51 o                         
   8   2   5          1.45          0.34         0.48 o                         
 -12   3   5          0.15          0.91         0.91 o                         
 -11   3   5         98.35         93.80         3.42 o                         
 -10   3   5          1.99          1.18         1.09 o                         
  -9   3   5         32.08         32.33         1.30 o                         
  -8   3   5         63.48         77.58         2.02 o                         
  -7   3   5         12.09         11.20         0.81 o                         
  -6   3   5        556.25        534.56        10.35 o                         
  -5   3   5        258.46        281.78         6.31 o                         
  -4   3   5         84.56        122.83         4.75 o                         
  -3   3   5        313.30        280.21         9.17 o                         
  -2   3   5        288.04        366.38        11.49 o                         
  -1   3   5          0.41          1.11         0.30 o                         
   0   3   5        817.77        794.35        23.84 o                         
   1   3   5         22.59         19.87         1.77 o                         
   2   3   5         14.83         17.68         1.07 o                         
   3   3   5        101.43         93.34         2.25 o                         
   4   3   5         46.28         34.44         1.31 o                         
   5   3   5          4.65          3.37         0.81 o                         
   6   3   5        116.76        137.28         3.17 o                         
   7   3   5          4.20          6.81         0.87 o                         
   8   3   5          0.34         -0.40         0.45 o                         
 -12   4   5          3.55          0.60         0.91 o                         
 -11   4   5          0.01          0.99         0.72 o                         
 -10   4   5         55.76         60.92         2.69 o                         
  -9   4   5         13.85         12.80         1.34 o                         
  -8   4   5        102.46         99.77         3.13 o                         
  -7   4   5          4.65          2.31         0.48 o                         
  -6   4   5         13.08         14.73         1.03 o                         
  -5   4   5        188.07        204.49         4.76 o                         
  -4   4   5        477.85        473.39        10.54 o                         
  -3   4   5        120.75        165.40         5.23 o                         
  -2   4   5        652.29        695.41        16.64 o                         
  -1   4   5        621.90        590.28        18.11 o                         
   0   4   5        433.92        392.18        11.99 o                         
   1   4   5         75.27         90.03         3.35 o                         
   2   4   5         43.08         43.99         2.03 o                         
   3   4   5         82.09         78.73         2.30 o                         
   4   4   5          2.58          0.60         0.71 o                         
   5   4   5         29.35         28.66         1.17 o                         
   6   4   5        177.24        168.81         4.27 o                         
   7   4   5          0.13         -0.23         0.49 o                         
   8   4   5         16.59         14.03         0.80 o                         
 -12   5   5         12.40         11.77         1.51 o                         
 -11   5   5         53.67         47.03         1.95 o                         
 -10   5   5         70.79         74.11         2.54 o                         
  -9   5   5         34.69         34.98         2.26 o                         
  -8   5   5         54.23         46.96         1.69 o                         
  -7   5   5          4.76          4.30         0.98 o                         
  -6   5   5         13.34         13.72         1.39 o                         
  -5   5   5        499.97        536.39        11.59 o                         
  -4   5   5        711.89        718.74        14.08 o                         
  -3   5   5        918.84        965.04        20.85 o                         
  -2   5   5        150.75        164.46         6.89 o                         
  -1   5   5          0.67          5.15         1.87 o                         
   0   5   5        107.22         76.37         3.12 o                         
   1   5   5         32.94         31.47         1.43 o                         
   2   5   5         17.92         22.39         1.24 o                         
   3   5   5         18.60         18.76         2.29 o                         
   4   5   5         12.62         13.28         0.98 o                         
   5   5   5         40.10         45.46         2.25 o                         
   6   5   5         13.72         15.25         0.97 o                         
   7   5   5          0.80          0.65         0.45 o                         
   8   5   5          5.38          6.95         0.83 o                         
 -12   6   5          0.00          0.34         0.78 o                         
 -11   6   5        121.94        115.37         3.35 o                         
 -10   6   5          0.18          0.03         0.69 o                         
  -9   6   5        610.81        663.02        17.12 o                         
  -8   6   5        250.04        223.45         5.18 o                         
  -7   6   5         22.28         20.82         1.33 o                         
  -6   6   5         91.45         78.40         2.25 o                         
  -5   6   5         20.65         21.46         1.18 o                         
  -4   6   5        433.05        397.00         7.77 o                         
  -3   6   5         50.65         46.47         2.17 o                         
  -2   6   5        223.04        217.21         4.84 o                         
  -1   6   5         22.48         28.11         1.49 o                         
   0   6   5        251.84        256.85         6.02 o                         
   1   6   5        195.43        214.94         4.24 o                         
   2   6   5          1.25          2.51         1.35 o                         
   3   6   5          3.37          1.45         0.59 o                         
   4   6   5         45.40         52.93         3.60 o                         
   5   6   5          8.49          9.82         1.25 o                         
   6   6   5          3.35          1.13         0.55 o                         
   7   6   5          0.17          0.29         0.45 o                         
   8   6   5         14.19         11.00         1.08 o                         
 -12   7   5          0.58          0.75         0.78 o                         
 -11   7   5         21.13         23.49         1.35 o                         
 -10   7   5          8.94          8.45         1.23 o                         
  -9   7   5        169.70        181.91         7.69 o                         
  -8   7   5         14.34         17.96         1.39 o                         
  -7   7   5        243.58        258.90         5.89 o                         
  -6   7   5          8.22         13.45         0.92 o                         
  -5   7   5        341.64        346.87         6.85 o                         
  -4   7   5        124.38        137.10         3.11 o                         
  -3   7   5          2.36          5.04         0.96 o                         
  -2   7   5         97.69         99.48         3.08 o                         
  -1   7   5         25.06         24.46         1.29 o                         
   0   7   5        320.07        302.67         7.03 o                         
   1   7   5         88.10         92.73         2.28 o                         
   2   7   5        534.46        533.80         9.56 o                         
   3   7   5          2.63          2.27         0.86 o                         
   4   7   5       1100.94       1210.47        21.13 o                         
   5   7   5          4.64          5.54         1.25 o                         
   6   7   5         29.16         38.19         1.31 o                         
   7   7   5          0.44         -0.30         0.51 o                         
 -12   8   5          2.94          3.00         1.51 o                         
 -11   8   5          0.05          0.54         0.67 o                         
 -10   8   5          0.79         -0.03         0.67 o                         
  -9   8   5          4.86          7.61         1.14 o                         
  -8   8   5        668.98        699.53        15.08 o                         
  -7   8   5        153.80        177.20         3.75 o                         
  -6   8   5         81.88         84.92         2.32 o                         
  -5   8   5         30.15         35.31         1.27 o                         
  -4   8   5        148.97        166.19         3.29 o                         
  -3   8   5          0.34          1.34         0.54 o                         
  -2   8   5          1.21          0.20         1.07 o                         
  -1   8   5         25.43         33.37         1.58 o                         
   0   8   5        306.89        304.27         9.74 o                         
   1   8   5        116.55        135.20         3.55 o                         
   2   8   5        147.28        174.34         3.87 o                         
   3   8   5          0.35          2.23         0.71 o                         
   4   8   5        267.90        318.65         5.53 o                         
   5   8   5          9.37          8.26         0.89 o                         
   6   8   5          0.06         -0.49         0.52 o                         
   7   8   5          3.34          2.11         0.69 o                         
 -11   9   5          7.33          3.60         3.77 o                         
 -10   9   5          4.03          5.56         1.10 o                         
  -9   9   5         60.30         55.52         3.32 o                         
  -8   9   5         90.23         92.65         4.93 o                         
  -7   9   5        321.72        365.03         8.09 o                         
  -6   9   5         42.25         45.01         1.90 o                         
  -5   9   5          6.87         15.77         1.00 o                         
  -4   9   5          0.66          1.31         0.50 o                         
  -3   9   5          1.52          2.64         0.47 o                         
  -2   9   5         46.06         36.44         1.57 o                         
  -1   9   5        182.69        173.04         4.55 o                         
   0   9   5        224.65        197.61         8.93 o                         
   1   9   5          4.33          7.26         1.61 o                         
   2   9   5         21.89         34.00         1.76 o                         
   3   9   5          0.87          4.11         1.17 o                         
   4   9   5         89.76         88.95         2.72 o                         
   5   9   5          1.17          1.56         0.61 o                         
   6   9   5          7.31          3.02         1.16 o                         
   7   9   5          4.99          6.38         0.98 o                         
 -11  10   5          5.35          3.56         1.55 o                         
 -10  10   5          0.43          0.27         0.65 o                         
  -9  10   5         10.02         10.59         1.12 o                         
  -8  10   5          2.70         11.17         3.92 o                         
  -7  10   5        630.03        716.44        17.90 o                         
  -6  10   5         44.32         44.46         2.33 o                         
  -5  10   5        203.98        228.37         4.70 o                         
  -4  10   5          2.29          2.46         0.60 o                         
  -3  10   5         13.94         18.48         1.30 o                         
  -2  10   5         42.35         37.97         1.40 o                         
  -1  10   5          1.97          0.92         0.55 o                         
   0  10   5         69.46         71.58         3.62 o                         
   1  10   5          7.55          7.32         0.93 o                         
   2  10   5         72.27         68.07         2.06 o                         
   3  10   5         38.93         46.64         2.07 o                         
   4  10   5        176.40        183.92         3.74 o                         
   5  10   5         20.23         16.30         1.26 o                         
   6  10   5          7.68          9.38         0.89 o                         
   7  10   5          1.53         -0.11         0.75 o                         
 -11  11   5          1.13          0.02         0.59 o                         
 -10  11   5         13.85         12.62         1.30 o                         
  -9  11   5         18.55          9.20         1.25 o                         
  -8  11   5          4.72          4.00         0.88 o                         
  -7  11   5        166.47        200.75         4.76 o                         
  -6  11   5         14.61         11.89         1.26 o                         
  -5  11   5         58.36         47.95         1.70 o                         
  -4  11   5        115.58        115.18         2.54 o                         
  -3  11   5          0.51          0.98         0.76 o                         
  -2  11   5         68.68         56.94         2.01 o                         
  -1  11   5         16.28         13.87         1.12 o                         
   0  11   5         32.22         31.97         2.06 o                         
   1  11   5          0.08          0.27         0.61 o                         
   2  11   5        949.61       1007.64        19.39 o                         
   3  11   5         54.14         53.90         1.78 o                         
   4  11   5        135.35        169.45         4.21 o                         
   5  11   5          3.66          4.12         0.66 o                         
   6  11   5         20.01         20.08         1.18 o                         
 -10  12   5          1.49          1.49         0.57 o                         
  -9  12   5          0.08          0.62         0.57 o                         
  -8  12   5         27.87         26.10         1.66 o                         
  -7  12   5         29.58         28.33         1.53 o                         
  -6  12   5        335.40        383.42         7.71 o                         
  -5  12   5          0.72         -0.24         0.96 o                         
  -4  12   5          1.12         -0.96         0.96 o                         
  -3  12   5         87.80         92.34         2.54 o                         
  -2  12   5         17.95         16.12         1.07 o                         
  -1  12   5          1.26          0.21         0.76 o                         
   0  12   5         29.72         33.19         1.66 o                         
   1  12   5         36.85         41.00         3.84 o                         
   2  12   5         73.76         74.32         2.09 o                         
   3  12   5          1.62          3.29         0.66 o                         
   4  12   5          0.83          0.02         0.57 o                         
   5  12   5          2.73          3.10         0.57 o                         
   6  12   5          4.94          4.27         2.42 o                         
 -10  13   5          2.96          3.77         0.78 o                         
  -9  13   5          9.29         10.16         1.01 o                         
  -8  13   5         15.94         17.10         1.23 o                         
  -7  13   5        146.90        162.57         4.06 o                         
  -6  13   5          0.03          2.32         0.74 o                         
  -5  13   5         61.37         64.55         2.29 o                         
  -4  13   5         94.02         94.03         2.84 o                         
  -3  13   5         47.42         42.23         1.78 o                         
  -2  13   5         17.60         13.85         1.02 o                         
  -1  13   5          9.27         10.66         0.98 o                         
   0  13   5          0.15          0.89         0.46 o                         
   1  13   5         91.98        106.89         3.32 o                         
   2  13   5          8.72         11.80         1.04 o                         
   3  13   5         10.58         11.46         1.03 o                         
   4  13   5         16.65         21.14         1.18 o                         
   5  13   5          1.41          2.31         0.46 o                         
   6  13   5          4.71          3.65         0.57 o                         
 -10  14   5         20.41         21.81         1.68 o                         
  -9  14   5          8.02         10.21         1.06 o                         
  -8  14   5         13.51         14.60         1.22 o                         
  -7  14   5          9.26         11.89         1.72 o                         
  -6  14   5          1.71          0.80         1.13 o                         
  -5  14   5         29.50         29.44         1.73 o                         
  -4  14   5          1.46          1.25         0.87 o                         
  -3  14   5          4.63          3.79         1.35 o                         
  -2  14   5         29.10         26.86         1.42 o                         
  -1  14   5         38.79         45.89         1.70 o                         
   0  14   5        256.89        271.87         5.58 o                         
   1  14   5         16.27         11.55         1.03 o                         
   2  14   5         59.24         75.75         1.98 o                         
   3  14   5          6.52          8.94         0.72 o                         
   4  14   5          1.36          1.21         0.57 o                         
   5  14   5          3.40          4.98         0.63 o                         
  -9  15   5         29.91         29.64         1.81 o                         
  -8  15   5         25.88         31.42         1.64 o                         
  -7  15   5         10.52         11.32         1.31 o                         
  -6  15   5         14.44         16.64         2.58 o                         
  -5  15   5          0.06          0.46         0.94 o                         
  -4  15   5         73.52         65.66         2.07 o                         
  -3  15   5         22.89         15.36         1.50 o                         
  -2  15   5        230.79        250.72         8.54 o                         
  -1  15   5          0.11          1.39         1.27 o                         
   0  15   5        289.74        325.75         6.56 o                         
   1  15   5         14.48         16.26         1.05 o                         
   2  15   5         19.85         18.52         0.91 o                         
   3  15   5          1.56          0.59         0.38 o                         
   4  15   5          9.36          9.94         0.78 o                         
   5  15   5          2.20          1.14         0.65 o                         
  -8  16   5          3.01          2.27         0.84 o                         
  -7  16   5         14.17         17.15         1.54 o                         
  -6  16   5          0.36          0.79         1.04 o                         
  -5  16   5          4.65          3.18         0.98 o                         
  -4  16   5         16.60         12.16         2.01 o                         
  -3  16   5          6.11          4.47         1.23 o                         
  -2  16   5         29.84         36.24         3.84 o                         
  -1  16   5        133.90        142.38         4.20 o                         
   0  16   5          0.01          0.26         0.57 o                         
   1  16   5          0.02         -0.03         0.45 o                         
   2  16   5          6.39          4.38         0.53 o                         
   3  16   5          0.03         -0.16         0.37 o                         
   4  16   5          0.10         -0.28         0.65 o                         
  -8  17   5          7.43          6.15         1.15 o                         
  -7  17   5          1.57          2.19         0.84 o                         
  -6  17   5         25.78         30.25         1.79 o                         
  -5  17   5          6.90          7.19         1.44 o                         
  -4  17   5          1.81         -0.08         0.90 o                         
  -3  17   5         53.59         56.53         3.19 o                         
  -2  17   5         13.71         14.04         1.41 o                         
  -1  17   5          3.92          2.62         0.67 o                         
   0  17   5          3.63          4.72         1.09 o                         
   1  17   5          1.48          1.21         0.49 o                         
   2  17   5          1.54          0.03         0.43 o                         
   3  17   5          0.64         -0.26         0.46 o                         
  -7  18   5          0.78          0.95         0.80 o                         
  -6  18   5          0.37          1.38         0.98 o                         
  -5  18   5         20.62         21.10         2.45 o                         
  -4  18   5          0.28         -0.07         0.84 o                         
  -3  18   5          1.52          0.69         0.95 o                         
  -2  18   5         65.00         55.21         2.07 o                         
  -1  18   5          7.40         10.00         1.15 o                         
   0  18   5         62.49         56.53         1.98 o                         
   1  18   5          0.00         -0.11         0.51 o                         
   2  18   5          0.01          0.91         1.07 o                         
  -6  19   5          1.79          8.76         3.02 o                         
  -5  19   5          6.16          9.06         3.32 o                         
  -4  19   5          7.32          2.16         1.45 o                         
  -3  19   5          2.45          1.47         0.93 o                         
  -2  19   5          2.29          2.04         0.65 o                         
  -1  19   5         11.09          9.15         1.90 o                         
   0  19   5         45.04         46.10         1.72 o                         
   1  19   5          2.48          3.92         1.14 o                         
  -4  20   5          2.43          2.72         1.21 o                         
  -3  20   5          0.34          1.53         0.80 o                         
  -2  20   5          0.28         -0.12         0.62 o                         
  -1  20   5          0.19          0.93         0.59 o                         
   0  20   5          0.15          0.75         0.65 o                         
 -11   0   6          4.16          6.84         1.66 o                         
 -10   0   6          1.24          0.78         0.72 o                         
  -9   0   6        136.02        133.85         6.34 o                         
  -8   0   6        185.33        230.84         6.16 o                         
  -7   0   6        192.04        167.14         4.71 o                         
  -6   0   6         25.77         31.18         1.54 o                         
  -5   0   6        156.89        205.33         6.84 o                         
  -4   0   6         77.14         91.30         3.73 o                         
  -3   0   6       1011.00        871.21        21.87 o                         
  -2   0   6        791.26        741.68        18.40 o                         
  -1   0   6        303.80        277.63         8.76 o                         
   0   0   6        105.73        104.11         4.23 o                         
   1   0   6         81.25         67.81         3.81 o                         
   2   0   6          3.81          3.08         1.63 o                         
   3   0   6          2.76          3.81         0.89 o                         
   4   0   6        104.00        114.31         4.32 o                         
   5   0   6         79.39         95.32         3.81 o                         
   6   0   6          0.02          1.12         0.72 o                         
   7   0   6         31.77         26.56         1.51 o                         
 -11   1   6         12.76         10.83         1.09 o                         
 -10   1   6         33.00         34.51         1.70 o                         
  -9   1   6         23.54         25.53         1.18 o                         
  -8   1   6         88.04        107.50         2.82 o                         
  -7   1   6         65.70         80.12         1.94 o                         
  -6   1   6        126.35        145.55         2.93 o                         
  -5   1   6         10.92         12.81         1.02 o                         
  -4   1   6        224.20        228.85         5.33 o                         
  -3   1   6        198.92        193.84         4.09 o                         
  -2   1   6         54.35         52.39         1.49 o                         
  -1   1   6        823.08        727.52        13.98 o                         
   0   1   6          6.06          7.13         0.77 o                         
   1   1   6         65.48         63.72         2.70 o                         
   2   1   6        141.77        142.87         3.00 o                         
   3   1   6         97.96         76.93         1.77 o                         
   4   1   6          0.47          0.76         0.53 o                         
   5   1   6          1.65          1.81         0.66 o                         
   6   1   6          0.77          2.69         1.26 o                         
   7   1   6         11.81         11.51         0.89 o                         
 -12   2   6          3.24          0.00         2.42 o                         
 -11   2   6          0.32         -0.54         0.65 o                         
 -10   2   6          7.95          8.45         1.09 o                         
  -9   2   6        137.61        143.63         3.57 o                         
  -8   2   6         17.71         20.75         1.02 o                         
  -7   2   6         21.56         22.44         1.37 o                         
  -6   2   6         60.72         59.35         1.72 o                         
  -5   2   6        180.36        243.48         7.43 o                         
  -4   2   6         14.61         13.97         1.46 o                         
  -3   2   6        210.43        209.23         4.64 o                         
  -2   2   6          0.41          0.81         0.39 o                         
  -1   2   6        526.01        526.66        14.78 o                         
   0   2   6         61.93         56.29         4.03 o                         
   1   2   6         21.36         23.83         1.18 o                         
   2   2   6          0.01          0.87         0.52 o                         
   3   2   6          1.01          0.27         0.49 o                         
   4   2   6          1.18          0.69         0.45 o                         
   5   2   6          7.61          5.16         0.64 o                         
   6   2   6          0.28          0.22         0.51 o                         
   7   2   6         12.83         11.83         1.19 o                         
 -12   3   6        116.34        105.36         3.73 o                         
 -11   3   6         74.97         67.54         2.23 o                         
 -10   3   6         20.05         21.27         1.23 o                         
  -9   3   6          2.43          1.90         1.35 o                         
  -8   3   6          0.34          0.14         0.54 o                         
  -7   3   6          0.94          0.70         0.46 o                         
  -6   3   6         13.76         13.36         0.96 o                         
  -5   3   6        113.67        113.32         2.63 o                         
  -4   3   6          4.31         10.66         1.94 o                         
  -3   3   6        270.40        238.07         4.69 o                         
  -2   3   6         81.96         87.63         2.14 o                         
  -1   3   6          6.45         11.01         0.75 o                         
   0   3   6         37.05         39.11         2.05 o                         
   1   3   6        222.04        195.89         5.17 o                         
   2   3   6          1.48          1.17         0.55 o                         
   3   3   6          8.85          6.03         0.74 o                         
   4   3   6          0.00         -0.45         0.45 o                         
   5   3   6          2.13          3.75         0.65 o                         
   6   3   6          0.06          0.11         0.51 o                         
   7   3   6         33.58         35.96         1.30 o                         
 -12   4   6         62.27         59.47         4.08 o                         
 -11   4   6         12.32         10.45         1.51 o                         
 -10   4   6         91.96        101.39         4.83 o                         
  -9   4   6          0.65          1.21         0.87 o                         
  -8   4   6         13.04         14.48         1.11 o                         
  -7   4   6          5.00          6.64         0.86 o                         
  -6   4   6          3.72          2.72         0.74 o                         
  -5   4   6          0.00          1.60         0.47 o                         
  -4   4   6        449.07        481.88         8.59 o                         
  -3   4   6       1127.73       1104.03        21.03 o                         
  -2   4   6          5.65          3.58         0.68 o                         
  -1   4   6        605.91        545.40        10.64 o                         
   0   4   6         11.66         13.63         1.15 o                         
   1   4   6        133.76        125.17         3.07 o                         
   2   4   6          0.55          1.16         0.57 o                         
   3   4   6          0.42         -0.38         0.90 o                         
   4   4   6         25.01         27.73         1.20 o                         
   5   4   6          4.28          8.40         1.58 o                         
   6   4   6          5.25          5.74         1.12 o                         
   7   4   6          7.74          5.39         0.80 o                         
 -12   5   6         10.59         12.49         2.26 o                         
 -11   5   6        174.22        167.19         4.58 o                         
 -10   5   6          1.18          2.63         0.75 o                         
  -9   5   6         45.72         50.39         2.41 o                         
  -8   5   6         39.24         44.69         1.64 o                         
  -7   5   6        103.05        109.34         2.79 o                         
  -6   5   6          7.88          6.95         1.09 o                         
  -5   5   6         69.89         64.06         1.95 o                         
  -4   5   6        138.68        130.04         2.68 o                         
  -3   5   6          5.98         11.91         1.04 o                         
  -2   5   6        119.69        121.03         5.33 o                         
  -1   5   6        263.66        277.98         5.71 o                         
   0   5   6          0.00          0.81         0.74 o                         
   1   5   6         67.11         85.90         2.37 o                         
   2   5   6        117.51        111.36         2.80 o                         
   3   5   6         10.86          5.57         1.07 o                         
   4   5   6          0.00         -0.53         0.67 o                         
   5   5   6         52.94         48.50         2.22 o                         
   6   5   6          1.38          0.35         0.45 o                         
   7   5   6          3.85          5.16         1.93 o                         
 -12   6   6          3.48          6.29         1.96 o                         
 -11   6   6          1.93          1.48         0.49 o                         
 -10   6   6         13.08         10.96         1.22 o                         
  -9   6   6          0.00          0.37         0.46 o                         
  -8   6   6        176.44        170.88         4.12 o                         
  -7   6   6          0.44          1.73         0.60 o                         
  -6   6   6         69.06         90.33         2.16 o                         
  -5   6   6         51.31         42.96         1.35 o                         
  -4   6   6         55.36         69.17         1.69 o                         
  -3   6   6       1183.47       1187.19        24.71 o                         
  -2   6   6          2.57          3.76         0.62 o                         
  -1   6   6         23.20         21.17         1.27 o                         
   0   6   6        326.23        334.09         7.59 o                         
   1   6   6         43.30         42.72         1.62 o                         
   2   6   6         20.52         21.44         2.12 o                         
   3   6   6          0.67          1.21         0.57 o                         
   4   6   6         19.82         23.17         1.73 o                         
   5   6   6          6.54          5.48         0.70 o                         
   6   6   6          6.42          5.19         0.61 o                         
   7   6   6          0.87          0.92         0.61 o                         
 -12   7   6          0.07          0.65         0.72 o                         
 -11   7   6          2.10          2.38         0.61 o                         
 -10   7   6        163.69        169.58         4.59 o                         
  -9   7   6         79.35         86.20         2.40 o                         
  -8   7   6         16.26         18.93         1.04 o                         
  -7   7   6        107.17        128.21         2.86 o                         
  -6   7   6         11.04         11.18         0.92 o                         
  -5   7   6        356.35        400.08         7.98 o                         
  -4   7   6         80.36         75.40         2.59 o                         
  -3   7   6          0.41          3.72         0.86 o                         
  -2   7   6          0.89          0.96         0.96 o                         
  -1   7   6         25.33         27.26         1.96 o                         
   0   7   6         53.76         57.09         3.36 o                         
   1   7   6        275.76        266.00         6.22 o                         
   2   7   6         71.70         73.58         2.13 o                         
   3   7   6          9.69          6.48         0.83 o                         
   4   7   6          8.92          5.38         0.87 o                         
   5   7   6          2.22          1.20         0.65 o                         
   6   7   6          0.13          0.19         0.57 o                         
 -11   8   6          9.57          7.25         1.51 o                         
 -10   8   6         22.86         23.84         1.64 o                         
  -9   8   6         91.23         87.33         2.72 o                         
  -8   8   6          6.94          5.92         0.80 o                         
  -7   8   6         93.20         84.91         2.13 o                         
  -6   8   6          2.85          4.83         0.78 o                         
  -5   8   6        175.26        170.08         3.39 o                         
  -4   8   6         32.44         35.63         1.81 o                         
  -3   8   6          6.88         12.84         2.52 o                         
  -2   8   6          3.45          3.72         0.67 o                         
  -1   8   6         37.71         40.43         1.94 o                         
   0   8   6         33.44         35.24         2.96 o                         
   1   8   6        459.44        466.03        12.75 o                         
   2   8   6          6.77         10.68         2.44 o                         
   3   8   6         17.59         16.61         1.64 o                         
   4   8   6          3.68          2.64         0.81 o                         
   5   8   6         14.30         12.25         0.96 o                         
   6   8   6          2.37          1.59         0.57 o                         
 -11   9   6          4.17          2.98         1.08 o                         
 -10   9   6         14.86         13.84         1.27 o                         
  -9   9   6         10.29         13.10         1.19 o                         
  -8   9   6          1.69          0.92         0.60 o                         
  -7   9   6          1.13          3.07         1.15 o                         
  -6   9   6        474.74        542.16         9.72 o                         
  -5   9   6        261.98        292.83         5.48 o                         
  -4   9   6          0.18         -0.20         0.53 o                         
  -3   9   6         14.60          8.91         0.82 o                         
  -2   9   6          5.12          8.10         2.86 o                         
  -1   9   6          0.14          0.25         0.53 o                         
   0   9   6          6.59          3.97         0.73 o                         
   1   9   6         71.88         83.95         6.62 o                         
   2   9   6         67.42         78.84         5.45 o                         
   3   9   6         38.35         26.35         2.18 o                         
   4   9   6          3.24          2.58         0.67 o                         
   5   9   6         20.85         21.73         1.96 o                         
   6   9   6          2.57          2.07         0.75 o                         
 -11  10   6         17.47         16.34         1.05 o                         
 -10  10   6          0.34          0.46         0.59 o                         
  -9  10   6         10.81         12.67         1.20 o                         
  -8  10   6          0.02          0.00         0.59 o                         
  -7  10   6        234.88        239.72         5.12 o                         
  -6  10   6         82.43         88.37         2.36 o                         
  -5  10   6        100.72         98.21         2.24 o                         
  -4  10   6          1.70          2.43         0.50 o                         
  -3  10   6          0.42          0.57         0.55 o                         
  -2  10   6          7.71          6.35         0.93 o                         
  -1  10   6          2.26          0.04         0.78 o                         
   0  10   6         26.52         24.19         1.24 o                         
   1  10   6        195.89        216.35         8.20 o                         
   2  10   6         62.80         78.95         4.71 o                         
   3  10   6          4.76         10.61         1.19 o                         
   4  10   6          1.44          0.83         0.55 o                         
   5  10   6          1.46          1.21         0.46 o                         
   6  10   6          0.16         -0.38         0.57 o                         
 -11  11   6          3.93          2.45         0.94 o                         
 -10  11   6          0.12          0.07         0.59 o                         
  -9  11   6         10.62         13.12         1.23 o                         
  -8  11   6          1.44          0.27         0.88 o                         
  -7  11   6         33.70         38.51         1.74 o                         
  -6  11   6         35.53         38.44         1.53 o                         
  -5  11   6         41.87         48.90         1.66 o                         
  -4  11   6          6.66          6.77         0.94 o                         
  -3  11   6         19.23         25.79         1.39 o                         
  -2  11   6          0.12          0.34         0.52 o                         
  -1  11   6          2.66          3.06         0.88 o                         
   0  11   6          2.72          4.65         1.26 o                         
   1  11   6        149.73        176.76         4.31 o                         
   2  11   6          2.46          1.29         0.59 o                         
   3  11   6          7.78          9.19         1.05 o                         
   4  11   6          0.07          0.17         0.50 o                         
   5  11   6         65.75         59.11         2.90 o                         
 -10  12   6         27.92         26.79         1.27 o                         
  -9  12   6          4.14          3.30         0.78 o                         
  -8  12   6         12.76         16.35         1.29 o                         
  -7  12   6         33.53         30.50         1.39 o                         
  -6  12   6          4.74          5.67         1.50 o                         
  -5  12   6        107.86         96.95         2.89 o                         
  -4  12   6          0.14          0.26         0.69 o                         
  -3  12   6          6.88          5.70         1.31 o                         
  -2  12   6          0.14          1.10         0.53 o                         
  -1  12   6          0.00          1.40         0.86 o                         
   0  12   6          4.24          3.52         0.96 o                         
   1  12   6          0.07          0.17         0.61 o                         
   2  12   6          0.05          0.23         0.63 o                         
   3  12   6        153.52        174.21         5.43 o                         
   4  12   6          0.16          0.37         0.38 o                         
   5  12   6          0.40          0.91         0.57 o                         
 -10  13   6         19.79         19.63         1.81 o                         
  -9  13   6          0.02          0.93         0.89 o                         
  -8  13   6         29.80         30.50         1.39 o                         
  -7  13   6         16.53         19.86         1.48 o                         
  -6  13   6         21.92         25.15         3.18 o                         
  -5  13   6          0.74          0.44         0.91 o                         
  -4  13   6         71.36         69.13         2.44 o                         
  -3  13   6         64.82         75.83         2.42 o                         
  -2  13   6          0.10         -0.18         0.50 o                         
  -1  13   6         16.05         16.35         1.32 o                         
   0  13   6          4.96          7.40         1.57 o                         
   1  13   6          3.54          2.33         0.86 o                         
   2  13   6          1.45          1.16         0.57 o                         
   3  13   6         63.07         60.76         1.59 o                         
   4  13   6         18.60         16.21         1.22 o                         
  -9  14   6          3.43          2.65         1.10 o                         
  -8  14   6          0.87          0.83         0.69 o                         
  -7  14   6          9.01          3.85         0.81 o                         
  -6  14   6          8.18          6.20         1.18 o                         
  -5  14   6         43.64         42.18         1.93 o                         
  -4  14   6         50.52         48.90         2.40 o                         
  -3  14   6          3.08          2.52         1.09 o                         
  -2  14   6          2.07          3.61         0.81 o                         
  -1  14   6        162.57        158.42         3.98 o                         
   0  14   6          0.05          0.73         0.97 o                         
   1  14   6         11.97         14.16         0.87 o                         
   2  14   6          7.22          6.36         0.86 o                         
   3  14   6          6.60          6.24         1.28 o                         
   4  14   6         13.28         14.30         0.77 o                         
  -9  15   6         21.00         22.29         4.00 o                         
  -8  15   6          3.85          4.87         1.81 o                         
  -7  15   6          4.15          3.50         1.06 o                         
  -6  15   6         22.81         25.56         1.47 o                         
  -5  15   6          2.58          0.91         0.84 o                         
  -4  15   6          0.82          1.88         1.38 o                         
  -3  15   6         24.52         24.01         2.07 o                         
  -2  15   6          0.02          0.03         0.92 o                         
  -1  15   6        106.37        116.62         5.56 o                         
   0  15   6          2.37          1.73         0.54 o                         
   1  15   6         41.42         41.24         2.14 o                         
   2  15   6          0.00         -0.23         0.39 o                         
   3  15   6          0.71         -0.30         0.38 o                         
  -8  16   6         41.44         41.28         1.82 o                         
  -7  16   6         21.58         20.86         2.64 o                         
  -6  16   6          2.30          2.30         0.83 o                         
  -5  16   6         16.83         16.25         1.56 o                         
  -4  16   6          0.73          1.11         1.38 o                         
  -3  16   6         41.06         34.49         2.46 o                         
  -2  16   6          1.42          0.57         0.77 o                         
  -1  16   6         66.68         72.82         2.43 o                         
   0  16   6          6.91          3.67         0.69 o                         
   1  16   6         11.76         18.93         1.03 o                         
   2  16   6          0.13         -0.10         0.43 o                         
   3  16   6          0.18         -0.16         0.47 o                         
  -7  17   6          1.98          2.72         1.23 o                         
  -6  17   6         11.20         12.06         2.17 o                         
  -5  17   6          4.93          1.15         0.86 o                         
  -4  17   6          1.17          0.97         0.98 o                         
  -3  17   6         11.19         12.96         3.17 o                         
  -2  17   6         64.89         61.24         4.43 o                         
  -1  17   6         33.77         28.82         1.49 o                         
   0  17   6          0.07         -0.33         0.59 o                         
   1  17   6          3.45          2.60         0.62 o                         
   2  17   6          1.21          2.31         0.70 o                         
  -6  18   6          1.66         -0.19         3.47 o                         
  -5  18   6          1.75          1.57         1.00 o                         
  -4  18   6          6.48          5.90         1.66 o                         
  -3  18   6        145.31        128.42         4.56 o                         
  -2  18   6          0.06          0.84         0.94 o                         
  -1  18   6         22.43         21.62         1.41 o                         
   0  18   6          4.93          1.81         0.57 o                         
   1  18   6          6.34          6.32         1.01 o                         
  -4  19   6          1.59          0.50         0.94 o                         
  -3  19   6         64.46         57.69         3.02 o                         
  -2  19   6          0.40         -0.53         0.78 o                         
  -1  19   6          0.32          0.03         0.94 o                         
 -12   1   7          0.10          2.42         1.21 o                         
 -11   1   7          1.00          1.66         0.85 o                         
 -10   1   7         23.82         24.76         2.42 o                         
  -9   1   7          0.97          1.48         0.69 o                         
  -8   1   7          6.40          4.44         1.45 o                         
  -7   1   7          4.53          5.66         0.96 o                         
  -6   1   7         12.36         18.65         1.36 o                         
  -5   1   7         55.73         62.83         2.07 o                         
  -4   1   7        384.67        435.27         8.61 o                         
  -3   1   7         32.70         30.85         1.19 o                         
  -2   1   7         97.65         80.60         1.91 o                         
  -1   1   7         10.25         11.03         1.31 o                         
   0   1   7          0.39         -0.47         0.54 o                         
   1   1   7         20.93         19.12         1.28 o                         
   2   1   7          3.46          4.76         1.19 o                         
   3   1   7         10.25         10.67         1.03 o                         
   4   1   7        151.00        148.95         3.05 o                         
   5   1   7          0.23          0.22         0.63 o                         
   6   1   7          4.96          2.30         0.73 o                         
 -12   2   7          5.66          4.23         1.21 o                         
 -11   2   7          4.02          4.53         1.00 o                         
 -10   2   7          0.76          0.25         1.27 o                         
  -9   2   7         32.73         28.00         1.46 o                         
  -8   2   7        103.10        103.31         2.75 o                         
  -7   2   7          0.32         -0.10         0.62 o                         
  -6   2   7         20.41         20.56         1.93 o                         
  -5   2   7         10.47          9.96         1.73 o                         
  -4   2   7         89.17         74.21         1.96 o                         
  -3   2   7         50.04         52.86         2.63 o                         
  -2   2   7        241.31        215.14         4.11 o                         
  -1   2   7        188.51        186.65         4.03 o                         
   0   2   7         53.95         52.00         1.69 o                         
   1   2   7         20.61         20.87         1.01 o                         
   2   2   7         95.29         82.71         2.29 o                         
   3   2   7         30.84         37.41         1.32 o                         
   4   2   7          0.02         -0.04         0.51 o                         
   5   2   7          4.51          3.76         0.71 o                         
   6   2   7          0.30         -0.24         0.57 o                         
 -12   3   7          4.52          1.21         1.21 o                         
 -11   3   7          3.65          4.50         1.06 o                         
 -10   3   7         57.16         56.40         1.84 o                         
  -9   3   7          4.62          8.72         1.09 o                         
  -8   3   7          0.29          0.72         0.53 o                         
  -7   3   7         11.71         17.31         1.09 o                         
  -6   3   7          0.01         -0.26         0.77 o                         
  -5   3   7         24.70         21.07         1.33 o                         
  -4   3   7         12.15          7.83         0.87 o                         
  -3   3   7        221.58        215.48         4.09 o                         
  -2   3   7        104.49        118.82         2.72 o                         
  -1   3   7          3.17          5.09         1.15 o                         
   0   3   7         17.84          8.85         0.82 o                         
   1   3   7        108.27        113.59         3.20 o                         
   2   3   7          0.24          0.96         0.91 o                         
   3   3   7         25.42         25.01         1.32 o                         
   4   3   7        120.50         95.01         2.13 o                         
   5   3   7          0.09         -0.17         0.63 o                         
   6   3   7          1.95          0.86         0.83 o                         
 -12   4   7          0.26          0.60         1.21 o                         
 -11   4   7          0.01         -0.25         0.57 o                         
 -10   4   7          7.67          8.01         0.97 o                         
  -9   4   7          2.88          2.21         0.59 o                         
  -8   4   7          0.62          0.56         0.57 o                         
  -7   4   7          9.76         10.94         1.18 o                         
  -6   4   7          5.99          0.98         0.83 o                         
  -5   4   7         88.02         90.89         2.44 o                         
  -4   4   7        556.91        517.72        10.24 o                         
  -3   4   7          2.85          2.32         0.78 o                         
  -2   4   7        654.44        625.00        13.73 o                         
  -1   4   7        153.73        164.92         3.64 o                         
   0   4   7        431.24        460.05        12.83 o                         
   1   4   7         13.82         12.36         1.53 o                         
   2   4   7         15.32         14.40         1.14 o                         
   3   4   7         15.31         16.13         1.13 o                         
   4   4   7         10.55         12.33         1.35 o                         
   5   4   7          0.23          0.02         0.57 o                         
   6   4   7         17.00         19.26         1.43 o                         
 -12   5   7          0.00         -0.60         0.91 o                         
 -11   5   7          0.04          0.29         0.47 o                         
 -10   5   7          1.37          1.74         0.43 o                         
  -9   5   7         25.56         28.15         1.32 o                         
  -8   5   7          0.15          1.31         0.57 o                         
  -7   5   7          0.01         -0.53         0.53 o                         
  -6   5   7        173.01        201.00         4.19 o                         
  -5   5   7        106.58        113.52         2.64 o                         
  -4   5   7        110.01        121.95         3.13 o                         
  -3   5   7         13.89         13.85         0.96 o                         
  -2   5   7         41.39         52.46         1.55 o                         
  -1   5   7          0.44          1.00         0.50 o                         
   0   5   7         58.86         50.26         2.27 o                         
   1   5   7         23.97         27.45         1.93 o                         
   2   5   7        316.02        319.42         7.42 o                         
   3   5   7          6.86          4.76         0.87 o                         
   4   5   7         26.08         22.41         1.38 o                         
   5   5   7          2.60          2.13         0.65 o                         
 -11   6   7          0.92          1.42         0.95 o                         
 -10   6   7         22.84         16.14         0.99 o                         
  -9   6   7         13.28         18.51         1.06 o                         
  -8   6   7         30.34         21.88         1.01 o                         
  -7   6   7          0.31          0.90         0.42 o                         
  -6   6   7        130.29        128.21         2.86 o                         
  -5   6   7         11.12         11.19         1.03 o                         
  -4   6   7        732.82        684.77        13.21 o                         
  -3   6   7          2.74          3.19         0.70 o                         
  -2   6   7         28.77         35.53         1.25 o                         
  -1   6   7         23.99         25.56         1.31 o                         
   0   6   7          8.27          2.85         1.09 o                         
   1   6   7          1.26          1.10         0.65 o                         
   2   6   7         61.57         66.48         5.06 o                         
   3   6   7          2.83          3.46         0.91 o                         
   4   6   7          4.40          1.55         0.50 o                         
   5   6   7          1.95          2.26         0.82 o                         
 -11   7   7          0.19         -0.05         0.48 o                         
 -10   7   7         14.43         13.23         0.92 o                         
  -9   7   7          0.02          0.64         0.50 o                         
  -8   7   7          3.30          2.75         0.50 o                         
  -7   7   7         91.88        105.48         2.60 o                         
  -6   7   7        294.58        316.73         6.44 o                         
  -5   7   7         42.91         45.41         1.92 o                         
  -4   7   7         10.97         12.81         1.09 o                         
  -3   7   7         28.25         29.22         1.25 o                         
  -2   7   7        106.74        107.05         2.74 o                         
  -1   7   7         18.44         21.92         1.32 o                         
   0   7   7         13.71         10.59         1.05 o                         
   1   7   7         71.63         71.91         2.62 o                         
   2   7   7        401.62        419.20        28.30 o                         
   3   7   7          1.24          2.40         1.21 o                         
   4   7   7          3.16          2.35         0.65 o                         
   5   7   7          0.38          0.29         0.57 o                         
 -11   8   7          3.14          2.29         0.62 o                         
 -10   8   7          9.38          7.97         0.82 o                         
  -9   8   7          0.52         -0.10         0.92 o                         
  -8   8   7         26.16         24.39         1.06 o                         
  -7   8   7          0.49          0.72         0.49 o                         
  -6   8   7          2.91          9.33         1.27 o                         
  -5   8   7         16.75         16.57         1.19 o                         
  -4   8   7        258.38        243.28         6.02 o                         
  -3   8   7          2.66          1.08         0.89 o                         
  -2   8   7          2.63          0.98         0.85 o                         
  -1   8   7         12.07          9.57         2.04 o                         
   0   8   7          7.53          4.51         0.71 o                         
   1   8   7          1.00          0.47         0.74 o                         
   2   8   7        355.84        387.82        10.38 o                         
   3   8   7          3.10          3.38         0.81 o                         
   4   8   7          7.11          2.81         0.80 o                         
   5   8   7          2.18          2.44         2.11 o                         
 -11   9   7          2.17          1.70         1.36 o                         
 -10   9   7          1.65          1.21         0.64 o                         
  -9   9   7          8.69         11.78         0.96 o                         
  -8   9   7        100.59        112.20         3.30 o                         
  -7   9   7         59.15         68.31         1.94 o                         
  -6   9   7        180.11        205.00         4.76 o                         
  -5   9   7          0.23          0.85         0.48 o                         
  -4   9   7         25.01         35.04         2.01 o                         
  -3   9   7          6.69          6.00         1.22 o                         
  -2   9   7         85.88         83.86         2.34 o                         
  -1   9   7          5.22          6.77         1.55 o                         
   0   9   7        194.93        224.95         8.46 o                         
   1   9   7         17.39         18.48         1.33 o                         
   2   9   7          0.00         -0.06         0.57 o                         
   3   9   7          2.49          2.42         1.51 o                         
   4   9   7         22.85         22.54         1.18 o                         
   5   9   7          1.81          0.97         0.53 o                         
 -10  10   7         17.41         13.52         1.05 o                         
  -9  10   7          8.49          9.35         1.02 o                         
  -8  10   7         39.24         42.80         1.52 o                         
  -7  10   7          0.14         -0.45         0.52 o                         
  -6  10   7        189.09        202.84         4.41 o                         
  -5  10   7          4.86          5.01         1.82 o                         
  -4  10   7         77.89         74.41         2.11 o                         
  -3  10   7          2.32          3.18         0.76 o                         
  -2  10   7          4.74          5.67         1.27 o                         
  -1  10   7          1.48          1.88         0.70 o                         
   0  10   7        297.32        277.34        11.18 o                         
   1  10   7         26.65         27.99         1.68 o                         
   2  10   7         14.11          9.98         0.82 o                         
   3  10   7          0.48          0.35         0.41 o                         
   4  10   7         28.64         25.70         1.04 o                         
 -10  11   7          2.36          3.32         1.21 o                         
  -9  11   7         18.67         16.67         1.23 o                         
  -8  11   7        127.14        123.37         3.54 o                         
  -7  11   7         37.67         36.06         2.00 o                         
  -6  11   7         50.10         47.60         1.67 o                         
  -5  11   7         19.91         23.02         1.21 o                         
  -4  11   7         13.33         17.36         1.16 o                         
  -3  11   7          9.63         10.02         1.06 o                         
  -2  11   7        121.15        117.76         2.88 o                         
  -1  11   7          1.66          1.30         1.09 o                         
   0  11   7          1.42          3.07         0.78 o                         
   1  11   7          3.02          1.70         0.47 o                         
   2  11   7          3.86          2.93         0.46 o                         
   3  11   7          9.64          8.74         0.79 o                         
   4  11   7          4.74          6.25         0.66 o                         
 -10  12   7         38.41         36.78         1.81 o                         
  -9  12   7         26.48         28.15         2.11 o                         
  -8  12   7          6.69          9.09         1.43 o                         
  -7  12   7          0.04          1.14         0.73 o                         
  -6  12   7         92.83         95.38         3.43 o                         
  -5  12   7         20.09         18.24         1.20 o                         
  -4  12   7          1.17          0.49         1.09 o                         
  -3  12   7          5.17          3.92         0.79 o                         
  -2  12   7          2.05          0.59         0.52 o                         
  -1  12   7          4.35          5.29         0.84 o                         
   0  12   7        113.09         94.49         3.16 o                         
   1  12   7          0.09         -0.27         0.48 o                         
   2  12   7         62.78         73.73         2.11 o                         
   3  12   7          1.13          2.78         0.87 o                         
  -9  13   7         20.38         23.89         1.38 o                         
  -8  13   7        120.66        105.83         5.68 o                         
  -7  13   7          2.07          1.07         0.68 o                         
  -6  13   7         41.79         31.33         1.61 o                         
  -5  13   7          9.67         11.10         1.39 o                         
  -4  13   7        143.79        150.69         7.31 o                         
  -3  13   7          2.83          1.37         1.18 o                         
  -2  13   7        106.21        113.04         3.66 o                         
  -1  13   7          0.04         -0.03         0.52 o                         
   0  13   7          0.84          0.65         0.54 o                         
   1  13   7          3.52          4.37         0.65 o                         
   2  13   7         25.44         19.77         0.89 o                         
   3  13   7          1.91          0.40         0.38 o                         
  -9  14   7         36.98         39.86         2.42 o                         
  -8  14   7          8.54          8.71         1.96 o                         
  -7  14   7          5.75          4.84         1.64 o                         
  -6  14   7         20.78         19.11         1.32 o                         
  -5  14   7         27.27         24.09         2.22 o                         
  -4  14   7         96.04         85.11         2.90 o                         
  -3  14   7          0.27         -0.64         0.65 o                         
  -2  14   7        107.42        118.43         3.49 o                         
  -1  14   7          0.75          0.08         0.50 o                         
   0  14   7          6.97          7.12         1.74 o                         
   1  14   7          0.00          0.75         0.45 o                         
   2  14   7         16.69         20.83         1.33 o                         
  -8  15   7         30.73         30.35         1.71 o                         
  -7  15   7          1.81          0.08         0.90 o                         
  -6  15   7         10.39          9.01         1.22 o                         
  -5  15   7          0.21         -0.86         0.86 o                         
  -4  15   7         10.21          9.91         1.73 o                         
  -3  15   7         13.51          9.04         1.56 o                         
  -2  15   7          8.35          6.51         1.61 o                         
  -1  15   7          0.22          0.64         0.67 o                         
   0  15   7         19.02         22.70         2.22 o                         
   1  15   7          0.53          0.60         0.48 o                         
   2  15   7          0.03          0.64         0.67 o                         
  -7  16   7          6.58          5.07         1.24 o                         
  -6  16   7         27.96         24.17         4.08 o                         
  -5  16   7          1.75          0.00         0.74 o                         
  -4  16   7         30.02         21.95         1.69 o                         
  -3  16   7          0.49          1.51         1.36 o                         
  -2  16   7        110.52         99.82         3.83 o                         
  -1  16   7          4.93          2.42         1.28 o                         
   0  16   7          2.85          0.94         0.94 o                         
   1  16   7          0.87         -0.60         0.91 o                         
  -6  17   7         11.71          3.90         1.16 o                         
  -5  17   7          0.00          0.23         0.86 o                         
  -4  17   7         52.91         48.32         2.72 o                         
  -3  17   7          2.27          2.87         1.96 o                         
  -2  17   7          7.76          3.62         1.51 o                         
  -1  17   7          2.04          0.68         0.78 o                         
 -12   0   8          3.30          3.32         1.21 o                         
 -11   0   8         53.02         57.68         3.32 o                         
 -10   0   8          4.15          6.64         1.81 o                         
  -9   0   8        150.86        138.99         8.91 o                         
  -8   0   8          4.72          5.44         1.38 o                         
  -7   0   8         15.07         24.79         2.13 o                         
  -6   0   8         26.37         30.97         2.10 o                         
  -5   0   8        739.75        821.00        20.37 o                         
  -4   0   8          7.36         13.86         1.29 o                         
  -3   0   8       1838.63       1855.27        45.35 o                         
  -2   0   8        205.47        216.98         7.69 o                         
  -1   0   8        305.33        291.00        11.04 o                         
   0   0   8        123.28        138.81         9.52 o                         
   1   0   8        130.48        112.39         4.83 o                         
   2   0   8          0.12         -0.60         2.11 o                         
   3   0   8         42.14         48.92         3.62 o                         
   4   0   8         19.78         17.51         2.72 o                         
 -12   1   8          7.59          4.16         0.72 o                         
 -11   1   8          0.42         -0.64         0.64 o                         
 -10   1   8          4.13          7.70         1.16 o                         
  -9   1   8        290.61        303.43        10.67 o                         
  -8   1   8         27.53         36.34         2.66 o                         
  -7   1   8        151.81        140.48         4.07 o                         
  -6   1   8         40.85         48.90         1.76 o                         
  -5   1   8        228.14        236.34         4.48 o                         
  -4   1   8        153.38        160.44         4.00 o                         
  -3   1   8       1927.58       2013.06        34.71 o                         
  -2   1   8          5.93          8.82         1.48 o                         
  -1   1   8         97.03         90.43         3.84 o                         
   0   1   8         15.13         13.01         1.07 o                         
   1   1   8        165.13        174.76         7.42 o                         
   2   1   8          5.56          6.31         2.26 o                         
   3   1   8         16.38         19.87         2.02 o                         
   4   1   8          0.41          2.18         1.66 o                         
 -11   2   8         10.72         10.20         0.98 o                         
 -10   2   8         10.30         12.14         1.91 o                         
  -9   2   8        116.30        132.66         3.78 o                         
  -8   2   8          0.89          0.31         0.72 o                         
  -7   2   8          0.47          4.66         2.26 o                         
  -6   2   8          3.44          7.29         0.89 o                         
  -5   2   8        221.26        207.07         4.01 o                         
  -4   2   8          0.09          0.30         0.57 o                         
  -3   2   8          3.29          8.05         0.84 o                         
  -2   2   8         13.08         21.32         1.06 o                         
  -1   2   8        749.37        773.95        15.05 o                         
   0   2   8         61.93         71.33         3.27 o                         
   1   2   8         74.89         74.15         2.60 o                         
   2   2   8          1.58          1.46         0.74 o                         
   3   2   8         12.29         11.46         1.38 o                         
   4   2   8          0.12          0.25         1.05 o                         
 -11   3   8          0.73          1.01         0.52 o                         
 -10   3   8          0.96          0.30         0.70 o                         
  -9   3   8         34.82         38.79         2.38 o                         
  -8   3   8         22.15         23.21         1.54 o                         
  -7   3   8        829.57        847.96        16.23 o                         
  -6   3   8         17.77         21.35         1.07 o                         
  -5   3   8        898.60        967.95        20.75 o                         
  -4   3   8         24.63         22.68         0.97 o                         
  -3   3   8         29.01         34.25         1.17 o                         
  -2   3   8          0.10          3.24         2.19 o                         
  -1   3   8          3.77          6.42         0.94 o                         
   0   3   8          0.19          1.96         1.07 o                         
   1   3   8        246.22        244.22         7.47 o                         
   2   3   8         17.41         15.27         1.28 o                         
   3   3   8         12.30          6.97         1.48 o                         
   4   3   8          0.82          0.40         1.08 o                         
 -11   4   8         11.70          9.40         1.16 o                         
 -10   4   8          0.28         -0.53         0.54 o                         
  -9   4   8         51.81         50.32         1.68 o                         
  -8   4   8         35.92         44.83         1.88 o                         
  -7   4   8        160.09        183.63         4.30 o                         
  -6   4   8         21.03         20.36         1.79 o                         
  -5   4   8          4.33          5.63         0.80 o                         
  -4   4   8          4.00          1.16         1.38 o                         
  -3   4   8          0.42         -0.72         0.90 o                         
  -2   4   8         38.08         39.91         1.73 o                         
  -1   4   8        919.52        918.09        19.47 o                         
   0   4   8          0.56          0.44         0.53 o                         
   1   4   8         16.64         15.94         2.81 o                         
   2   4   8          0.39          0.48         0.70 o                         
   3   4   8          6.27          8.39         1.04 o                         
   4   4   8          1.95          2.78         1.00 o                         
 -11   5   8          2.34          0.54         0.94 o                         
 -10   5   8          2.73          0.87         0.49 o                         
  -9   5   8          4.09          3.80         0.60 o                         
  -8   5   8          8.61          9.56         0.94 o                         
  -7   5   8        133.64        121.27         3.06 o                         
  -6   5   8         30.39         31.69         1.24 o                         
  -5   5   8        219.94        237.85         5.00 o                         
  -4   5   8         21.03         19.67         0.96 o                         
  -3   5   8          0.96          0.98         0.43 o                         
  -2   5   8         27.01         23.59         1.13 o                         
  -1   5   8        286.77        336.28         7.59 o                         
   0   5   8         23.36         29.88         1.45 o                         
   1   5   8         24.70         15.28         1.75 o                         
   2   5   8         19.16         19.66         2.28 o                         
   3   5   8         20.44         14.33         1.39 o                         
   4   5   8          1.19         -0.34         1.06 o                         
 -11   6   8         35.00         31.95         2.11 o                         
 -10   6   8          2.89          6.95         1.45 o                         
  -9   6   8         11.59          9.83         0.91 o                         
  -8   6   8          1.78          3.78         1.81 o                         
  -7   6   8        108.33        112.11         2.83 o                         
  -6   6   8          9.16          8.97         0.97 o                         
  -5   6   8         73.74         74.37         2.06 o                         
  -4   6   8          0.41          0.23         0.41 o                         
  -3   6   8         81.36         95.03         2.33 o                         
  -2   6   8         11.06         10.24         0.95 o                         
  -1   6   8          0.43          2.35         0.81 o                         
   0   6   8         74.42         73.37         2.09 o                         
   1   6   8          2.14         -0.53         0.53 o                         
   2   6   8          5.81         10.26         1.10 o                         
   3   6   8         22.26         22.44         1.52 o                         
   4   6   8          3.65          2.26         0.85 o                         
 -11   7   8          0.99          1.21         0.60 o                         
 -10   7   8          2.62          2.00         0.81 o                         
  -9   7   8         89.55         95.14         2.45 o                         
  -8   7   8         37.54         39.46         1.51 o                         
  -7   7   8        119.50        118.77         2.94 o                         
  -6   7   8         10.60         10.46         0.95 o                         
  -5   7   8          7.01          5.05         0.81 o                         
  -4   7   8          4.10          6.24         1.37 o                         
  -3   7   8         73.09         57.16         2.81 o                         
  -2   7   8         48.86         57.70         2.32 o                         
  -1   7   8        128.17        116.13         2.86 o                         
   0   7   8         21.04         20.42         1.29 o                         
   1   7   8         13.76         16.02         2.09 o                         
   2   7   8         12.21         10.24         1.04 o                         
   3   7   8         22.83         23.42         1.82 o                         
   4   7   8          3.44          1.66         0.85 o                         
 -10   8   8          4.07          1.96         0.85 o                         
  -9   8   8         21.50         27.23         1.58 o                         
  -8   8   8         56.66         62.45         1.80 o                         
  -7   8   8         12.37         15.41         1.02 o                         
  -6   8   8          0.64          0.18         0.46 o                         
  -5   8   8         33.72         29.72         1.15 o                         
  -4   8   8          0.84          0.59         0.64 o                         
  -3   8   8          3.60          2.26         0.50 o                         
  -2   8   8          5.28          7.89         1.48 o                         
  -1   8   8         66.64         66.99         2.15 o                         
   0   8   8          9.04          9.04         1.17 o                         
   1   8   8         28.18         35.82         1.69 o                         
   2   8   8          0.08          0.00         0.71 o                         
   3   8   8          2.15          2.68         0.51 o                         
 -10   9   8          0.13         -0.27         0.62 o                         
  -9   9   8         10.87          7.80         1.02 o                         
  -8   9   8          1.06          1.30         0.90 o                         
  -7   9   8        244.91        218.40         5.02 o                         
  -6   9   8         13.14         14.21         1.13 o                         
  -5   9   8          3.97          4.15         0.74 o                         
  -4   9   8          2.29          1.95         0.60 o                         
  -3   9   8          2.90          2.89         0.72 o                         
  -2   9   8          4.34          5.22         0.81 o                         
  -1   9   8         23.59         25.53         1.37 o                         
   0   9   8          3.41          4.74         0.99 o                         
   1   9   8          3.64          1.21         1.02 o                         
   2   9   8          0.34          0.08         0.59 o                         
   3   9   8          2.99          6.71         1.21 o                         
 -10  10   8         14.98         16.78         1.28 o                         
  -9  10   8         16.10         15.64         1.15 o                         
  -8  10   8         19.07         21.37         1.55 o                         
  -7  10   8         82.45         82.21         2.55 o                         
  -6  10   8          9.66          9.46         1.02 o                         
  -5  10   8          5.52          3.38         0.92 o                         
  -4  10   8          0.21          0.35         0.51 o                         
  -3  10   8          0.00          1.66         1.07 o                         
  -2  10   8          1.90          1.06         0.74 o                         
  -1  10   8         64.17         62.08         1.84 o                         
   0  10   8         11.51         11.62         0.99 o                         
   1  10   8         10.47          4.38         0.79 o                         
   2  10   8          5.23          7.63         1.66 o                         
   3  10   8         48.95         57.89         2.45 o                         
  -9  11   8          1.19          1.54         0.65 o                         
  -8  11   8          1.84          1.07         0.57 o                         
  -7  11   8         10.09          7.74         1.20 o                         
  -6  11   8          1.04          1.66         0.55 o                         
  -5  11   8         27.69         21.61         1.24 o                         
  -4  11   8          2.29          1.24         0.53 o                         
  -3  11   8         58.61         57.87         2.13 o                         
  -2  11   8          8.41          6.95         1.18 o                         
  -1  11   8          1.48          4.38         0.83 o                         
   0  11   8         17.17         22.73         1.35 o                         
   1  11   8          1.79          2.27         0.65 o                         
   2  11   8          6.33          6.53         1.21 o                         
  -9  12   8         57.03         45.76         2.10 o                         
  -8  12   8          0.30          0.75         0.62 o                         
  -7  12   8          2.45          0.94         0.62 o                         
  -6  12   8          0.99          0.37         1.19 o                         
  -5  12   8         21.33         15.42         1.20 o                         
  -4  12   8          0.37          0.62         0.64 o                         
  -3  12   8         42.96         44.49         2.53 o                         
  -2  12   8          1.45          1.03         0.49 o                         
  -1  12   8         20.52         22.63         1.26 o                         
   0  12   8          0.22          0.00         0.48 o                         
   1  12   8          0.00          0.03         0.47 o                         
   2  12   8          3.98         -0.23         0.94 o                         
  -8  13   8          0.05         -0.57         0.57 o                         
  -7  13   8          6.31          8.70         1.13 o                         
  -6  13   8          0.01          0.43         0.91 o                         
  -5  13   8         52.16         45.37         2.13 o                         
  -4  13   8          1.88          1.69         0.64 o                         
  -3  13   8         40.95         27.30         1.28 o                         
  -2  13   8          0.00         -0.12         0.67 o                         
  -1  13   8          0.50          1.03         0.50 o                         
   0  13   8          0.05         -0.60         0.61 o                         
   1  13   8         45.00         48.20         1.70 o                         
  -7  14   8          2.17          1.43         0.70 o                         
  -6  14   8          0.97          0.43         0.72 o                         
  -5  14   8          4.23          2.94         2.40 o                         
  -4  14   8          0.06         -0.41         0.76 o                         
  -3  14   8          4.08          4.51         0.91 o                         
  -2  14   8          0.94          1.31         0.67 o                         
  -1  14   8          6.40          8.98         1.05 o                         
   0  14   8          1.38          1.09         0.77 o                         
  -6  15   8          2.13          0.69         0.72 o                         
  -5  15   8          1.19          0.36         0.88 o                         
  -4  15   8          2.45          0.16         0.80 o                         
  -3  15   8          3.98          1.51         0.86 o                         
  -2  15   8          0.59          3.92         3.02 o                         
  -1  15   8         11.01         15.31         1.59 o                         
  -4  16   8          1.75          0.85         1.05 o                         
  -3  16   8          6.97          1.41         0.81 o                         
 -11   1   9          3.39          1.87         0.44 o                         
 -10   1   9          0.94         -0.03         0.33 o                         
  -9   1   9          0.00         -0.11         0.35 o                         
  -8   1   9         12.23         13.76         0.83 o                         
  -7   1   9          0.10          0.67         0.40 o                         
  -6   1   9         18.64         19.90         0.89 o                         
  -5   1   9          1.44          6.16         0.68 o                         
  -4   1   9         21.79         18.23         1.11 o                         
  -3   1   9         22.75         27.12         1.48 o                         
  -2   1   9          6.32          9.26         0.86 o                         
  -1   1   9          0.68         -0.14         0.45 o                         
   0   1   9         31.51         23.97         1.36 o                         
   1   1   9          6.91          5.41         1.29 o                         
   2   1   9          1.57          1.99         2.87 o                         
   3   1   9          4.28          1.15         1.00 o                         
 -11   2   9          0.77         -0.39         0.44 o                         
 -10   2   9          0.81          0.47         0.35 o                         
  -9   2   9          0.45         -0.11         0.48 o                         
  -8   2   9          0.68          1.93         0.39 o                         
  -7   2   9          0.25          0.19         0.35 o                         
  -6   2   9        320.49        363.95         6.59 o                         
  -5   2   9         25.04         31.29         1.15 o                         
  -4   2   9        290.20        315.58         5.78 o                         
  -3   2   9          1.54          1.15         0.41 o                         
  -2   2   9          8.11          9.05         0.92 o                         
  -1   2   9         60.00         60.98         2.05 o                         
   0   2   9          2.56          0.75         0.49 o                         
   1   2   9          0.80         -0.19         0.65 o                         
   2   2   9         38.92         27.48         1.81 o                         
   3   2   9          0.00          0.00         1.21 o                         
 -11   3   9          5.99          3.13         1.36 o                         
 -10   3   9          2.48          1.41         0.57 o                         
  -9   3   9          1.25          0.44         0.78 o                         
  -8   3   9          7.01          6.35         0.81 o                         
  -7   3   9          4.21          4.11         0.71 o                         
  -6   3   9        326.32        349.48         7.11 o                         
  -5   3   9         25.03         25.60         0.99 o                         
  -4   3   9        267.09        279.62         5.12 o                         
  -3   3   9        120.03        131.48         2.92 o                         
  -2   3   9         57.78         48.77         1.53 o                         
  -1   3   9          0.00          0.03         0.53 o                         
   0   3   9          2.98          5.74         0.99 o                         
   1   3   9         27.20         23.84         1.28 o                         
   2   3   9          9.23         10.35         1.67 o                         
   3   3   9          4.01          2.72         1.21 o                         
 -10   4   9         16.58         12.29         0.96 o                         
  -9   4   9          1.49          0.71         0.41 o                         
  -8   4   9         10.05         12.13         1.12 o                         
  -7   4   9         13.45         12.99         1.18 o                         
  -6   4   9         82.04         94.07         3.19 o                         
  -5   4   9          7.50         10.21         0.74 o                         
  -4   4   9         13.58         12.30         0.84 o                         
  -3   4   9          0.14          0.92         0.41 o                         
  -2   4   9         55.17         57.91         1.91 o                         
  -1   4   9         50.70         51.38         2.26 o                         
   0   4   9         20.90         21.92         1.19 o                         
   1   4   9         16.23         14.49         1.13 o                         
   2   4   9         11.09          5.29         0.98 o                         
 -10   5   9          1.97          0.02         0.61 o                         
  -9   5   9          0.27          0.75         0.41 o                         
  -8   5   9         39.78         43.66         1.39 o                         
  -7   5   9          1.18          1.87         0.84 o                         
  -6   5   9        370.80        360.85         8.16 o                         
  -5   5   9         27.29         30.47         1.06 o                         
  -4   5   9        141.50        140.14         3.81 o                         
  -3   5   9         19.45         27.30         1.03 o                         
  -2   5   9          2.33          7.47         1.28 o                         
  -1   5   9          6.85          4.10         0.71 o                         
   0   5   9         78.25         77.56         2.48 o                         
   1   5   9          1.43          0.41         0.51 o                         
   2   5   9         24.54         19.17         1.66 o                         
 -10   6   9        155.02        123.32         6.63 o                         
  -9   6   9          5.17          5.63         0.78 o                         
  -8   6   9        318.65        310.64         8.17 o                         
  -7   6   9          3.80          5.38         0.73 o                         
  -6   6   9         41.50         36.82         1.66 o                         
  -5   6   9          5.03          3.89         0.52 o                         
  -4   6   9         33.13         29.49         1.13 o                         
  -3   6   9          3.75          6.92         1.08 o                         
  -2   6   9        186.13        177.20         4.19 o                         
  -1   6   9         15.74         14.36         0.94 o                         
   0   6   9         94.08         73.75         2.35 o                         
   1   6   9          4.69          5.17         0.91 o                         
   2   6   9         27.36         21.74         2.11 o                         
 -10   7   9         33.81         28.88         1.25 o                         
  -9   7   9          0.67          1.12         0.41 o                         
  -8   7   9          0.64          2.05         0.61 o                         
  -7   7   9          6.18          8.58         0.81 o                         
  -6   7   9        105.04        101.27         2.29 o                         
  -5   7   9          3.73          3.41         0.57 o                         
  -4   7   9        212.03        207.08         7.85 o                         
  -3   7   9          1.45          0.82         0.61 o                         
  -2   7   9          1.88          1.63         0.46 o                         
  -1   7   9          9.95          8.04         0.91 o                         
   0   7   9         46.84         48.86         2.44 o                         
   1   7   9          3.99          1.81         0.54 o                         
   2   7   9          9.25          4.53         1.81 o                         
  -9   8   9         10.44         10.84         0.84 o                         
  -8   8   9         24.02         27.00         0.93 o                         
  -7   8   9          0.18          0.24         0.41 o                         
  -6   8   9         42.88         43.27         1.27 o                         
  -5   8   9          3.77          2.78         0.49 o                         
  -4   8   9          6.16          2.80         1.00 o                         
  -3   8   9          4.57          3.51         0.74 o                         
  -2   8   9         68.05         54.43         1.68 o                         
  -1   8   9         44.23         45.85         1.50 o                         
   0   8   9          2.20          3.69         0.80 o                         
   1   8   9          5.27          7.74         0.81 o                         
  -9   9   9          0.26          0.60         0.52 o                         
  -8   9   9          2.69          2.11         0.74 o                         
  -7   9   9          2.48          2.35         0.94 o                         
  -6   9   9         71.12         55.97         1.73 o                         
  -5   9   9          0.32          0.93         0.46 o                         
  -4   9   9        179.92        169.63         5.64 o                         
  -3   9   9          8.08          4.01         0.74 o                         
  -2   9   9         23.97         16.01         0.89 o                         
  -1   9   9          0.42          0.10         0.51 o                         
   0   9   9         57.67         62.09         4.53 o                         
   1   9   9          0.03         -0.18         0.60 o                         
  -8  10   9          0.14         -0.52         0.52 o                         
  -7  10   9          1.55          0.95         0.55 o                         
  -6  10   9         45.56         33.43         1.40 o                         
  -5  10   9          1.59          0.86         0.46 o                         
  -4  10   9         57.79         56.18         2.35 o                         
  -3  10   9          9.50          8.41         0.91 o                         
  -2  10   9         10.29         11.78         0.89 o                         
  -1  10   9         17.71         21.00         1.13 o                         
   0  10   9          3.84          2.64         1.83 o                         
  -8  11   9         14.27         14.73         1.55 o                         
  -7  11   9          0.34          0.19         0.83 o                         
  -6  11   9          8.95          9.90         0.98 o                         
  -5  11   9          0.01          0.66         0.57 o                         
  -4  11   9         41.17         45.51         1.69 o                         
  -3  11   9          0.02          0.08         0.55 o                         
  -2  11   9          9.70         15.17         1.68 o                         
  -1  11   9          0.25          0.60         0.49 o                         
   0  11   9         14.93         12.65         1.51 o                         
  -7  12   9          4.47          4.02         0.94 o                         
  -6  12   9          7.06         10.20         1.51 o                         
  -5  12   9          0.01         -0.72         0.72 o                         
  -4  12   9         20.87         20.67         1.28 o                         
  -3  12   9          1.51          1.56         0.48 o                         
  -2  12   9         30.12         29.35         2.72 o                         
  -1  12   9          3.59          1.68         0.72 o                         
  -6  13   9          9.46          7.55         1.81 o                         
  -5  13   9          0.31          0.52         0.72 o                         
  -4  13   9          6.74          7.85         1.51 o                         
  -3  13   9          6.36          7.25         1.51 o                         
  -2  13   9          0.11          0.60         1.21 o                         
  -9   0  10         30.96         37.91         1.67 o                         
  -8   0  10          1.03          0.28         0.79 o                         
  -7   0  10        162.99        155.98         4.24 o                         
  -6   0  10         28.64         30.01         1.33 o                         
  -5   0  10        217.38        188.63         5.06 o                         
  -4   0  10          3.06          4.25         0.85 o                         
  -3   0  10          5.56         13.78         1.38 o                         
  -2   0  10         13.96         11.83         1.16 o                         
  -1   0  10         30.16         28.09         1.81 o                         
   0   0  10          0.22         -0.60         0.91 o                         
   1   0  10         25.16         30.20         2.42 o                         
  -9   1  10          7.14          9.77         0.62 o                         
  -8   1  10          1.25          1.05         0.31 o                         
  -7   1  10        134.33        127.43         2.71 o                         
  -6   1  10         25.87         26.14         0.85 o                         
  -5   1  10         15.31         11.94         0.75 o                         
  -4   1  10        103.86        106.21         2.18 o                         
  -3   1  10         44.35         39.41         1.30 o                         
  -2   1  10         39.48         44.90         1.70 o                         
  -1   1  10         32.74         32.64         2.63 o                         
   0   1  10          0.21          0.60         0.72 o                         
   1   1  10          1.59          3.42         1.06 o                         
  -9   2  10         58.94         55.24         1.63 o                         
  -8   2  10          8.97         10.73         0.63 o                         
  -7   2  10          2.09          0.98         0.39 o                         
  -6   2  10          2.51          3.95         0.51 o                         
  -5   2  10         27.25         35.73         1.05 o                         
  -4   2  10          2.40          1.26         0.43 o                         
  -3   2  10          0.10          1.07         0.47 o                         
  -2   2  10          6.50          6.60         0.88 o                         
  -1   2  10         54.28         47.03         1.73 o                         
   0   2  10          5.37          6.17         1.38 o                         
  -9   3  10          0.17          0.66         0.32 o                         
  -8   3  10          6.99          7.09         0.80 o                         
  -7   3  10         10.75          9.85         0.64 o                         
  -6   3  10          4.50          4.37         0.48 o                         
  -5   3  10         35.88         30.13         0.98 o                         
  -4   3  10          3.38          2.49         0.39 o                         
  -3   3  10         64.73         55.22         1.50 o                         
  -2   3  10         16.85         21.00         1.06 o                         
  -1   3  10         45.13         37.99         2.01 o                         
   0   3  10          0.06         -0.75         0.75 o                         
  -9   4  10        141.93        122.48         3.82 o                         
  -8   4  10         12.01         11.16         0.71 o                         
  -7   4  10          8.98          5.76         0.67 o                         
  -6   4  10          2.97          2.25         0.36 o                         
  -5   4  10          1.67          1.22         0.50 o                         
  -4   4  10         17.50         15.76         0.83 o                         
  -3   4  10         57.42         60.52         1.85 o                         
  -2   4  10          8.16          5.96         0.88 o                         
  -1   4  10         14.81         12.70         0.88 o                         
   0   4  10         27.19         27.37         1.59 o                         
  -9   5  10         39.91         37.72         1.37 o                         
  -8   5  10          0.06          0.05         0.37 o                         
  -7   5  10         16.77         13.13         0.68 o                         
  -6   5  10          1.30          0.94         0.36 o                         
  -5   5  10         54.62         52.13         1.40 o                         
  -4   5  10         40.31         41.52         1.35 o                         
  -3   5  10         47.78         47.42         1.44 o                         
  -2   5  10          0.00         -0.02         0.57 o                         
  -1   5  10         10.86         14.32         0.91 o                         
   0   5  10         30.24         32.17         1.67 o                         
  -8   6  10          0.01          0.30         0.44 o                         
  -7   6  10         13.48          9.75         0.73 o                         
  -6   6  10          9.90         11.25         0.75 o                         
  -5   6  10          0.04         -0.11         0.44 o                         
  -4   6  10         21.27         22.58         0.97 o                         
  -3   6  10         47.09         52.72         1.50 o                         
  -2   6  10         21.07         20.85         1.00 o                         
  -1   6  10          1.76          3.66         0.93 o                         
   0   6  10          8.17          8.76         1.51 o                         
  -8   7  10          7.28          6.12         0.98 o                         
  -7   7  10         22.42         22.36         0.94 o                         
  -6   7  10          8.90          9.10         0.84 o                         
  -5   7  10          8.00          7.88         0.86 o                         
  -4   7  10         10.25         13.04         1.18 o                         
  -3   7  10          3.48          5.78         0.70 o                         
  -2   7  10          0.69          0.56         0.44 o                         
  -1   7  10         13.20         14.87         1.58 o                         
  -7   8  10         20.01         19.70         2.11 o                         
  -6   8  10          2.44          1.63         0.46 o                         
  -5   8  10          2.73          2.15         0.57 o                         
  -4   8  10          0.00          0.47         0.42 o                         
  -3   8  10         17.97         21.13         0.95 o                         
  -2   8  10          4.49          5.01         0.64 o                         
  -1   8  10          2.06          1.51         0.91 o                         
  -7   9  10         11.24         12.90         1.16 o                         
  -6   9  10          5.85          4.23         0.94 o                         
  -5   9  10          1.09          2.06         0.79 o                         
  -4   9  10          2.41          1.21         0.46 o                         
  -3   9  10         37.60         29.73         2.22 o                         
  -2   9  10          9.34         10.81         1.26 o                         
  -6  10  10          0.38          0.00         0.60 o                         
  -5  10  10          1.72          0.87         0.78 o                         
  -4  10  10          0.77         -0.65         0.72 o                         
  -3  10  10          1.45          1.06         0.78 o                         
  -7   1  11          6.96          4.70         0.83 o                         
  -6   1  11          0.00         -0.14         0.48 o                         
  -5   1  11          1.99          1.74         0.96 o                         
  -4   1  11          8.46          6.52         1.16 o                         
  -3   1  11         19.00         22.52         1.28 o                         
  -7   2  11          7.46          7.57         0.83 o                         
  -6   2  11          0.00         -0.23         0.45 o                         
  -5   2  11         26.54         31.25         1.12 o                         
  -4   2  11         15.00         14.69         1.16 o                         
  -3   2  11         11.54          8.73         1.07 o                         
  -6   3  11         11.18         12.67         0.81 o                         
  -5   3  11          5.49          3.06         0.53 o                         
  -4   3  11          0.75          0.35         0.72 o                         
  -6   4  11          8.15         10.87         1.51 o                         
  -5   4  11          0.22          1.01         0.66 o                         
  -4   4  11          5.61          5.10         1.21 o                         
                                                                                
